# Supplementary material for: Evolution of termination codons of proteins and the TAG-TGA paradox
Source: Sci Rep. 2023 Aug 31;13:14294. doi: 10.1038/s41598-023-41410-z (PMC10471768; doi:10.1038/s41598-023-41410-z)
Supplement: Supplementary file 1 — Supplementary Information 1. [file 41598_2023_41410_MOESM1_ESM.xlsx]

## Sheet: Tumor Suppressor Genes 
Supplementary file 1.
ACVR1B ENST00000541224.5									AMER1 ENST00000330258.3 (FAM123B)									APC ENST00000257430.8									ARID1A_ENST00000430799									ARID1B_ENST00000636930 ENST00000636930.1									ARID2 ENST00000334344.10
WT AA	WT AA	WT CODON	WT CODON	mutation	mutation	stop codon	recurrence		WT AA	WT AA	WT CODON	WT CODON	mutation	mutation	stop codon	recurrence		WT AA	WT AA	WT CODON	WT CODON	mutation	mutation	stop codon	recurrence		WT AA	WT AA	WT CODON	WT CODON	mutation	mutation	stop codon	recurrence		WT AA	WT AA	WT CODON	WT CODON	mutation	mutation	stop codon	recurrence		WT AA	WT AA	WT CODON	WT CODON	mutation
p.100	Y	c298_300	tac	300C>G	p.Y100*	TAG	1		p.10	Q	c.28_30	cag	28C>T	p.Q10*	TAG	2		p.348	R	c.1042_1044	CGA	1042C>T	p._x001E_R_x001E_348*	TGA	7		p.3	Q	c.7_9	cag	7C>T	p.Q3*	TAG	3		p.52	S	c.153_156	tcg	155C>A	p.S52*	TAG	1		p.16	G	c.46_48	gga	46G>T
p.115	E	c343_345	gag	343G>T	p.E115*	TAG	1		p.76	G	c.226_228	gga	226G>T	p.G76*	TGA	1		p.351	G	c.1051_1053	GGA	1051G>T	p._x001E_G_x001E_351*	TGA	1		p.10	Q	c.28_30	cag	28C>T	p.Q10*	TAG	4		p.107	Q	c.318_321	cag	319C>T	p.Q107*	TAG	1		p.25	Q	c.73_75	cag	73C>T
p.168	S	c502_504	tca	503C>A	p.S168*	TAA	1		p.126	Q	c.376_378	caa	376C>T	p.Q126*	TAA	3		p.358	Q	c.1072_1074	CAG	1072C>T	p._x001E_Q_x001E_358*	TAG	1		p.12	Y	c.34_36	tat	36T>A	p.Y12*	TAA	4		p.149	Q	c.444_447	cag	445C>T	p.Q149*	TAG	1		p.35	K	c.103_105	aaa	103A>T
p.180	Q	c538_540	cag	538C>T	p.Q180*	TAG	1		p.131	Q	c.391_393	cag	391C>T	p.Q131*	TAG	1		p.371	G	c.1111_1113	GGA	1111G>T	p._x001E_G_x001E_371*	TGA	2		p.20	Q	c.58_60	cag	58C>T	p.Q20*	TAG	1		p.233	Y	c.696_699	tac	699C>G	p.Y233*	TAG	1		p.65	E	c.193_195	gag	193G>T
p.189	S	c565_567	tca	566C>G	p.S189*	TGA	1		p.138	E	c.412_414	gag	412G>T	p.E138*	TAG	2		p.405	R	c.1213_1215	CGA	1213C>T	p._x001E_R_x001E_405*	TGA	11		p.21	Q	c.61_63	caa	61C>T	p.Q21*	TAA	9		p.258	Q	c.771_774	caa	772C>T	p.Q258*	TAA	1		p.68	Q	c.202_204	cag	202C>T
p.211	E	c631_633	gag	631G>T	p.E211*	TAG	1		p.152	E	c.454_456	gag	454G>T	p.E152*	TAG	1		p.410	L	c.1228_1230	TTG	1229T>A	p._x001E_L_x001E_410*	TAG	1		p.22	Q	c.64_66	cag	64C>T	p.Q22*	TAG	1		p.298	Y	c.891_894	tat	894T>A	p.Y298*	TAA	1		p.69	W	c.205_207	tgg	207G>A
p.222	W	c664_666	tgg	666G>A	p.W222*	TGA	1		p.157	E	c.469_471	gag	469G>T	p.E157*	TAG	1		p.412	Q	c.1234_1236	CAG	1234C>T	p._x001E_Q_x001E_412*	TAG	4		p.26	S	c.76_78	tca	77C>A	p.S26*	TAA	1		p.328	G	c.981_984	gga	982G>T	p.G328*	TGA	1		p.71	E	c.211_213	gaa	211G>T
p.226	W	c676_678	tgg	677G>A	p.W226*	TAG	1		p.189	Q	c.565_567	caa	565C>T	p.Q189*	TAA	1		p.416	Y	c.1246_1248	TAC	1248C>G	p._x001E_Y_x001E_416*	TAG	4		p.37	Q	c.109_111	cag	109C>T	p.Q37*	TAG	5		p.425	S	c.1272_1275	tcg	1274C>A	p.S425*	TAG	2		p.74	E	c.220_222	gaa	220G>T
p.259	E	c775_777	gaa	775G>T	p.E259*	TAA	1		p.191	E	c.571_573	gag	571G>T	p.E191*	TAG	2		p.418	E	c.1252_1254	GAA	1252G>T	p._x001E_E_x001E_418*	TAA	3		p.39	Y	c.115_117	tac	117C>A	p.Y39*	TAA	1		p.452	Q	c.1353_1356	cag	1354C>T	p.Q452*	TAG	1		p.75	E	c.223_225	gag	223G>T
p.280	W	c838_840	tgg	840G>A	p.W280*	TGA	1		p.210	S	c.628_630	tca	629C>G	p.S210*	TGA	3		p.421	W	c.1261_1263	TGG	1262G>A	p._x001E_W_x001E_421*	TAG	2		p.39	Y	c.115_117	tac	117C>G	p.Y39*	TAG	1		p.468	Q	c.1401_1404	cag	1402C>T	p.Q468*	TAG	1		p.89	L	c.265_267	tta	266T>G
p.316	W	c946_948	tgg	948G>A	p.W316*	TGA	1		p.213	Q	c.637_639	cag	637C>T	p.Q213*	TAG	3		p.421	W	c.1261_1263	TGG	1263G>A	p._x001E_W_x001E_421*	TGA	1		p.42	Q	c.124_126	cag	124C>T	p.Q42*	TAG	1		p.490	W	c.1467_1470	tgg	1469G>A	p.W490*	TAG	1		p.91	Q	c.271_273	cag	271C>T
p.318	Q	c952_954	cag	952C>T	p.Q318*	TAG	1		p.222	Q	c.664_666	caa	664C>T	p.Q222*	TAA	3		p.422	E	c.1264_1266	GAG	1264G>T	p._x001E_E_x001E_422*	TAG	2		p.45	Q	c.133_135	cag	133C>T	p.Q45*	TAG	2		p.490	W	c.1467_1470	tgg	1470G>A	p.W490*	TGA	1		p.100	Y	c.298_300	tac	300C>A
p.325	Y	c973_975	tat	975T>A	p.Y325*	TAA	1		p.227	E	c.679_681	gaa	679G>T	p.E227*	TAA	2		p.423	W	c.1267_1269	TGG	1269G>A	p._x001E_W_x001E_423*	TGA	3		p.52	Q	c.154_156	cag	154C>T	p.Q52*	TAG	2		p.507	G	c.1518_1521	gga	1519G>T	p.G507*	TGA	1		p.100	Y	c.298_300	tac	300C>G
p.375	R	c1123_1125	cga	1123C>T	p.R375*	TGA	4		p.232	Q	c.694_696	caa	694C>T	p.Q232*	TAA	1		p.425	E	c.1273_1275	GAA	1273G>T	p._x001E_E_x001E_425*	TAA	1		p.56	Q	c.166_168	cag	166C>T	p.Q56*	TAG	1		p.527	Q	c.1578_1581	cag	1579C>T	p.Q527*	TAG	1		p.101	E	c.301_303	gag	301G>T
p.379	S	c1135_1137	tca	1136C>A	p.S379*	TAA	2		p.282	E	c.844_846	gag	844G>T	p.E282*	TAG	1		p.428	E	c.1282_1284	GAA	1282G>T	p._x001E_E_x001E_428*	TAA	2		p.64	Y	c.190_192	tat	192T>G	p.Y64*	TAG	1		p.538	Q	c.1611_1614	cag	1612C>T	p.Q538*	TAG	2		p.112	E	c.334_336	gag	334G>T
p.414	Q	c1240_1242	cag	1240C>T	p.Q414*	TAG	2		p.283	E	c.847_849	gag	847G>T	p.E283*	TAG	2		p.443	E	c.1327_1329	GAA	1327G>T	p._x001E_E_x001E_443*	TAA	3		p.66	Q	c.196_198	cag	196C>T	p.Q66*	TAG	3		p.540	Q	c.1617_1620	cag	1618C>T	p.Q540*	TAG	2		p.134	Q	c.400_402	cag	400C>T
p.420	R	c1258_1260	cga	1258C>T	p.R420*	TGA	5		p.291	E	c.871_873	gag	871G>T	p.E291*	TAG	1		p.445	Q	c.1333_1335	CAG	1333C>T	p._x001E_Q_x001E_445*	TAG	3		p.67	Q	c.199_201	cag	199C>T	p.Q67*	TAG	1		p.541	Q	c.1620_1623	cag	1621C>T	p.Q541*	TAG	2		p.139	S	c.415_417	tcg	416C>A
p.451	Y	c1351_1353	tat	1353T>G	p.Y451*	TAG	1		p.324	S	c.970_972	tca	971C>A	p.S324*	TAA	1		p.457	S	c.1369_1371	TCA	1370C>A	p._x001E_S_x001E_457*	TAA	3		p.71	Y	c.211_213	tat	213T>A	p.Y71*	TAA	1		p.577	Q	c.1728_1731	cag	1729C>T	p.Q577*	TAG	2		p.141	Y	c.421_423	tat	423T>A
p.456	R	c1366_1368	cga	1366C>T	p.R456*	TGA	2		p.334	E	c.1000_1002	gaa	1000G>T	p.E334*	TAA	1		p.457	S	c.1369_1371	TCA	1370C>G	p._x001E_S_x001E_457*	TGA	2		p.73	Q	c.217_219	caa	217C>T	p.Q73*	TAA	2		p.578	Q	c.1731_1734	cag	1732C>T	p.Q578*	TAG	1		p.144	Q	c.430_432	caa	430C>T
p.458	C	c1372_1374	tgc	1374C>A	p.C458*	TGA	1		p.335	Q	c.1003_1005	cag	1003C>T	p.Q335*	TAG	2		p.460	E	c.1378_1380	GAA	1378G>T	p._x001E_E_x001E_460*	TAA	1		p.74	Q	c.220_222	caa	220C>T	p.Q74*	TAA	2		p.594	Q	c.1779_1782	cag	1780C>T	p.Q594*	TAG	1		p.168	G	c.502_504	gga	502G>T
p.485	R	c1453_1455	cga	1453C>T	p.R485*	TGA	19		p.353	R	c.1057_1059	cga	1057C>T	p.R353*	TGA	24		p.461	E	c.1381_1383	GAG	1381G>T	p._x001E_E_x001E_461*	TAG	2		p.81	Q	c.241_243	caa	241C>T	p.Q81*	TAA	4		p.595	Q	c.1782_1785	cag	1783C>T	p.Q595*	TAG	3		p.180	C	c.538_540	tgc	540C>A
p.501	W	c1501_1503	tgg	1503G>A	p.W501*	TGA	1		p.357	K	c.1069_1071	aag	1069A>T	p.K357*	TAG	2		p.463	R	c.1387_1389	AGA	1387A>T	p._x001E_R_x001E_463*	TGA	1		p.84	Q	c.250_252	cag	250C>T	p.Q84*	TAG	2		p.604	Q	c.1809_1812	cag	1810C>T	p.Q604*	TAG	1		p.184	S	c.550_552	tca	551C>G
p.502	Q	c1504_1506	cag	1504C>T	p.Q502*	TAG	1		p.358	R	c.1072_1074	cga	1072C>T	p.R358*	TGA	51		p.477	E	c.1429_1431	GAA	1429G>T	p._x001E_E_x001E_477*	TAA	2		p.88	Y	c.262_264	tac	264C>A	p.Y88*	TAA	1		p.615	Q	c.1842_1845	cag	1843C>T	p.Q615*	TAG	2		p.198	K	c.592_594	aaa	592A>T
p.515	R	c1543_1545	cga	1543C>T	p.R515*	TGA	3		p.370	E	c.1108_1110	gag	1108G>T	p.E370*	TAG	2		p.479	L	c.1435_1437	TTG	1436T>A	p._x001E_L_x001E_479*	TAG	2		p.90	Q	c.268_270	cag	268C>T	p.Q90*	TAG	1		p.633	Q	c.1896_1899	cag	1897C>T	p.Q633*	TAG	3		p.237	W	c.709_711	tgg	710G>A
p.518	W	c1552_1554	tgg	1553G>A	p.W518*	TAG	1		p.380	E	c.1138_1140	gag	1138G>T	p.E380*	TAG	1		p.480	Q	c.1438_1440	CAA	1438C>T	p._x001E_Q_x001E_480*	TAA	3		p.91	Q	c.271_273	caa	271C>T	p.Q91*	TAA	1		p.641	Q	c.1920_1923	caa	1921C>T	p.Q641*	TAA	2		p.237	W	c.709_711	tgg	711G>A
p.532	K	c1594_1596	aag	1594A>T	p.K532*	TAG	1		p.383	E	c.1147_1149	gaa	1147G>T	p.E383*	TAA	1		p.50	Q	c.148_150	CAA	148C>T	p._x001E_Q_x001E_50*	TAA	1		p.96	Q	c.286_288	cag	286C>T	p.Q96*	TAG	7		p.652	E	c.1953_1956	gaa	1954G>T	p.E652*	TAA	1		p.245	E	c.733_735	gaa	733G>T
									p.386	E	c.1156_1158	gaa	1156G>T	p.E386*	TAA	5		p.498	R	c.1492_1494	AGA	1492A>T	p._x001E_R_x001E_498*	TGA	1		p.97	Q	c.289_291	cag	289C>T	p.Q97*	TAG	1		p.659	Q	c.1974_1977	caa	1975C>T	p.Q659*	TAA	1		p.258	E	c.772_774	gaa	772G>T
									p.387	E	c.1159_1161	gag	1159G>T	p.E387*	TAG	1		p.499	R	c.1495_1497	CGA	1495C>T	p._x001E_R_x001E_499*	TGA	70		p.98	Q	c.292_294	cag	292C>T	p.Q98*	TAG	2		p.699	Q	c.2094_2097	cag	2095C>T	p.Q699*	TAG	1		p.263	E	c.787_789	gaa	787G>T
									p.389	E	c.1165_1167	gaa	1165G>T	p.E389*	TAA	1		p.502	G	c.1504_1506	GGA	1504G>T	p._x001E_G_x001E_502*	TGA	3		p.104	Q	c.310_312	cag	310C>T	p.Q104*	TAG	1		p.732	G	c.2193_2196	gga	2194G>T	p.G732*	TGA	1		p.266	W	c.796_798	tgg	797G>A
									p.391	E	c.1171_1173	gag	1171G>T	p.E391*	TAG	1		p.520	C	c.1558_1560	TGC	1560C>A	p._x001E_C_x001E_520*	TGA	1		p.109	Q	c.325_327	cag	325C>T	p.Q109*	TAG	3		p.737	R	c.2208_2211	cga	2209C>T	p.R737*	TGA	1		p.267	E	c.799_801	gag	799G>T
									p.394	E	c.1180_1182	gaa	1180G>T	p.E394*	TAA	2		p.523	K	c.1567_1569	AAA	1567A>T	p._x001E_K_x001E_523*	TAA	1		p.114	Q	c.340_342	caa	340C>T	p.Q114*	TAA	4		p.792	Y	c.2373_2376	tat	2376T>A	p.Y792*	TAA	1		p.274	R	c.820_822	cga	820C>T
									p.395	E	c.1183_1185	gag	1183G>T	p.E395*	TAG	1		p.525	C	c.1573_1575	TGC	1575C>A	p._x001E_C_x001E_525*	TGA	2		p.117	Y	c.349_351	tat	351T>A	p.Y117*	TAA	1		p.814	G	c.2439_2442	gga	2440G>T	p.G814*	TGA	1		p.288	Q	c.862_864	cag	862C>T
									p.407	E	c.1219_1221	gaa	1219G>T	p.E407*	TAA	3		p.53	G	c.157_159	GGA	157G>T	p._x001E_G_x001E_53*	TGA	1		p.118	Q	c.352_354	cag	352C>T	p.Q118*	TAG	1		p.819	Q	c.2454_2457	cag	2455C>T	p.Q819*	TAG	1		p.306	L	c.916_918	ttg	917T>A
									p.410	W	c.1228_1230	tgg	1230G>A	p.W410*	TGA	1		p.532	Q	c.1594_1596	CAA	1594C>T	p._x001E_Q_x001E_532*	TAA	2		p.119	Q	c.355_357	cag	355C>T	p.Q119*	TAG	2		p.823	S	c.2466_2469	tca	2468C>A	p.S823*	TAA	1		p.327	L	c.979_981	tta	980T>A
									p.411	E	c.1231_1233	gaa	1231G>T	p.E411*	TAA	1		p.534	K	c.1600_1602	AAA	1600A>T	p._x001E_K_x001E_534*	TAA	10		p.124	Q	c.370_372	caa	370C>T	p.Q124*	TAA	3		p.840	Y	c.2517_2520	tac	2520C>G	p.Y840*	TAG	1		p.330	L	c.988_990	tta	989T>G
									p.414	Q	c.1240_1242	caa	1240C>T	p.Q414*	TAA	1		p.538	E	c.1612_1614	GAA	1612G>T	p._x001E_E_x001E_538*	TAA	1		p.127	Q	c.379_381	cag	379C>T	p.Q127*	TAG	1		p.871	G	c.2610_2613	gga	2611G>T	p.G871*	TGA	1		p.368	R	c.1102_1104	aga	1102A>T
									p.460	Q	c.1378_1380	cag	1378C>T	p.Q460*	TAG	2		p.541	Q	c.1621_1623	CAG	1621C>T	p._x001E_Q_x001E_541*	TAG	1		p.129	Q	c.385_387	cag	385C>T	p.Q129*	TAG	2		p.876	Q	c.2625_2628	cag	2626C>T	p.Q876*	TAG	1		p.370	L	c.1108_1110	tta	1109T>G
									p.461	Q	c.1381_1383	caa	1381C>T	p.Q461*	TAA	2		p.542	Q	c.1624_1626	CAG	1624C>T	p._x001E_Q_x001E_542*	TAG	2		p.132	Q	c.394_396	cag	394C>T	p.Q132*	TAG	6		p.884	G	c.2649_2652	gga	2650G>T	p.G884*	TGA	2		p.376	E	c.1126_1128	gaa	1126G>T
									p.462	E	c.1384_1386	gaa	1384G>T	p.E462*	TAA	6		p.553	W	c.1657_1659	TGG	1658G>A	p._x001E_W_x001E_553*	TAG	1		p.137	Q	c.409_411	cag	409C>T	p.Q137*	TAG	1		p.885	R	c.2652_2655	cga	2653C>T	p.R885*	TGA	2		p.385	E	c.1153_1155	gaa	1153G>T
									p.469	E	c.1405_1407	gaa	1405G>T	p.E469*	TAA	2		p.553	W	c.1657_1659	TGG	1659G>A	p._x001E_W_x001E_553*	TGA	3		p.138	Q	c.412_414	cag	412C>T	p.Q138*	TAG	2		p.894	R	c.2679_2682	aga	2680A>T	p.R894*	TGA	1		p.390	L	c.1168_1170	tta	1169T>G
									p.471	Y	c.1411_1413	tat	1413T>G	p.Y471*	TAG	1		p.554	R	c.1660_1662	CGA	1660C>T	p._x001E_R_x001E_554*	TGA	69		p.141	Q	c.421_423	cag	421C>T	p.Q141*	TAG	3		p.914	G	c.2739_2742	gga	2740G>T	p.G914*	TGA	1		p.393	E	c.1177_1179	gaa	1177G>T
									p.480	E	c.1438_1440	gag	1438G>T	p.E480*	TAG	2		p.564	R	c.1690_1692	CGA	1690C>T	p._x001E_R_x001E_564*	TGA	71		p.145	Q	c.433_435	cag	433C>T	p.Q145*	TAG	7		p.1026	Q	c.3075_3078	cag	3076C>T	p.Q1026*	TAG	1		p.397	Q	c.1189_1191	cag	1189C>T
									p.485	E	c.1453_1455	gag	1453G>T	p.E485*	TAG	1		p.574	E	c.1720_1722	GAA	1720G>T	p._x001E_E_x001E_574*	TAA	7		p.146	Q	c.436_438	cag	436C>T	p.Q146*	TAG	2		p.1095	E	c.3282_3285	gag	3283G>T	p.E1095*	TAG	1		p.417	S	c.1249_1251	tca	1250C>G
									p.497	R	c.1489_1491	cga	1489C>T	p.R497*	TGA	19		p.578	E	c.1732_1734	GAA	1732G>T	p._x001E_E_x001E_578*	TAA	1		p.151	Y	c.451_453	tac	453C>G	p.Y151*	TAG	2		p.1106	E	c.3315_3318	gag	3316G>T	p.E1106*	TAG	1		p.440	E	c.1318_1320	gaa	1318G>T
									p.531	R	c.1591_1593	cga	1591C>T	p.R531*	TGA	12		p.580	K	c.1738_1740	AAA	1738A>T	p._x001E_K_x001E_580*	TAA	1		p.151	Y	c.451_453	tac	453C>A	p.Y151*	TAA	4		p.1112	W	c.3333_3336	tgg	3335G>A	p.W1112*	TAG	1		p.446	L	c.1336_1338	tta	1337T>A
									p.543	E	c.1627_1629	gag	1627G>T	p.E543*	TAG	1		p.582	E	c.1744_1746	GAA	1744G>T	p._x001E_E_x001E_582*	TAA	5		p.154	Q	c.460_462	cag	460C>T	p.Q154*	TAG	2		p.1115	R	c.3342_3345	cga	3343C>T	p.R1115*	TGA	7		p.466	K	c.1396_1398	aaa	1396A>T
									p.559	E	c.1675_1677	gaa	1675G>T	p.E559*	TAA	1		p.583	S	c.1747_1749	TCA	1748C>A	p._x001E_S_x001E_583*	TAA	3		p.156	S	c.466_468	tcg	467C>A	p.S156*	TAG	1		p.1128	S	c.3381_3384	tca	3383C>A	p.S1128*	TAA	2		p.469	E	c.1405_1407	gaa	1405G>T
									p.576	E	c.1726_1728	gag	1726G>T	p.E576*	TAG	1		p.583	S	c.1747_1749	TCA	1748C>G	p._x001E_S_x001E_583*	TGA	2		p.159	Q	c.475_477	cag	475C>T	p.Q159*	TAG	2		p.1128	S	c.3381_3384	tca	3383C>G	p.S1128*	TGA	2		p.476	Q	c.1426_1428	caa	1426C>T
									p.577	Q	c.1729_1731	cag	1729C>T	p.Q577*	TAG	2		p.586	K	c.1756_1758	AAA	1756A>T	p._x001E_K_x001E_586*	TAA	1		p.160	Q	c.478_480	cag	478C>T	p.Q160*	TAG	5		p.1142	R	c.3423_3426	cga	3424C>T	p.R1142*	TGA	1		p.490	Q	c.1468_1470	caa	1468C>T
									p.579	E	c.1735_1737	gag	1735G>T	p.E579*	TAG	8		p.592	L	c.1774_1776	TTA	1775T>A	p._x001E_L_x001E_592*	TAA	3		p.165	Q	c.493_495	cag	493C>T	p.Q165*	TAG	2		p.1162	W	c.3483_3486	tgg	3486G>A	p.W1162*	TGA	2		p.507	Q	c.1519_1521	cag	1519C>T
									p.582	E	c.1744_1746	gag	1744G>T	p.E582*	TAG	1		p.592	L	c.1774_1776	TTA	1775T>G	p._x001E_L_x001E_592*	TGA	2		p.168	Y	c.502_504	tac	504C>G	p.Y168*	TAG	1		p.1174	S	c.3519_3522	tca	3521C>A	p.S1174*	TAA	1		p.521	E	c.1561_1563	gag	1561G>T
									p.586	R	c.1756_1758	cga	1756C>T	p.R586*	TGA	4		p.593	W	c.1777_1779	TGG	1778G>A	p._x001E_W_x001E_593*	TAG	3		p.169	S	c.505_507	tca	506C>G	p.S169*	TGA	3		p.1188	Y	c.3561_3564	tac	3564C>G	p.Y1188*	TAG	4		p.522	K	c.1564_1566	aag	1564A>T
									p.587	E	c.1759_1761	gaa	1759G>T	p.E587*	TAA	1		p.593	W	c.1777_1779	TGG	1779G>A	p._x001E_W_x001E_593*	TGA	2		p.169	S	c.505_507	tca	506C>A	p.S169*	TAA	1		p.1195	K	c.3582_3585	aag	3583A>T	p.K1195*	TAG	1		p.533	E	c.1597_1599	gaa	1597G>T
									p.597	E	c.1789_1791	gag	1789G>T	p.E597*	TAG	1		p.596	S	c.1786_1788	TCA	1787C>A	p._x001E_S_x001E_596*	TAA	2		p.170	Q	c.508_510	cag	508C>T	p.Q170*	TAG	1		p.1219	Q	c.3654_3657	cag	3655C>T	p.Q1219*	TAG	4		p.542	R	c.1624_1626	cga	1624C>T
									p.601	R	c.1801_1803	cga	1801C>T	p.R601*	TGA	12		p.596	S	c.1786_1788	TCA	1787C>G	p._x001E_S_x001E_596*	TGA	3		p.172	Q	c.514_516	cag	514C>T	p.Q172*	TAG	1		p.1269	G	c.3804_3807	gga	3805G>T	p.G1269*	TGA	1		p.544	E	c.1630_1632	gaa	1630G>T
									p.602	E	c.1804_1806	gag	1804G>T	p.E602*	TAG	1		p.622	Y	c.1864_1866	TAC	1866C>A	p._x001E_Y_x001E_622*	TAA	5		p.174	Q	c.520_522	cag	520C>T	p.Q174*	TAG	3		p.1300	Y	c.3897_3900	tac	3900C>A	p.Y1300*	TAA	1		p.566	G	c.1696_1698	gga	1696G>T
									p.607	E	c.1819_1821	gaa	1819G>T	p.E607*	TAA	1		p.622	Y	c.1864_1866	TAC	1866C>G	p._x001E_Y_x001E_622*	TAG	1		p.177	Y	c.529_531	tac	531C>A	p.Y177*	TAA	3		p.1347	Q	c.4038_4041	cag	4039C>T	p.Q1347*	TAG	1		p.591	Q	c.1771_1773	cag	1771C>T
									p.616	W	c.1846_1848	tgg	1848G>A	p.W616*	TGA	1		p.625	Q	c.1873_1875	CAG	1873C>T	p._x001E_Q_x001E_625*	TAG	4		p.178	Q	c.532_534	cag	532C>T	p.Q178*	TAG	1		p.1356	G	c.4065_4068	gga	4066G>T	p.G1356*	TGA	1		p.609	Q	c.1825_1827	cag	1825C>T
									p.617	E	c.1849_1851	gaa	1849G>T	p.E617*	TAA	1		p.633	E	c.1897_1899	GAA	1897G>T	p._x001E_E_x001E_633*	TAA	1		p.179	Q	c.535_537	cag	535C>T	p.Q179*	TAG	1		p.1365	Q	c.4092_4095	cag	4093C>T	p.Q1365*	TAG	1		p.613	Q	c.1837_1839	cag	1837C>T
									p.622	E	c.1864_1866	gag	1864G>T	p.E622*	TAG	1		p.635	G	c.1903_1905	GGA	1903G>T	p._x001E_G_x001E_635*	TGA	1		p.180	Q	c.538_540	cag	538C>T	p.Q180*	TAG	4		p.1368	Q	c.4101_4104	cag	4102C>T	p.Q1368*	TAG	1		p.614	Q	c.1840_1842	cag	1840C>T
									p.626	R	c.1876_1878	cga	1876C>T	p.R626*	TGA	11		p.639	L	c.1915_1917	TTA	1916T>G	p._x001E_L_x001E_639*	TGA	1		p.183	Q	c.547_549	cag	547C>T	p.Q183*	TAG	9		p.1377	R	c.4128_4131	cga	4129C>T	p.R1377*	TGA	3		p.635	S	c.1903_1905	tca	1904C>A
									p.631	R	c.1891_1893	cga	1891C>T	p.R631*	TGA	19		p.654	Q	c.1960_1962	CAA	1960C>T	p._x001E_Q_x001E_654*	TAA	3		p.184	Q	c.550_552	cag	550C>T	p.Q184*	TAG	3		p.1384	Q	c.4149_4152	cag	4150C>T	p.Q1384*	TAG	3		p.638	G	c.1912_1914	gga	1912G>T
									p.639	Q	c.1915_1917	caa	1915C>T	p.Q639*	TAA	1		p.658	E	c.1972_1974	GAG	1972G>T	p._x001E_E_x001E_658*	TAG	2		p.198	Q	c.592_594	cag	592C>T	p.Q198*	TAG	3		p.1386	Y	c.4155_4158	tat	4158T>G	p.Y1386*	TAG	1		p.642	G	c.1924_1926	gga	1924G>T
									p.641	R	c.1921_1923	cga	1921C>T	p.R641*	TGA	9		p.663	Q	c.1987_1989	CAA	1987C>T	p._x001E_Q_x001E_663*	TAA	3		p.203	Q	c.607_609	cag	607C>T	p.Q203*	TAG	4		p.1393	S	c.4176_4179	tcg	4178C>A	p.S1393*	TAG	1		p.651	Q	c.1951_1953	cag	1951C>T
									p.652	L	c.1954_1956	tta	1955T>A	p.L652*	TAA	1		p.665	L	c.1993_1995	TTA	1994T>A	p._x001E_L_x001E_665*	TAA	3		p.206	Q	c.616_618	caa	616C>T	p.Q206*	TAA	2		p.1399	G	c.4194_4197	gga	4195G>T	p.G1399*	TGA	1		p.658	Q	c.1972_1974	caa	1972C>T
									p.702	E	c.2104_2106	gag	2104G>T	p.E702*	TAG	1		p.667	Q	c.1999_2001	CAA	1999C>T	p._x001E_Q_x001E_667*	TAA	4		p.209	Y	c.625_627	tat	627T>G	p.Y209*	TAG	1		p.1402	Q	c.4203_4206	cag	4204C>T	p.Q1402*	TAG	1		p.660	S	c.1978_1980	tca	1979C>A
									p.733	Q	c.2197_2199	caa	2197C>T	p.Q733*	TAA	1		p.669	L	c.2005_2007	TTA	2006T>G	p._x001E_L_x001E_669*	TGA	1		p.209	Y	c.625_627	tat	627T>A	p.Y209*	TAA	2		p.1420	Y	c.4257_4260	tac	4260C>A	p.Y1420*	TAA	1		p.660	S	c.1978_1980	tca	1979C>G
									p.734	E	c.2200_2202	gaa	2200G>T	p.E734*	TAA	2		p.670	K	c.2008_2010	AAA	2008A>T	p._x001E_K_x001E_670*	TAA	2		p.211	Q	c.631_633	cag	631C>T	p.Q211*	TAG	3		p.1440	Q	c.4317_4320	cag	4318C>T	p.Q1440*	TAG	1		p.672	Q	c.2014_2016	caa	2014C>T
									p.752	E	c.2254_2256	gaa	2254G>T	p.E752*	TAA	1		p.682	G	c.2044_2046	GGA	2044G>T	p._x001E_G_x001E_682*	TGA	2		p.212	Q	c.634_636	cag	634C>T	p.Q212*	TAG	1		p.1441	Q	c.4320_4323	cag	4321C>T	p.Q1441*	TAG	1		p.679	Q	c.2035_2037	caa	2035C>T
									p.762	E	c.2284_2286	gaa	2284G>T	p.E762*	TAA	1		p.684	L	c.2050_2052	TTG	2051T>A	p._x001E_L_x001E_684*	TAG	2		p.218	Q	c.652_654	cag	652C>T	p.Q218*	TAG	2		p.1460	Q	c.4377_4380	cag	4378C>T	p.Q1460*	TAG	1		p.682	S	c.2044_2046	tca	2045C>G
									p.832	E	c.2494_2496	gaa	2494G>T	p.E832*	TAA	1		p.685	W	c.2053_2055	TGG	2054G>A	p._x001E_W_x001E_685*	TAG	1		p.219	E	c.655_657	gag	655G>T	p.E219*	TAG	2		p.1473	Q	c.4416_4419	cag	4417C>T	p.Q1473*	TAG	1		p.694	Q	c.2080_2082	cag	2080C>T
									p.857	R	c.2569_2571	cga	2569C>T	p.R857*	TGA	2		p.685	W	c.2053_2055	TGG	2055G>A	p._x001E_W_x001E_685*	TGA	3		p.222	Q	c.664_666	caa	664C>T	p.Q222*	TAA	5		p.1486	Q	c.4455_4458	cag	4456C>T	p.Q1486*	TAG	1		p.696	Q	c.2086_2088	caa	2086C>T
									p.871	R	c.2611_2613	cga	2611C>T	p.R871*	TGA	1		p.688	S	c.2062_2064	TCA	2063C>A	p._x001E_S_x001E_688*	TAA	1		p.224	S	c.670_672	tca	671C>A	p.S224*	TAA	4		p.1493	Q	c.4476_4479	cag	4477C>T	p.Q1493*	TAG	1		p.704	Q	c.2110_2112	caa	2110C>T
									p.874	G	c.2620_2622	gga	2620G>T	p.G874*	TGA	1		p.693	K	c.2077_2079	AAA	2077A>T	p._x001E_K_x001E_693*	TAA	2		p.228	Q	c.682_684	cag	682C>T	p.Q228*	TAG	4		p.1505	W	c.4512_4515	tgg	4514G>A	p.W1505*	TAG	1		p.712	E	c.2134_2136	gaa	2134G>T
									p.881	R	c.2641_2643	cga	2641C>T	p.R881*	TGA	1		p.695	Q	c.2083_2085	CAG	2083C>T	p._x001E_Q_x001E_695*	TAG	2		p.231	S	c.691_693	tca	692C>A	p.S231*	TAA	1		p.1560	Q	c.4677_4680	cag	4678C>T	p.Q1560*	TAG	1		p.720	Q	c.2158_2160	cag	2158C>T
									p.917	E	c.2749_2751	gag	2749G>T	p.E917*	TAG	1		p.696	E	c.2086_2088	GAA	2086G>T	p._x001E_E_x001E_696*	TAA	1		p.231	S	c.691_693	tca	692C>G	p.S231*	TGA	1		p.1580	Y	c.4737_4740	tac	4740C>A	p.Y1580*	TAA	1		p.725	Q	c.2173_2175	cag	2173C>T
									p.925	Q	c.2773_2775	cag	2773C>T	p.Q925*	TAG	2		p.698	L	c.2092_2094	TTA	2093T>A	p._x001E_L_x001E_698*	TAA	1		p.234	S	c.700_702	tca	701C>G	p.S234*	TGA	5		p.1585	S	c.4752_4755	tca	4754C>A	p.S1585*	TAA	1		p.735	G	c.2203_2205	gga	2203G>T
									p.935	E	c.2803_2805	gag	2803G>T	p.E935*	TAG	2		p.699	W	c.2095_2097	TGG	2097G>A	p._x001E_W_x001E_699*	TGA	3		p.239	K	c.715_717	aag	715A>T	p.K239*	TAG	1		p.1621	Q	c.4860_4863	cag	4861C>T	p.Q1621*	TAG	1		p.740	Q	c.2218_2220	cag	2218C>T
									p.939	E	c.2815_2817	gaa	2815G>T	p.E939*	TAA	2		p.713	S	c.2137_2139	TCA	2138C>A	p._x001E_S_x001E_713*	TAA	3		p.240	G	c.718_720	gga	718G>T	p.G240*	TGA	1		p.1638	Q	c.4911_4914	caa	4912C>T	p.Q1638*	TAA	1		p.745	Q	c.2233_2235	cag	2233C>T
									p.940	W	c.2818_2820	tgg	2820G>A	p.W940*	TGA	1		p.713	S	c.2137_2139	TCA	2138C>G	p._x001E_S_x001E_713*	TGA	2		p.242	Q	c.724_726	caa	724C>T	p.Q242*	TAA	2		p.1664	R	c.4989_4992	cga	4990C>T	p.R1664*	TGA	9		p.760	Q	c.2278_2280	cag	2278C>T
									p.942	R	c.2824_2826	cga	2824C>T	p.R942*	TGA	4		p.714	K	c.2140_2142	AAG	2140A>T	p._x001E_K_x001E_714*	TAG	1		p.243	E	c.727_729	gaa	727G>T	p.E243*	TAA	1		p.1677	W	c.5028_5031	tgg	5031G>A	p.W1677*	TGA	1		p.775	L	c.2323_2325	tta	2324T>A
									p.979	Q	c.2935_2937	cag	2935C>T	p.Q979*	TAG	2		p.726	L	c.2176_2178	TTA	2177T>A	p._x001E_L_x001E_726*	TAA	1		p.250	Q	c.748_750	cag	748C>T	p.Q250*	TAG	11		p.1693	W	c.5076_5079	tgg	5078G>A	p.W1693*	TAG	2		p.785	S	c.2353_2355	tca	2354C>G
									p.1037	Q	c.3109_3111	cag	3109C>T	p.Q1037*	TAG	1		p.736	K	c.2206_2208	AAG	2206A>T	p._x001E_K_x001E_736*	TAG	1		p.251	S	c.751_753	tca	752C>G	p.S251*	TGA	6		p.1726	Y	c.5175_5178	tac	5178C>A	p.Y1726*	TAA	2		p.793	Q	c.2377_2379	caa	2377C>T
									p.1060	C	c.3178_3180	tgc	3180C>A	p.C1060*	TGA	1		p.74	E	c.220_222	GAG	220G>T	p._x001E_E_x001E_74*	TAG	1		p.262	S	c.784_786	tca	785C>G	p.S262*	TGA	4		p.1730	C	c.5187_5190	tgc	5190C>A	p.C1730*	TGA	1		p.798	Q	c.2392_2394	cag	2392C>T
									p.1093	E	c.3277_3279	gag	3277G>T	p.E1093*	TAG	1		p.737	Y	c.2209_2211	TAC	2211C>A	p._x001E_Y_x001E_737*	TAA	1		p.272	G	c.814_816	gga	814G>T	p.G272*	TGA	3		p.1799	E	c.5394_5397	gaa	5395G>T	p.E1799*	TAA	1		p.817	Q	c.2449_2451	cag	2449C>T
									p.1098	Q	c.3292_3294	cag	3292C>T	p.Q1098*	TAG	1		p.747	S	c.2239_2241	TCA	2240C>A	p._x001E_S_x001E_747*	TAA	1		p.277	G	c.829_831	gga	829G>T	p.G277*	TGA	1		p.1815	K	c.5442_5445	aag	5443A>T	p.K1815*	TAG	1		p.819	Q	c.2455_2457	caa	2455C>T
									p.1135	K	c.3403_3405	aag	3403A>T	p.K1135*	TAG	1		p.747	S	c.2239_2241	TCA	2240C>G	p._x001E_S_x001E_747*	TGA	5		p.281	S	c.841_843	tca	842C>G	p.S281*	TGA	4		p.1842	R	c.5523_5526	cga	5524C>T	p.R1842*	TGA	1		p.830	Q	c.2488_2490	caa	2488C>T
																		p.757	Q	c.2269_2271	CAA	2269C>T	p._x001E_Q_x001E_757*	TAA	2		p.281	S	c.841_843	tca	842C>A	p.S281*	TAA	1		p.1868	E	c.5601_5604	gag	5602G>T	p.E1868*	TAG	1		p.832	S	c.2494_2496	tca	2495C>A
																		p.761	E	c.2281_2283	GAA	2281G>T	p._x001E_E_x001E_761*	TAA	4		p.288	G	c.862_864	gga	862G>T	p.G288*	TGA	1		p.1928	L	c.5781_5784	ttg	5783T>A	p.L1928*	TAG	1		p.832	S	c.2494_2496	tca	2495C>G
																		p.763	E	c.2287_2289	GAA	2287G>T	p._x001E_E_x001E_763*	TAA	6		p.290	Q	c.868_870	cag	868C>T	p.Q290*	TAG	2		p.1948	Q	c.5841_5844	cag	5842C>T	p.Q1948*	TAG	1		p.834	Q	c.2500_2502	caa	2500C>T
																		p.764	L	c.2290_2292	TTA	2291T>A	p._x001E_L_x001E_764*	TAA	1		p.295	Q	c.883_885	cag	883C>T	p.Q295*	TAG	7		p.1960	E	c.5877_5880	gag	5878G>T	p.E1960*	TAG	1		p.843	Q	c.2527_2529	caa	2527C>T
																		p.764	L	c.2290_2292	TTA	2291T>G	p._x001E_L_x001E_764*	TGA	1		p.310	R	c.928_930	cga	928C>T	p.R310*	TGA	31		p.1966	R	c.5895_5898	cga	5896C>T	p.R1966*	TGA	2		p.871	Q	c.2611_2613	cag	2611C>T
																		p.767	Q	c.2299_2301	CAG	2299C>T	p._x001E_Q_x001E_767*	TAG	6		p.325	Q	c.973_975	cag	973C>T	p.Q325*	TAG	4		p.1968	E	c.5901_5904	gag	5902G>T	p.E1968*	TAG	1		p.889	S	c.2665_2667	tca	2666C>A
																		p.769	L	c.2305_2307	TTA	2306T>A	p._x001E_L_x001E_769*	TAA	1		p.328	S	c.982_984	tca	983C>G	p.S328*	TGA	7		p.1978	Q	c.5931_5934	cag	5932C>T	p.Q1978*	TAG	2		p.894	Q	c.2680_2682	cag	2680C>T
																		p.770	S	c.2308_2310	TCA	2309C>G	p._x001E_S_x001E_770*	TGA	8		p.340	Q	c.1018_1020	cag	1018C>T	p.Q340*	TAG	3		p.1984	R	c.5949_5952	cga	5950C>T	p.R1984*	TGA	6		p.904	Q	c.2710_2712	cag	2710C>T
																		p.771	E	c.2311_2313	GAA	2311G>T	p._x001E_E_x001E_771*	TAA	3		p.349	Q	c.1045_1047	cag	1045C>T	p.Q349*	TAG	1		p.1996	S	c.5985_5988	tca	5987C>A	p.S1996*	TAA	1		p.920	Q	c.2758_2760	cag	2758C>T
																		p.779	L	c.2335_2337	TTA	2336T>G	p._x001E_L_x001E_779*	TGA	2		p.350	S	c.1048_1050	tcg	1049C>A	p.S350*	TAG	1		p.2030	R	c.6087_6090	cga	6088C>T	p.R2030*	TGA	3		p.934	Q	c.2800_2802	caa	2800C>T
																		p.782	K	c.2344_2346	AAG	2344A>T	p._x001E_K_x001E_782*	TAG	1		p.361	S	c.1081_1083	tca	1082C>G	p.S361*	TGA	4		p.2033	Q	c.6096_6099	cag	6097C>T	p.Q2033*	TAG	1		p.937	Q	c.2809_2811	caa	2809C>T
																		p.789	Q	c.2365_2367	CAG	2365C>T	p._x001E_Q_x001E_789*	TAG	5		p.365	Q	c.1093_1095	caa	1093C>T	p.Q365*	TAA	1		p.2039	E	c.6114_6117	gag	6115G>T	p.E2039*	TAG	1		p.945	Q	c.2833_2835	caa	2833C>T
																		p.790	R	c.2368_2370	AGA	2368A>T	p._x001E_R_x001E_790*	TGA	3		p.367	R	c.1099_1101	cga	1099C>T	p.R367*	TGA	10		p.2052	W	c.6153_6156	tgg	6156G>A	p.W2052*	TGA	1		p.958	Q	c.2872_2874	cag	2872C>T
																		p.792	K	c.2374_2376	AAG	2374A>T	p._x001E_K_x001E_792*	TAG	2		p.375	Q	c.1123_1125	cag	1123C>T	p.Q375*	TAG	4		p.2054	W	c.6159_6162	tgg	6161G>A	p.W2054*	TAG	1		p.961	Q	c.2881_2883	cag	2881C>T
																		p.793	Q	c.2377_2379	CAA	2377C>T	p._x001E_Q_x001E_793*	TAA	3		p.378	Q	c.1132_1134	cag	1132C>T	p.Q378*	TAG	1		p.2102	E	c.6303_6306	gag	6304G>T	p.E2102*	TAG	1		p.964	G	c.2890_2892	gga	2890G>T
																		p.796	Y	c.2386_2388	TAT	2388T>G	p._x001E_Y_x001E_796*	TAG	1		p.383	Q	c.1147_1149	cag	1147C>T	p.Q383*	TAG	4		p.2158	Y	c.6471_6474	tac	6474C>A	p.Y2158*	TAA	1		p.973	S	c.2917_2919	tca	2918C>G
																		p.805	R	c.2413_2415	CGA	2413C>T	p._x001E_R_x001E_805*	TGA	56		p.386	S	c.1156_1158	tca	1157C>G	p.S386*	TGA	2		p.2168	R	c.6501_6504	cga	6502C>T	p.R2168*	TGA	4		p.983	Q	c.2947_2949	caa	2947C>T
																		p.811	S	c.2431_2433	TCA	2432C>G	p._x001E_S_x001E_811*	TGA	3		p.386	S	c.1156_1158	tca	1157C>A	p.S386*	TAA	1		p.2180	Q	c.6537_6540	caa	6538C>T	p.Q2180*	TAA	1		p.995	Q	c.2983_2985	caa	2983C>T
																		p.825	Y	c.2473_2475	TAT	2475T>A	p._x001E_Y_x001E_825*	TAA	1		p.388	L	c.1162_1164	tta	1163T>A	p.L388*	TAA	1		p.2193	K	c.6576_6579	aaa	6577A>T	p.K2193*	TAA	1		p.998	G	c.2992_2994	gga	2992G>T
																		p.825	Y	c.2473_2475	TAT	2475T>G	p._x001E_Y_x001E_825*	TAG	1		p.392	Q	c.1174_1176	cag	1174C>T	p.Q392*	TAG	1		p.2213	Q	c.6636_6639	cag	6637C>T	p.Q2213*	TAG	2		p.1005	Q	c.3013_3015	caa	3013C>T
																		p.831	L	c.2491_2493	TTA	2492T>G	p._x001E_L_x001E_831*	TGA	1		p.395	G	c.1183_1185	gga	1183G>T	p.G395*	TGA	2		p.2214	Q	c.6639_6642	cag	6640C>T	p.Q2214*	TAG	1		p.1010	K	c.3028_3030	aaa	3028A>T
																		p.836	S	c.2506_2508	TCA	2507C>A	p._x001E_S_x001E_836*	TAA	10		p.397	Q	c.1189_1191	cag	1189C>T	p.Q397*	TAG	3		p.2253	S	c.6756_6759	tcg	6758C>A	p.S2253*	TAG	1		p.1013	Q	c.3037_3039	caa	3037C>T
																		p.837	S	c.2509_2511	TCA	2510C>A	p._x001E_S_x001E_837*	TAA	3		p.405	Y	c.1213_1215	tac	1215C>G	p.Y405*	TAG	1											p.1014	Q	c.3040_3042	cag	3040C>T
																		p.837	S	c.2509_2511	TCA	2510C>G	p._x001E_S_x001E_837*	TGA	1		p.406	Q	c.1216_1218	cag	1216C>T	p.Q406*	TAG	1											p.1016	Q	c.3046_3048	caa	3046C>T
																		p.838	R	c.2512_2514	AGA	2512A>T	p._x001E_R_x001E_838*	TGA	1		p.407	Q	c.1219_1221	cag	1219C>T	p.Q407*	TAG	3											p.1031	Q	c.3091_3093	cag	3091C>T
																		p.847	E	c.2539_2541	GAA	2539G>T	p._x001E_E_x001E_847*	TAA	3		p.423	Q	c.1267_1269	caa	1267C>T	p.Q423*	TAA	1											p.1041	Q	c.3121_3123	caa	3121C>T
																		p.850	R	c.2548_2550	AGA	2548A>T	p._x001E_R_x001E_850*	TGA	2		p.432	Y	c.1294_1296	tat	1296T>G	p.Y432*	TAG	1											p.1043	Q	c.3127_3129	caa	3127C>T
																		p.852	L	c.2554_2556	TTG	2555T>A	p._x001E_L_x001E_852*	TAG	1		p.455	G	c.1363_1365	gga	1363G>T	p.G455*	TGA	2											p.1051	Q	c.3151_3153	cag	3151C>T
																		p.854	R	c.2560_2562	AGA	2560A>T	p._x001E_R_x001E_854*	TGA	2		p.457	Q	c.1369_1371	caa	1369C>T	p.Q457*	TAA	8											p.1062	Q	c.3184_3186	cag	3184C>T
																		p.857	G	c.2569_2571	GGA	2569G>T	p._x001E_G_x001E_857*	TGA	1		p.461	Q	c.1381_1383	cag	1381C>T	p.Q461*	TAG	1											p.1076	K	c.3226_3228	aag	3226A>T
																		p.863	Y	c.2587_2589	TAC	2589C>A	p._x001E_Y_x001E_863*	TAA	1		p.467	Y	c.1399_1401	tat	1401T>G	p.Y467*	TAG	1											p.1096	Q	c.3286_3288	cag	3286C>T
																		p.863	Y	c.2587_2589	TAC	2589C>G	p._x001E_Y_x001E_863*	TAG	1		p.467	Y	c.1399_1401	tat	1401T>A	p.Y467*	TAA	1											p.1100	Q	c.3298_3300	cag	3298C>T
																		p.868	E	c.2602_2604	GAA	2602G>T	p._x001E_E_x001E_868*	TAA	5		p.495	Q	c.1483_1485	cag	1483C>T	p.Q495*	TAG	7											p.1105	Q	c.3313_3315	caa	3313C>T
																		p.874	S	c.2620_2622	TCA	2621C>A	p._x001E_S_x001E_874*	TAA	1		p.512	Q	c.1534_1536	caa	1534C>T	p.Q512*	TAA	3											p.1110	G	c.3328_3330	gga	3328G>T
																		p.874	S	c.2620_2622	TCA	2621C>G	p._x001E_S_x001E_874*	TGA	1		p.513	E	c.1537_1539	gaa	1537G>T	p.E513*	TAA	5											p.1112	Q	c.3334_3336	cag	3334C>T
																		p.876	R	c.2626_2628	CGA	2626C>T	p._x001E_R_x001E_876*	TGA	237		p.537	Q	c.1609_1611	caa	1609C>T	p.Q537*	TAA	1											p.1119	Q	c.3355_3357	cag	3355C>T
																		p.879	Q	c.2635_2637	CAG	2635C>T	p._x001E_Q_x001E_879*	TAG	5		p.548	G	c.1642_1644	gga	1642G>T	p.G548*	TGA	3											p.1124	Q	c.3370_3372	cag	3370C>T
																		p.886	Q	c.2656_2658	CAG	2656C>T	p._x001E_Q_x001E_886*	TAG	7		p.561	Q	c.1681_1683	cag	1681C>T	p.Q561*	TAG	17											p.1128	Q	c.3382_3384	cag	3382C>T
																		p.889	K	c.2665_2667	AAA	2665A>T	p._x001E_K_x001E_889*	TAA	1		p.562	G	c.1684_1686	gga	1684G>T	p.G562*	TGA	3											p.1137	S	c.3409_3411	tca	3410C>A
																		p.892	E	c.2674_2676	GAA	2674G>T	p._x001E_E_x001E_892*	TAA	2		p.565	Y	c.1693_1695	tat	1695T>A	p.Y565*	TAA	1											p.1157	S	c.3469_3471	tca	3470C>G
																		p.893	E	c.2677_2679	GAA	2677G>T	p._x001E_E_x001E_893*	TAA	6		p.583	E	c.1747_1749	gag	1747G>T	p.E583*	TAG	2											p.1165	Q	c.3493_3495	caa	3493C>T
																		p.895	S	c.2683_2685	TCA	2684C>A	p._x001E_S_x001E_895*	TAA	3		p.609	E	c.1825_1827	gaa	1825G>T	p.E609*	TAA	1											p.1190	G	c.3568_3570	gga	3568G>T
																		p.895	S	c.2683_2685	TCA	2684C>G	p._x001E_S_x001E_895*	TGA	4		p.623	E	c.1867_1869	gag	1867G>T	p.E623*	TAG	1											p.1194	Q	c.3580_3582	cag	3580C>T
																		p.901	Q	c.2701_2703	CAG	2701C>T	p._x001E_Q_x001E_901*	TAG	2		p.627	K	c.1879_1881	aag	1879A>T	p.K627*	TAG	1											p.1205	G	c.3613_3615	gga	3613G>T
																		p.902	E	c.2704_2706	GAA	2704G>T	p._x001E_E_x001E_902*	TAA	6		p.634	E	c.1900_1902	gag	1900G>T	p.E634*	TAG	1											p.1226	G	c.3676_3678	gga	3676G>T
																		p.904	R	c.2710_2712	AGA	2710A>T	p._x001E_R_x001E_904*	TGA	4		p.636	E	c.1906_1908	gag	1906G>T	p.E636*	TAG	1											p.1229	S	c.3685_3687	tca	3686C>G
																		p.911	E	c.2731_2733	GAA	2731G>T	p._x001E_E_x001E_911*	TAA	3		p.640	W	c.1918_1920	tgg	1919G>A	p.W640*	TAG	1											p.1245	Q	c.3733_3735	caa	3733C>T
																		p.912	L	c.2734_2736	TTA	2735T>A	p._x001E_L_x001E_912*	TAA	2		p.649	E	c.1945_1947	gag	1945G>T	p.E649*	TAG	3											p.1260	E	c.3778_3780	gaa	3778G>T
																		p.918	E	c.2752_2754	GAG	2752G>T	p._x001E_E_x001E_918*	TAG	4		p.650	E	c.1948_1950	gag	1948G>T	p.E650*	TAG	1											p.1264	E	c.3790_3792	gaa	3790G>T
																		p.923	R	c.2767_2769	AGA	2767A>T	p._x001E_R_x001E_923*	TGA	2		p.669	Y	c.2005_2007	tat	2007T>A	p.Y669*	TAA	1											p.1267	E	c.3799_3801	gag	3799G>T
																		p.924	R	c.2770_2772	AGA	2770A>T	p._x001E_R_x001E_924*	TGA	1		p.677	E	c.2029_2031	gag	2029G>T	p.E677*	TAG	1											p.1272	R	c.3814_3816	cga	3814C>T
																		p.932	S	c.2794_2796	TCA	2795C>A	p._x001E_S_x001E_932*	TAA	6		p.680	G	c.2038_2040	gga	2038G>T	p.G680*	TGA	1											p.1273	R	c.3817_3819	cga	3817C>T
																		p.932	S	c.2794_2796	TCA	2795C>G	p._x001E_S_x001E_932*	TGA	2		p.683	Q	c.2047_2049	cag	2047C>T	p.Q683*	TAG	2											p.1274	G	c.3820_3822	gga	3820G>T
																		p.935	Y	c.2803_2805	TAC	2805C>A	p._x001E_Y_x001E_935*	TAA	24		p.689	K	c.2065_2067	aaa	2065A>T	p.K689*	TAA	1											p.1287	E	c.3859_3861	gaa	3859G>T
																		p.935	Y	c.2803_2805	TAC	2805C>G	p._x001E_Y_x001E_935*	TAG	5		p.690	W	c.2068_2070	tgg	2070G>A	p.W690*	TGA	4											p.1302	S	c.3904_3906	tca	3905C>A
																		p.939	K	c.2815_2817	AAG	2815A>T	p._x001E_K_x001E_939*	TAG	2		p.690	W	c.2068_2070	tgg	2069G>A	p.W690*	TAG	1											p.1307	S	c.3919_3921	tca	3920C>G
																		p.940	S	c.2818_2820	TCG	2819C>A	p._x001E_S_x001E_940*	TAG	3		p.702	S	c.2104_2106	tca	2105C>G	p.S702*	TGA	5											p.1309	S	c.3925_3927	tca	3926C>G
																		p.941	E	c.2821_2823	GAA	2821G>T	p._x001E_E_x001E_941*	TAA	16		p.702	S	c.2104_2106	tca	2105C>A	p.S702*	TAA	1											p.1313	Q	c.3937_3939	caa	3937C>T
																		p.943	S	c.2827_2829	TCA	2828C>A	p._x001E_S_x001E_943*	TAA	9		p.712	Q	c.2134_2136	cag	2134C>T	p.Q712*	TAG	3											p.1318	Q	c.3952_3954	cag	3952C>T
																		p.943	S	c.2827_2829	TCA	2828C>G	p._x001E_S_x001E_943*	TGA	1		p.715	Q	c.2143_2145	cag	2143C>T	p.Q715*	TAG	3											p.1327	S	c.3979_3981	tca	3980C>G
																		p.947	C	c.2839_2841	TGT	2841T>A	p._x001E_C_x001E_947*	TGA	1		p.718	Y	c.2152_2154	tat	2154T>G	p.Y718*	TAG	2											p.1329	E	c.3985_3987	gaa	3985G>T
																		p.951	Y	c.2851_2853	TAT	2853T>A	p._x001E_Y_x001E_951*	TAA	1		p.721	E	c.2161_2163	gaa	2161G>T	p.E721*	TAA	1											p.1334	G	c.4000_4002	gga	4000G>T
																		p.954	L	c.2860_2862	TTA	2861T>A	p._x001E_L_x001E_954*	TAA	3		p.723	K	c.2167_2169	aag	2167A>T	p.K723*	TAG	1											p.1339	Q	c.4015_4017	cag	4015C>T
																		p.954	L	c.2860_2862	TTA	2861T>G	p._x001E_L_x001E_954*	TGA	1		p.725	E	c.2173_2175	gaa	2173G>T	p.E725*	TAA	1											p.1341	S	c.4021_4023	tca	4022C>G
																		p.955	E	c.2863_2865	GAA	2863G>T	p._x001E_E_x001E_955*	TAA	5		p.744	Q	c.2230_2232	cag	2230C>T	p.Q744*	TAG	1											p.1347	Q	c.4039_4041	caa	4039C>T
																		p.957	K	c.2869_2871	AAG	2869A>T	p._x001E_K_x001E_957*	TAG	1		p.746	K	c.2236_2238	aag	2236A>T	p.K746*	TAG	1											p.1366	K	c.4096_4098	aaa	4096A>T
																		p.958	R	c.2872_2874	AGA	2872A>T	p._x001E_R_x001E_958*	TGA	4		p.748	Q	c.2242_2244	cag	2242C>T	p.Q748*	TAG	3											p.1380	K	c.4138_4140	aaa	4138A>T
																		p.960	S	c.2878_2880	TCA	2879C>A	p._x001E_S_x001E_960*	TAA	1		p.759	Q	c.2275_2277	cag	2275C>T	p.Q759*	TAG	9											p.1389	E	c.4165_4167	gag	4165G>T
																		p.960	S	c.2878_2880	TCA	2879C>G	p._x001E_S_x001E_960*	TGA	1		p.762	Q	c.2284_2286	cag	2284C>T	p.Q762*	TAG	1											p.1403	Q	c.4207_4209	cag	4207C>T
																		p.964	L	c.2890_2892	TTA	2891T>A	p._x001E_L_x001E_964*	TAA	1		p.765	Q	c.2293_2295	cag	2293C>T	p.Q765*	TAG	1											p.1404	Q	c.4210_4212	caa	4210C>T
																		p.964	L	c.2890_2892	TTA	2891T>G	p._x001E_L_x001E_964*	TGA	2		p.766	S	c.2296_2298	tca	2297C>G	p.S766*	TGA	4											p.1411	Q	c.4231_4233	caa	4231C>T
																		p.976	R	c.2926_2928	AGA	2926A>T	p._x001E_R_x001E_976*	TGA	1		p.774	G	c.2320_2322	gga	2320G>T	p.G774*	TGA	1											p.1414	R	c.4240_4242	aga	4240A>T
																		p.978	Q	c.2932_2934	CAA	2932C>T	p._x001E_Q_x001E_978*	TAA	5		p.789	Q	c.2365_2367	cag	2365C>T	p.Q789*	TAG	5											p.1418	G	c.4252_4254	gga	4252G>T
																		p.980	K	c.2938_2940	AAA	2938A>T	p._x001E_K_x001E_980*	TAA	1		p.804	Q	c.2410_2412	cag	2410C>T	p.Q804*	TAG	2											p.1426	S	c.4276_4278	tca	4277C>A
																		p.982	S	c.2944_2946	TCG	2945C>A	p._x001E_S_x001E_982*	TAG	1		p.816	Q	c.2446_2448	cag	2446C>T	p.Q816*	TAG	12											p.1458	S	c.4372_4374	tca	4373C>G
																		p.984	E	c.2950_2952	GAA	2950G>T	p._x001E_E_x001E_984*	TAA	8		p.827	Y	c.2479_2481	tat	2481T>A	p.Y827*	TAA	1											p.1462	Q	c.4384_4386	cag	4384C>T
																		p.986	Y	c.2956_2958	TAT	2958T>A	p._x001E_Y_x001E_986*	TAA	1		p.828	Q	c.2482_2484	cag	2482C>T	p.Q828*	TAG	11											p.1470	S	c.4408_4410	tca	4409C>A
																		p.988	E	c.2962_2964	GAA	2962G>T	p._x001E_E_x001E_988*	TAA	4		p.842	Y	c.2524_2526	tat	2526T>G	p.Y842*	TAG	1											p.1470	S	c.4408_4410	tca	4409C>G
																		p.991	E	c.2971_2973	GAA	2971G>T	p._x001E_E_x001E_991*	TAA	2		p.846	K	c.2536_2538	aag	2536A>T	p.K846*	TAG	1											p.1482	Q	c.4444_4446	caa	4444C>T
																		p.993	K	c.2977_2979	AAG	2977A>T	p._x001E_K_x001E_993*	TAG	11		p.864	S	c.2590_2592	tca	2591C>A	p.S864*	TAA	3											p.1489	S	c.4465_4467	tca	4466C>G
																		p.995	C	c.2983_2985	TGC	2985C>A	p._x001E_C_x001E_995*	TGA	5		p.885	G	c.2653_2655	gga	2653G>T	p.G885*	TGA	1											p.1490	G	c.4468_4470	gga	4468G>T
																		p.999	Q	c.2995_2997	CAA	2995C>T	p._x001E_Q_x001E_999*	TAA	3		p.890	G	c.2668_2670	gga	2668G>T	p.G890*	TGA	2											p.1511	E	c.4531_4533	gaa	4531G>T
																		p.1007	K	c.3019_3021	AAA	3019A>T	p._x001E_K_x001E_1007*	TAA	1		p.892	R	c.2674_2676	cga	2674C>T	p.R892*	TGA	36											p.1529	G	c.4585_4587	gga	4585G>T
																		p.1020	E	c.3058_3060	GAA	3058G>T	p._x001E_E_x001E_1020*	TAA	4		p.893	Q	c.2677_2679	cag	2677C>T	p.Q893*	TAG	1											p.1535	G	c.4603_4605	gga	4603G>T
																		p.1030	K	c.3088_3090	AAA	3088A>T	p._x001E_K_x001E_1030*	TAA	4		p.895	Y	c.2683_2685	tat	2685T>A	p.Y895*	TAA	1											p.1559	G	c.4675_4677	gga	4675G>T
																		p.1031	Y	c.3091_3093	TAT	3093T>A	p._x001E_Y_x001E_1031*	TAA	4		p.898	G	c.2692_2694	gga	2692G>T	p.G898*	TGA	1											p.1575	Q	c.4723_4725	cag	4723C>T
																		p.1031	Y	c.3091_3093	TAT	3093T>G	p._x001E_Y_x001E_1031*	TAG	1		p.907	E	c.2719_2721	gag	2719G>T	p.E907*	TAG	3											p.1578	Q	c.4732_4734	caa	4732C>T
																		p.1032	S	c.3094_3096	TCA	3095C>G	p._x001E_S_x001E_1032*	TGA	3		p.909	G	c.2725_2727	gga	2725G>T	p.G909*	TGA	1											p.1584	Y	c.4750_4752	tat	4752T>G
																		p.1034	E	c.3100_3102	GAG	3100G>T	p._x001E_E_x001E_1034*	TAG	1		p.914	G	c.2740_2742	gga	2740G>T	p.G914*	TGA	1											p.1611	Q	c.4831_4833	cag	4831C>T
																		p.1035	Q	c.3103_3105	CAG	3103C>T	p._x001E_Q_x001E_1035*	TAG	7		p.922	Q	c.2764_2766	cag	2764C>T	p.Q922*	TAG	2											p.1617	G	c.4849_4851	gga	4849G>T
																		p.1039	G	c.3115_3117	GGA	3115G>T	p._x001E_G_x001E_1039*	TGA	1		p.932	S	c.2794_2796	tcg	2795C>A	p.S932*	TAG	2											p.1620	Q	c.4858_4860	cag	4858C>T
																		p.104	S	c.310_312	TCA	311C>G	p._x001E_S_x001E_104*	TGA	1		p.940	Y	c.2818_2820	tac	2820C>A	p.Y940*	TAA	2											p.1629	G	c.4885_4887	gga	4885G>T
																		p.1041	Q	c.3121_3123	CAA	3121C>T	p._x001E_Q_x001E_1041*	TAA	4		p.943	Q	c.2827_2829	cag	2827C>T	p.Q943*	TAG	4											p.1630	Q	c.4888_4890	cag	4888C>T
																		p.1045	Q	c.3133_3135	CAG	3133C>T	p._x001E_Q_x001E_1045*	TAG	1		p.945	Q	c.2833_2835	cag	2833C>T	p.Q945*	TAG	1											p.1637	Q	c.4909_4911	cag	4909C>T
																		p.1047	E	c.3139_3141	GAA	3139G>T	p._x001E_E_x001E_1047*	TAA	4		p.947	Q	c.2839_2841	cag	2839C>T	p.Q947*	TAG	6											p.1644	Q	c.4930_4932	cag	4930C>T
																		p.1049	W	c.3145_3147	TGG	3146G>A	p._x001E_W_x001E_1049*	TAG	5		p.948	Q	c.2842_2844	cag	2842C>T	p.Q948*	TAG	2											p.1648	Q	c.4942_4944	cag	4942C>T
																		p.1049	W	c.3145_3147	TGG	3147G>A	p._x001E_W_x001E_1049*	TGA	2		p.951	R	c.2851_2853	cga	2851C>T	p.R951*	TGA	20											p.1667	C	c.4999_5001	tgt	5001T>A
																		p.1057	E	c.3169_3171	GAA	3169G>T	p._x001E_E_x001E_1057*	TAA	1		p.958	Q	c.2872_2874	cag	2872C>T	p.Q958*	TAG	2											p.1670	E	c.5008_5010	gaa	5008G>T
																		p.1059	E	c.3175_3177	GAA	3175G>T	p._x001E_E_x001E_1059*	TAA	6		p.962	Q	c.2884_2886	caa	2884C>T	p.Q962*	TAA	1											p.1676	Q	c.5026_5028	cag	5026C>T
																		p.1062	Q	c.3184_3186	CAA	3184C>T	p._x001E_Q_x001E_1062*	TAA	1		p.973	Q	c.2917_2919	cag	2917C>T	p.Q973*	TAG	2											p.1677	R	c.5029_5031	cga	5029C>T
																		p.1064	E	c.3190_3192	GAG	3190G>T	p._x001E_E_x001E_1064*	TAG	1		p.974	Q	c.2920_2922	cag	2920C>T	p.Q974*	TAG	1											p.1692	S	c.5074_5076	tca	5075C>G
																		p.1065	Q	c.3193_3195	CAA	3193C>T	p._x001E_Q_x001E_1065*	TAA	3		p.978	Y	c.2932_2934	tat	2934T>G	p.Y978*	TAG	1											p.1704	E	c.5110_5112	gaa	5110G>T
																		p.1067	Q	c.3199_3201	CAA	3199C>T	p._x001E_Q_x001E_1067*	TAA	4		p.979	Q	c.2935_2937	caa	2935C>T	p.Q979*	TAA	6											p.1706	G	c.5116_5118	gga	5116G>T
																		p.1068	S	c.3202_3204	TCA	3203C>A	p._x001E_S_x001E_1068*	TAA	2		p.981	Q	c.2941_2943	caa	2941C>T	p.Q981*	TAA	2											p.1711	Q	c.5131_5133	cag	5131C>T
																		p.1068	S	c.3202_3204	TCA	3203C>G	p._x001E_S_x001E_1068*	TGA	1		p.982	Q	c.2944_2946	cag	2944C>T	p.Q982*	TAG	2											p.1717	Q	c.5149_5151	cag	5149C>T
																		p.1071	Q	c.3211_3213	CAA	3211C>T	p._x001E_Q_x001E_1071*	TAA	5		p.983	Q	c.2947_2949	cag	2947C>T	p.Q983*	TAG	2											p.1725	S	c.5173_5175	tca	5174C>G
																		p.1078	Y	c.3232_3234	TAT	3234T>A	p._x001E_Y_x001E_1078*	TAA	2		p.998	K	c.2992_2994	aag	2992A>T	p.K998*	TAG	1											p.1730	Q	c.5188_5190	caa	5188C>T
																		p.1080	E	c.3238_3240	GAG	3238G>T	p._x001E_E_x001E_1080*	TAG	3		p.1001	E	c.3001_3003	gaa	3001G>T	p.E1001*	TAA	1											p.1747	G	c.5239_5241	gga	5239G>T
																		p.109	E	c.325_327	GAG	325G>T	p._x001E_E_x001E_109*	TAG	1		p.1015	Q	c.3043_3045	cag	3043C>T	p.Q1015*	TAG	3											p.1748	S	c.5242_5244	tca	5243C>A
																		p.1090	Q	c.3268_3270	CAA	3268C>T	p._x001E_Q_x001E_1090*	TAA	3		p.1017	Q	c.3049_3051	cag	3049C>T	p.Q1017*	TAG	2											p.1754	R	c.5260_5262	cga	5260C>T
																		p.1094	G	c.3280_3282	GGA	3280G>T	p._x001E_G_x001E_1094*	TGA	1		p.1019	Q	c.3055_3057	cag	3055C>T	p.Q1019*	TAG	1											p.1761	E	c.5281_5283	gag	5281G>T
																		p.1095	Q	c.3283_3285	CAG	3283C>T	p._x001E_Q_x001E_1095*	TAG	5		p.1020	Q	c.3058_3060	cag	3058C>T	p.Q1020*	TAG	3											p.1769	R	c.5305_5307	cga	5305C>T
																		p.1096	Q	c.3286_3288	CAG	3286C>T	p._x001E_Q_x001E_1096*	TAG	3		p.1025	Q	c.3073_3075	cag	3073C>T	p.Q1025*	TAG	1											p.1783	S	c.5347_5349	tca	5348C>A
																		p.1097	E	c.3289_3291	GAA	3289G>T	p._x001E_E_x001E_1097*	TAA	2		p.1036	Q	c.3106_3108	cag	3106C>T	p.Q1036*	TAG	3											p.1788	R	c.5362_5364	aga	5362A>T
																		p.1098	C	c.3292_3294	TGT	3294T>A	p._x001E_C_x001E_1098*	TGA	1		p.1040	Q	c.3118_3120	cag	3118C>T	p.Q1040*	TAG	3											p.1794	E	c.5380_5382	gaa	5380G>T
																		p.1104	S	c.3310_3312	TCA	3311C>A	p._x001E_S_x001E_1104*	TAA	2		p.1041	Q	c.3121_3123	caa	3121C>T	p.Q1041*	TAA	1											p.1798	S	c.5392_5394	tca	5393C>A
																		p.1104	S	c.3310_3312	TCA	3311C>G	p._x001E_S_x001E_1104*	TGA	1		p.1046	Q	c.3136_3138	cag	3136C>T	p.Q1046*	TAG	5											p.1798	S	c.5392_5394	tca	5393C>G
																		p.1106	G	c.3316_3318	GGA	3316G>T	p._x001E_G_x001E_1106*	TGA	1		p.1060	E	c.3178_3180	gag	3178G>T	p.E1060*	TAG	3
																		p.1110	S	c.3328_3330	TCA	3329C>G	p._x001E_S_x001E_1110*	TGA	1		p.1062	R	c.3184_3186	cga	3184C>T	p.R1062*	TGA	20
																		p.1111	E	c.3331_3333	GAA	3331G>T	p._x001E_E_x001E_1111*	TAA	3		p.1068	Q	c.3202_3204	cag	3202C>T	p.Q1068*	TAG	1
																		p.1114	R	c.3340_3342	CGA	3340C>T	p._x001E_R_x001E_1114*	TGA	143		p.1070	Q	c.3208_3210	caa	3208C>T	p.Q1070*	TAA	1
																		p.1123	Q	c.3367_3369	CAA	3367C>T	p._x001E_Q_x001E_1123*	TAA	5		p.1074	Q	c.3220_3222	cag	3220C>T	p.Q1074*	TAG	2
																		p.1127	Q	c.3379_3381	CAG	3379C>T	p._x001E_Q_x001E_1127*	TAG	5		p.1077	R	c.3229_3231	cga	3229C>T	p.R1077*	TGA	14
																		p.1131	Q	c.3391_3393	CAA	3391C>T	p._x001E_Q_x001E_1131*	TAA	5		p.1089	Q	c.3265_3267	cag	3265C>T	p.Q1089*	TAG	1
																		p.1135	Y	c.3403_3405	TAT	3405T>G	p._x001E_Y_x001E_1135*	TAG	1		p.1109	Q	c.3325_3327	cag	3325C>T	p.Q1109*	TAG	8
																		p.1136	E	c.3406_3408	GAA	3406G>T	p._x001E_E_x001E_1136*	TAA	4		p.1110	Q	c.3328_3330	caa	3328C>T	p.Q1110*	TAA	1
																		p.1143	Y	c.3427_3429	TAT	3429T>G	p._x001E_Y_x001E_1143*	TAG	1		p.1114	W	c.3340_3342	tgg	3342G>A	p.W1114*	TGA	5
																		p.1145	E	c.3433_3435	GAA	3433G>T	p._x001E_E_x001E_1145*	TAA	5		p.1114	W	c.3340_3342	tgg	3341G>A	p.W1114*	TAG	1
																		p.1147	Y	c.3439_3441	TAC	3441C>G	p._x001E_Y_x001E_1147*	TAG	1		p.1115	Q	c.3343_3345	cag	3343C>T	p.Q1115*	TAG	2
																		p.1151	E	c.3451_3453	GAA	3451G>T	p._x001E_E_x001E_1151*	TAA	7		p.1128	Q	c.3382_3384	cag	3382C>T	p.Q1128*	TAG	3
																		p.1152	Q	c.3454_3456	CAG	3454C>T	p._x001E_Q_x001E_1152*	TAG	2		p.1135	Q	c.3403_3405	cag	3403C>T	p.Q1135*	TAG	2
																		p.1154	E	c.3460_3462	GAA	3460G>T	p._x001E_E_x001E_1154*	TAA	3		p.1144	R	c.3430_3432	cga	3430C>T	p.R1144*	TGA	16
																		p.1155	E	c.3463_3465	GAA	3463G>T	p._x001E_E_x001E_1155*	TAA	4		p.1147	E	c.3439_3441	gaa	3439G>T	p.E1147*	TAA	2
																		p.1156	E	c.3466_3468	GAA	3466G>T	p._x001E_E_x001E_1156*	TAA	4		p.1153	Q	c.3457_3459	cag	3457C>T	p.Q1153*	TAG	3
																		p.1157	E	c.3469_3471	GAG	3469G>T	p._x001E_E_x001E_1157*	TAG	5		p.1158	E	c.3472_3474	gaa	3472G>T	p.E1158*	TAA	7
																		p.1158	R	c.3472_3474	AGA	3472A>T	p._x001E_R_x001E_1158*	TGA	2		p.1161	W	c.3481_3483	tgg	3483G>A	p.W1161*	TGA	4
																		p.1162	Y	c.3484_3486	TAT	3486T>G	p._x001E_Y_x001E_1162*	TAG	1		p.1161	W	c.3481_3483	tgg	3482G>A	p.W1161*	TAG	1
																		p.1165	K	c.3493_3495	AAA	3493A>T	p._x001E_K_x001E_1165*	TAA	11		p.1168	Q	c.3502_3504	cag	3502C>T	p.Q1168*	TAG	1
																		p.1166	Y	c.3496_3498	TAT	3498T>A	p._x001E_Y_x001E_1166*	TAA	1		p.1188	Y	c.3562_3564	tac	3564C>G	p.Y1188*	TAG	1
																		p.1168	E	c.3502_3504	GAA	3502G>T	p._x001E_E_x001E_1168*	TAA	4		p.1189	Q	c.3565_3567	cag	3565C>T	p.Q1189*	TAG	3
																		p.1169	E	c.3505_3507	GAG	3505G>T	p._x001E_E_x001E_1169*	TAG	3		p.1195	Q	c.3583_3585	cag	3583C>T	p.Q1195*	TAG	1
																		p.117	S	c.349_351	TCA	350C>A	p._x001E_S_x001E_117*	TAA	3		p.1200	Q	c.3598_3600	cag	3598C>T	p.Q1200*	TAG	10
																		p.1175	Q	c.3523_3525	CAG	3523C>T	p._x001E_Q_x001E_1175*	TAG	5		p.1212	E	c.3634_3636	gag	3634G>T	p.E1212*	TAG	2
																		p.1179	Y	c.3535_3537	TAT	3537T>G	p._x001E_Y_x001E_1179*	TAG	1		p.1219	K	c.3655_3657	aag	3655A>T	p.K1219*	TAG	2
																		p.1181	L	c.3541_3543	TTA	3542T>A	p._x001E_L_x001E_1181*	TAA	1		p.1230	Q	c.3688_3690	cag	3688C>T	p.Q1230*	TAG	6
																		p.1181	L	c.3541_3543	TTA	3542T>G	p._x001E_L_x001E_1181*	TGA	2		p.1247	Q	c.3739_3741	cag	3739C>T	p.Q1247*	TAG	3
																		p.1182	K	c.3544_3546	AAA	3544A>T	p._x001E_K_x001E_1182*	TAA	6		p.1266	Q	c.3796_3798	cag	3796C>T	p.Q1266*	TAG	1
																		p.1183	Y	c.3547_3549	TAT	3549T>A	p._x001E_Y_x001E_1183*	TAA	2		p.1270	K	c.3808_3810	aag	3808A>T	p.K1270*	TAG	2
																		p.1189	S	c.3565_3567	TCA	3566C>A	p._x001E_S_x001E_1189*	TAA	1		p.1281	G	c.3841_3843	gga	3841G>T	p.G1281*	TGA	2
																		p.1190	S	c.3568_3570	TCA	3569C>G	p._x001E_S_x001E_1190*	TGA	2		p.1284	E	c.3850_3852	gag	3850G>T	p.E1284*	TAG	1
																		p.1191	Q	c.3571_3573	CAG	3571C>T	p._x001E_Q_x001E_1191*	TAG	4		p.1286	W	c.3856_3858	tgg	3858G>A	p.W1286*	TGA	6
																		p.1192	K	c.3574_3576	AAA	3574A>T	p._x001E_K_x001E_1192*	TAA	1		p.1286	W	c.3856_3858	tgg	3857G>A	p.W1286*	TAG	5
																		p.1193	Q	c.3577_3579	CAG	3577C>T	p._x001E_Q_x001E_1193*	TAG	6		p.1293	K	c.3877_3879	aag	3877A>T	p.K1293*	TAG	2
																		p.1194	S	c.3580_3582	TCA	3581C>A	p._x001E_S_x001E_1194*	TAA	2		p.1302	W	c.3904_3906	tgg	3905G>A	p.W1302*	TAG	1
																		p.1196	S	c.3586_3588	TCA	3587C>A	p._x001E_S_x001E_1196*	TAA	3		p.1304	L	c.3910_3912	tta	3911T>A	p.L1304*	TAA	1
																		p.1198	S	c.3592_3594	TCA	3593C>G	p._x001E_S_x001E_1198*	TGA	2		p.1304	L	c.3910_3912	tta	3911T>G	p.L1304*	TGA	1
																		p.1201	S	c.3601_3603	TCA	3602C>A	p._x001E_S_x001E_1201*	TAA	3		p.1324	Q	c.3970_3972	cag	3970C>T	p.Q1324*	TAG	3
																		p.1204	Q	c.3610_3612	CAA	3610C>T	p._x001E_Q_x001E_1204*	TAA	7		p.1330	E	c.3988_3990	gag	3988G>T	p.E1330*	TAG	3
																		p.1209	E	c.3625_3627	GAA	3625G>T	p._x001E_E_x001E_1209*	TAA	10		p.1334	E	c.4000_4002	gaa	4000G>T	p.E1334*	TAA	3
																		p.1213	S	c.3637_3639	TCA	3638C>G	p._x001E_S_x001E_1213*	TGA	1		p.1337	R	c.4009_4011	cga	4009C>T	p.R1337*	TGA	31
																		p.1216	E	c.3646_3648	GAG	3646G>T	p._x001E_E_x001E_1216*	TAG	2		p.1338	R	c.4012_4014	cga	4012C>T	p.R1338*	TGA	18
																		p.1222	S	c.3664_3666	TCA	3665C>A	p._x001E_S_x001E_1222*	TAA	1		p.1342	E	c.4024_4026	gag	4024G>T	p.E1342*	TAG	2
																		p.1228	Q	c.3682_3684	CAG	3682C>T	p._x001E_Q_x001E_1228*	TAG	3		p.1347	L	c.4039_4041	tta	4040T>A	p.L1347*	TAA	1
																		p.1230	Q	c.3688_3690	CAG	3688C>T	p._x001E_Q_x001E_1230*	TAG	3		p.1349	E	c.4045_4047	gag	4045G>T	p.E1349*	TAG	6
																		p.1237	Q	c.3709_3711	CAG	3709C>T	p._x001E_Q_x001E_1237*	TAG	4		p.1350	Y	c.4048_4050	tat	4050T>A	p.Y1350*	TAA	4
																		p.1239	R	c.3715_3717	AGA	3715A>T	p._x001E_R_x001E_1239*	TGA	1		p.1350	Y	c.4048_4050	tat	4050T>G	p.Y1350*	TAG	1
																		p.1242	Q	c.3724_3726	CAG	3724C>T	p._x001E_Q_x001E_1242*	TAG	4		p.1351	E	c.4051_4053	gag	4051G>T	p.E1351*	TAG	1
																		p.1244	Q	c.3730_3732	CAA	3730C>T	p._x001E_Q_x001E_1244*	TAA	5		p.1357	Q	c.4069_4071	cag	4069C>T	p.Q1357*	TAG	5
																		p.1245	K	c.3733_3735	AAG	3733A>T	p._x001E_K_x001E_1245*	TAG	1		p.1376	E	c.4126_4128	gag	4126G>T	p.E1376*	TAG	3
																		p.1249	C	c.3745_3747	TGC	3747C>A	p._x001E_C_x001E_1249*	TGA	1		p.1379	E	c.4135_4137	gaa	4135G>T	p.E1379*	TAA	1
																		p.1256	Q	c.3766_3768	CAA	3766C>T	p._x001E_Q_x001E_1256*	TAA	4		p.1380	E	c.4138_4140	gaa	4138G>T	p.E1380*	TAA	2
																		p.1257	E	c.3769_3771	GAA	3769G>T	p._x001E_E_x001E_1257*	TAA	3		p.1381	E	c.4141_4143	gaa	4141G>T	p.E1381*	TAA	2
																		p.1260	Q	c.3778_3780	CAG	3778C>T	p._x001E_Q_x001E_1260*	TAG	3		p.1382	E	c.4144_4146	gaa	4144G>T	p.E1382*	TAA	3
																		p.1262	Y	c.3784_3786	TAT	3786T>G	p._x001E_Y_x001E_1262*	TAG	1		p.1383	E	c.4147_4149	gaa	4147G>T	p.E1383*	TAA	4
																		p.1265	E	c.3793_3795	GAA	3793G>T	p._x001E_E_x001E_1265*	TAA	8		p.1391	E	c.4171_4173	gag	4171G>T	p.E1391*	TAG	1
																		p.1270	C	c.3808_3810	TGT	3810T>A	p._x001E_C_x001E_1270*	TGA	3		p.1392	E	c.4174_4176	gaa	4174G>T	p.E1392*	TAA	1
																		p.1272	S	c.3814_3816	TCA	3815C>A	p._x001E_S_x001E_1272*	TAA	2		p.1393	E	c.4177_4179	gaa	4177G>T	p.E1393*	TAA	2
																		p.1272	S	c.3814_3816	TCA	3815C>G	p._x001E_S_x001E_1272*	TGA	2		p.1396	E	c.4186_4188	gaa	4186G>T	p.E1396*	TAA	5
																		p.1276	S	c.3826_3828	TCA	3827C>A	p._x001E_S_x001E_1276*	TAA	6		p.1399	E	c.4195_4197	gaa	4195G>T	p.E1399*	TAA	1
																		p.1276	S	c.3826_3828	TCA	3827C>G	p._x001E_S_x001E_1276*	TGA	2		p.1407	S	c.4219_4221	tca	4220C>A	p.S1407*	TAA	2
																		p.1277	L	c.3829_3831	TTA	3830T>A	p._x001E_L_x001E_1277*	TAA	2		p.1407	S	c.4219_4221	tca	4220C>G	p.S1407*	TGA	2
																		p.1278	S	c.3832_3834	TCA	3833C>A	p._x001E_S_x001E_1278*	TAA	2		p.1418	E	c.4252_4254	gag	4252G>T	p.E1418*	TAG	1
																		p.1280	L	c.3838_3840	TTG	3839T>A	p._x001E_L_x001E_1280*	TAG	1		p.1419	E	c.4255_4257	gag	4255G>T	p.E1419*	TAG	3
																		p.1281	S	c.3841_3843	TCA	3842C>A	p._x001E_S_x001E_1281*	TAA	5		p.1424	K	c.4270_4272	aag	4270A>T	p.K1424*	TAG	2
																		p.1281	S	c.3841_3843	TCA	3842C>G	p._x001E_S_x001E_1281*	TGA	2		p.1427	K	c.4279_4281	aag	4279A>T	p.K1427*	TAG	1
																		p.1282	S	c.3844_3846	TCA	3845C>A	p._x001E_S_x001E_1282*	TAA	6		p.1431	K	c.4291_4293	aag	4291A>T	p.K1431*	TAG	1
																		p.1282	S	c.3844_3846	TCA	3845C>G	p._x001E_S_x001E_1282*	TGA	5		p.1434	Q	c.4300_4302	cag	4300C>T	p.Q1434*	TAG	2
																		p.1284	E	c.3850_3852	GAA	3850G>T	p._x001E_E_x001E_1284*	TAA	13		p.1451	Q	c.4351_4353	cag	4351C>T	p.Q1451*	TAG	6
																		p.1286	E	c.3856_3858	GAA	3856G>T	p._x001E_E_x001E_1286*	TAA	24		p.1452	E	c.4354_4356	gag	4354G>T	p.E1452*	TAG	1
																		p.129	E	c.385_387	GAA	385G>T	p._x001E_E_x001E_129*	TAA	1		p.1460	W	c.4378_4380	tgg	4379G>A	p.W1460*	TAG	2
																		p.1288	G	c.3862_3864	GGA	3862G>T	p._x001E_G_x001E_1288*	TGA	11		p.1460	W	c.4378_4380	tgg	4380G>A	p.W1460*	TGA	2
																		p.1291	Q	c.3871_3873	CAG	3871C>T	p._x001E_Q_x001E_1291*	TAG	29		p.1472	Q	c.4414_4416	cag	4414C>T	p.Q1472*	TAG	6
																		p.1294	Q	c.3880_3882	CAG	3880C>T	p._x001E_Q_x001E_1294*	TAG	27		p.1476	E	c.4426_4428	gag	4426G>T	p.E1476*	TAG	2
																		p.1295	E	c.3883_3885	GAA	3883G>T	p._x001E_E_x001E_1295*	TAA	25		p.1502	E	c.4504_4506	gag	4504G>T	p.E1502*	TAG	1
																		p.1303	Q	c.3907_3909	CAA	3907C>T	p._x001E_Q_x001E_1303*	TAA	37		p.1510	Q	c.4528_4530	cag	4528C>T	p.Q1510*	TAG	2
																		p.1306	E	c.3916_3918	GAA	3916G>T	p._x001E_E_x001E_1306*	TAA	54		p.1511	E	c.4531_4533	gag	4531G>T	p.E1511*	TAG	4
																		p.1308	K	c.3922_3924	AAA	3922A>T	p._x001E_K_x001E_1308*	TAA	20		p.1517	G	c.4549_4551	gga	4549G>T	p.G1517*	TGA	2
																		p.1309	E	c.3925_3927	GAA	3925G>T	p._x001E_E_x001E_1309*	TAA	58		p.1520	E	c.4558_4560	gaa	4558G>T	p.E1520*	TAA	3
																		p.1310	K	c.3928_3930	AAG	3928A>T	p._x001E_K_x001E_1310*	TAG	8		p.1540	E	c.4618_4620	gag	4618G>T	p.E1540*	TAG	1
																		p.1312	G	c.3934_3936	GGA	3934G>T	p._x001E_G_x001E_1312*	TGA	17		p.1542	G	c.4624_4626	gga	4624G>T	p.G1542*	TGA	1
																		p.1315	S	c.3943_3945	TCA	3944C>A	p._x001E_S_x001E_1315*	TAA	12		p.1546	S	c.4636_4638	tca	4637C>A	p.S1546*	TAA	1
																		p.1315	S	c.3943_3945	TCA	3944C>G	p._x001E_S_x001E_1315*	TGA	11		p.1547	E	c.4639_4641	gag	4639G>T	p.E1547*	TAG	1
																		p.1317	E	c.3949_3951	GAA	3949G>T	p._x001E_E_x001E_1317*	TAA	15		p.1551	E	c.4651_4653	gag	4651G>T	p.E1551*	TAG	2
																		p.1322	E	c.3964_3966	GAA	3964G>T	p._x001E_E_x001E_1322*	TAA	34		p.1563	Q	c.4687_4689	cag	4687C>T	p.Q1563*	TAG	4
																		p.1327	S	c.3979_3981	TCA	3980C>A	p._x001E_S_x001E_1327*	TAA	8		p.1580	E	c.4738_4740	gag	4738G>T	p.E1580*	TAG	2
																		p.1327	S	c.3979_3981	TCA	3980C>G	p._x001E_S_x001E_1327*	TGA	10		p.1589	W	c.4765_4767	tgg	4766G>A	p.W1589*	TAG	2
																		p.1328	Q	c.3982_3984	CAG	3982C>T	p._x001E_Q_x001E_1328*	TAG	28		p.1595	K	c.4783_4785	aag	4783A>T	p.K1595*	TAG	1
																		p.1331	R	c.3991_3993	AGA	3991A>T	p._x001E_R_x001E_1331*	TGA	6		p.1605	R	c.4813_4815	cga	4813C>T	p.R1605*	TGA	63
																		p.1333	K	c.3997_3999	AAA	3997A>T	p._x001E_K_x001E_1333*	TAA	1		p.1608	S	c.4822_4824	tca	4823C>G	p.S1608*	TGA	3
																		p.1338	Q	c.4012_4014	CAG	4012C>T	p._x001E_Q_x001E_1338*	TAG	72		p.1608	S	c.4822_4824	tca	4823C>A	p.S1608*	TAA	1
																		p.1344	S	c.4030_4032	TCA	4031C>A	p._x001E_S_x001E_1344*	TAA	7		p.1616	E	c.4846_4848	gag	4846G>T	p.E1616*	TAG	1
																		p.1344	S	c.4030_4032	TCA	4031C>G	p._x001E_S_x001E_1344*	TGA	5		p.1629	K	c.4885_4887	aag	4885A>T	p.K1629*	TAG	1
																		p.1345	E	c.4033_4035	GAA	4033G>T	p._x001E_E_x001E_1345*	TAA	22		p.1642	Q	c.4924_4926	cag	4924C>T	p.Q1642*	TAG	2
																		p.1346	S	c.4036_4038	TCA	4037C>A	p._x001E_S_x001E_1346*	TAA	16		p.1648	E	c.4942_4944	gaa	4942G>T	p.E1648*	TAA	1
																		p.1346	S	c.4036_4038	TCA	4037C>G	p._x001E_S_x001E_1346*	TGA	13		p.1650	E	c.4948_4950	gag	4948G>T	p.E1650*	TAG	1
																		p.135	E	c.403_405	GAA	403G>T	p._x001E_E_x001E_135*	TAA	1		p.1653	Q	c.4957_4959	cag	4957C>T	p.Q1653*	TAG	2
																		p.1350	K	c.4048_4050	AAA	4048A>T	p._x001E_K_x001E_1350*	TAA	1		p.1655	Q	c.4963_4965	caa	4963C>T	p.Q1655*	TAA	6
																		p.1353	E	c.4057_4059	GAA	4057G>T	p._x001E_E_x001E_1353*	TAA	53		p.1663	E	c.4987_4989	gag	4987G>T	p.E1663*	TAG	4
																		p.1356	S	c.4066_4068	TCA	4067C>A	p._x001E_S_x001E_1356*	TAA	10		p.1664	W	c.4990_4992	tgg	4991G>A	p.W1664*	TAG	1
																		p.1356	S	c.4066_4068	TCA	4067C>G	p._x001E_S_x001E_1356*	TGA	26		p.1664	W	c.4990_4992	tgg	4992G>A	p.W1664*	TGA	1
																		p.1357	G	c.4069_4071	GGA	4069G>T	p._x001E_G_x001E_1357*	TGA	10		p.1665	W	c.4993_4995	tgg	4994G>A	p.W1665*	TAG	3
																		p.136	E	c.406_408	GAA	406G>T	p._x001E_E_x001E_136*	TAA	1		p.1666	W	c.4996_4998	tgg	4998G>A	p.W1666*	TGA	1
																		p.1359	K	c.4075_4077	AAA	4075A>T	p._x001E_K_x001E_1359*	TAA	2		p.1668	C	c.5002_5004	tgc	5004C>A	p.C1668*	TGA	1
																		p.1363	K	c.4087_4089	AAA	4087A>T	p._x001E_K_x001E_1363*	TAA	7		p.1670	E	c.5008_5010	gag	5008G>T	p.E1670*	TAG	3
																		p.1367	Q	c.4099_4101	CAG	4099C>T	p._x001E_Q_x001E_1367*	TAG	142		p.1674	E	c.5020_5022	gaa	5020G>T	p.E1674*	TAA	1
																		p.1370	K	c.4108_4110	AAA	4108A>T	p._x001E_K_x001E_1370*	TAA	5		p.1684	S	c.5050_5052	tcg	5051C>A	p.S1684*	TAG	2
																		p.1374	E	c.4120_4122	GAA	4120G>T	p._x001E_E_x001E_1374*	TAA	18		p.1692	Y	c.5074_5076	tac	5076C>A	p.Y1692*	TAA	1
																		p.1376	Y	c.4126_4128	TAT	4128T>A	p._x001E_Y_x001E_1376*	TAA	11		p.1694	E	c.5080_5082	gag	5080G>T	p.E1694*	TAG	3
																		p.1376	Y	c.4126_4128	TAT	4128T>G	p._x001E_Y_x001E_1376*	TAG	2		p.1703	G	c.5107_5109	gga	5107G>T	p.G1703*	TGA	2
																		p.1378	Q	c.4132_4134	CAG	4132C>T	p._x001E_Q_x001E_1378*	TAG	68		p.1707	W	c.5119_5121	tgg	5121G>A	p.W1707*	TGA	3
																		p.1379	E	c.4135_4137	GAG	4135G>T	p._x001E_E_x001E_1379*	TAG	47		p.1707	W	c.5119_5121	tgg	5120G>A	p.W1707*	TAG	2
																		p.1386	R	c.4156_4158	AGA	4156A>T	p._x001E_R_x001E_1386*	TGA	6		p.1712	S	c.5134_5136	tca	5135C>A	p.S1712*	TAA	1
																		p.1387	C	c.4159_4161	TGT	4161T>A	p._x001E_C_x001E_1387*	TGA	5		p.1716	Q	c.5146_5148	cag	5146C>T	p.Q1716*	TAG	4
																		p.1392	S	c.4174_4176	TCA	4175C>A	p._x001E_S_x001E_1392*	TAA	11		p.1731	Q	c.5191_5193	cag	5191C>T	p.Q1731*	TAG	4
																		p.1397	E	c.4189_4191	GAG	4189G>T	p._x001E_E_x001E_1397*	TAG	58		p.1732	R	c.5194_5196	aga	5194A>T	p.R1732*	TGA	3
																		p.140	E	c.418_420	GAG	418G>T	p._x001E_E_x001E_140*	TAG	1		p.1736	E	c.5206_5208	gaa	5206G>T	p.E1736*	TAA	3
																		p.1400	S	c.4198_4200	TCG	4199C>A	p._x001E_S_x001E_1400*	TAG	19		p.1744	Q	c.5230_5232	cag	5230C>T	p.Q1744*	TAG	4
																		p.1406	Q	c.4216_4218	CAG	4216C>T	p._x001E_Q_x001E_1406*	TAG	50		p.1761	E	c.5281_5283	gag	5281G>T	p.E1761*	TAG	3
																		p.1408	E	c.4222_4224	GAA	4222G>T	p._x001E_E_x001E_1408*	TAA	40		p.1764	Y	c.5290_5292	tat	5292T>A	p.Y1764*	TAA	1
																		p.1410	C	c.4228_4230	TGC	4230C>A	p._x001E_C_x001E_1410*	TGA	12		p.1774	R	c.5320_5322	cga	5320C>T	p.R1774*	TGA	15
																		p.1412	G	c.4234_4236	GGA	4234G>T	p._x001E_G_x001E_1412*	TGA	7		p.1775	K	c.5323_5325	aag	5323A>T	p.K1775*	TAG	1
																		p.142	S	c.424_426	TCA	425C>A	p._x001E_S_x001E_142*	TAA	2		p.1779	C	c.5335_5337	tgc	5337C>A	p.C1779*	TGA	1
																		p.142	S	c.424_426	TCA	425C>G	p._x001E_S_x001E_142*	TGA	1		p.1792	Q	c.5374_5376	cag	5374C>T	p.Q1792*	TAG	2
																		p.1428	G	c.4282_4284	GGA	4282G>T	p._x001E_G_x001E_1428*	TGA	4		p.1804	Q	c.5410_5412	cag	5410C>T	p.Q1804*	TAG	2
																		p.1429	Q	c.4285_4287	CAA	4285C>T	p._x001E_Q_x001E_1429*	TAA	73		p.1805	K	c.5413_5415	aag	5413A>T	p.K1805*	TAG	1
																		p.1435	R	c.4303_4305	AGA	4303A>T	p._x001E_R_x001E_1435*	TGA	4		p.1816	E	c.5446_5448	gag	5446G>T	p.E1816*	TAG	1
																		p.1437	K	c.4309_4311	AAA	4309A>T	p._x001E_K_x001E_1437*	TAA	1		p.1823	Q	c.5467_5469	cag	5467C>T	p.Q1823*	TAG	3
																		p.1444	Q	c.4330_4332	CAA	4330C>T	p._x001E_Q_x001E_1444*	TAA	13		p.1826	Q	c.5476_5478	cag	5476C>T	p.Q1826*	TAG	1
																		p.1447	Q	c.4339_4341	CAA	4339C>T	p._x001E_Q_x001E_1447*	TAA	11		p.1828	Q	c.5482_5484	cag	5482C>T	p.Q1828*	TAG	1
																		p.1449	K	c.4345_4347	AAG	4345A>T	p._x001E_K_x001E_1449*	TAG	2		p.1862	E	c.5584_5586	gag	5584G>T	p.E1862*	TAG	4
																		p.1450	R	c.4348_4350	CGA	4348C>T	p._x001E_R_x001E_1450*	TGA	374		p.1865	S	c.5593_5595	tca	5594C>G	p.S1865*	TGA	1
																		p.1451	E	c.4351_4353	GAA	4351G>T	p._x001E_E_x001E_1451*	TAA	9		p.1865	S	c.5593_5595	tca	5594C>A	p.S1865*	TAA	1
																		p.1454	K	c.4360_4362	AAA	4360A>T	p._x001E_K_x001E_1454*	TAA	8		p.1870	Y	c.5608_5610	tac	5610C>G	p.Y1870*	TAG	2
																		p.1456	K	c.4366_4368	AAA	4366A>T	p._x001E_K_x001E_1456*	TAA	4		p.1870	Y	c.5608_5610	tac	5610C>A	p.Y1870*	TAA	1
																		p.1461	E	c.4381_4383	GAA	4381G>T	p._x001E_E_x001E_1461*	TAA	11		p.1871	E	c.5611_5613	gaa	5611G>T	p.E1871*	TAA	1
																		p.1462	K	c.4384_4386	AAG	4384A>T	p._x001E_K_x001E_1462*	TAG	1		p.1872	S	c.5614_5616	tca	5615C>G	p.S1872*	TGA	3
																		p.1463	R	c.4387_4389	AGA	4387A>T	p._x001E_R_x001E_1463*	TGA	1		p.1880	S	c.5638_5640	tca	5639C>A	p.S1880*	TAA	2
																		p.1464	E	c.4390_4392	GAG	4390G>T	p._x001E_E_x001E_1464*	TAG	8		p.1880	S	c.5638_5640	tca	5639C>G	p.S1880*	TGA	3
																		p.1466	G	c.4396_4398	GGA	4396G>T	p._x001E_G_x001E_1466*	TGA	5		p.1885	S	c.5653_5655	tca	5654C>G	p.S1885*	TGA	2
																		p.1468	K	c.4402_4404	AAG	4402A>T	p._x001E_K_x001E_1468*	TAG	1		p.1885	S	c.5653_5655	tca	5654C>A	p.S1885*	TAA	2
																		p.1469	Q	c.4405_4407	CAA	4405C>T	p._x001E_Q_x001E_1469*	TAA	16		p.1888	S	c.5662_5664	tca	5663C>A	p.S1888*	TAA	1
																		p.1477	Q	c.4429_4431	CAG	4429C>T	p._x001E_Q_x001E_1477*	TAG	9
																		p.1480	Q	c.4438_4440	CAG	4438C>T	p._x001E_Q_x001E_1480*	TAG	5
																		p.1488	L	c.4462_4464	TTA	4463T>A	p._x001E_L_x001E_1488*	TAA	1
																		p.1488	L	c.4462_4464	TTA	4463T>G	p._x001E_L_x001E_1488*	TGA	7
																		p.1489	L	c.4465_4467	TTA	4466T>A	p._x001E_L_x001E_1489*	TAA	1
																		p.1494	E	c.4480_4482	GAA	4480G>T	p._x001E_E_x001E_1494*	TAA	1
																		p.1499	G	c.4495_4497	GGA	4495G>T	p._x001E_G_x001E_1499*	TGA	4
																		p.1502	C	c.4504_4506	TGT	4506T>A	p._x001E_C_x001E_1502*	TGA	1
																		p.1503	S	c.4507_4509	TCA	4508C>A	p._x001E_S_x001E_1503*	TAA	3
																		p.1513	E	c.4537_4539	GAG	4537G>T	p._x001E_E_x001E_1513*	TAG	7
																		p.1517	Q	c.4549_4551	CAG	4549C>T	p._x001E_Q_x001E_1517*	TAG	1
																		p.1521	E	c.4561_4563	GAA	4561G>T	p._x001E_E_x001E_1521*	TAA	7
																		p.1522	L	c.4564_4566	TTA	4565T>G	p._x001E_L_x001E_1522*	TGA	2
																		p.1529	Q	c.4585_4587	CAG	4585C>T	p._x001E_Q_x001E_1529*	TAG	8
																		p.1530	E	c.4588_4590	GAA	4588G>T	p._x001E_E_x001E_1530*	TAA	5
																		p.1536	E	c.4606_4608	GAA	4606G>T	p._x001E_E_x001E_1536*	TAA	9
																		p.1538	E	c.4612_4614	GAA	4612G>T	p._x001E_E_x001E_1538*	TAA	4
																		p.1539	S	c.4615_4617	TCA	4616C>A	p._x001E_S_x001E_1539*	TAA	2
																		p.1539	S	c.4615_4617	TCA	4616C>G	p._x001E_S_x001E_1539*	TGA	8
																		p.1540	E	c.4618_4620	GAG	4618G>T	p._x001E_E_x001E_1540*	TAG	2
																		p.1541	Q	c.4621_4623	CAG	4621C>T	p._x001E_Q_x001E_1541*	TAG	4
																		p.1544	E	c.4630_4632	GAA	4630G>T	p._x001E_E_x001E_1544*	TAA	12
																		p.1545	S	c.4633_4635	TCA	4634C>A	p._x001E_S_x001E_1545*	TAA	8
																		p.1545	S	c.4633_4635	TCA	4634C>G	p._x001E_S_x001E_1545*	TGA	8
																		p.1547	E	c.4639_4641	GAA	4639G>T	p._x001E_E_x001E_1547*	TAA	13
																		p.1549	Q	c.4645_4647	CAA	4645C>T	p._x001E_Q_x001E_1549*	TAA	4
																		p.1550	E	c.4648_4650	GAG	4648G>T	p._x001E_E_x001E_1550*	TAG	3
																		p.1552	E	c.4654_4656	GAG	4654G>T	p._x001E_E_x001E_1552*	TAG	8
																		p.1554	E	c.4660_4662	GAA	4660G>T	p._x001E_E_x001E_1554*	TAA	11
																		p.1560	E	c.4678_4680	GAA	4678G>T	p._x001E_E_x001E_1560*	TAA	10
																		p.1564	L	c.4690_4692	TTA	4691T>A	p._x001E_L_x001E_1564*	TAA	1
																		p.1564	L	c.4690_4692	TTA	4691T>G	p._x001E_L_x001E_1564*	TGA	6
																		p.1567	S	c.4699_4701	TCA	4700C>A	p._x001E_S_x001E_1567*	TAA	3
																		p.1567	S	c.4699_4701	TCA	4700C>G	p._x001E_S_x001E_1567*	TGA	5
																		p.157	W	c.469_471	TGG	470G>A	p._x001E_W_x001E_157*	TAG	1
																		p.1573	E	c.4717_4719	GAA	4717G>T	p._x001E_E_x001E_1573*	TAA	7
																		p.1576	E	c.4726_4728	GAA	4726G>T	p._x001E_E_x001E_1576*	TAA	6
																		p.1577	E	c.4729_4731	GAA	4729G>T	p._x001E_E_x001E_1577*	TAA	9
																		p.1578	C	c.4732_4734	TGT	4734T>A	p._x001E_C_x001E_1578*	TGA	1
																		p.1587	S	c.4759_4761	TCA	4760C>A	p._x001E_S_x001E_1587*	TAA	1
																		p.1587	S	c.4759_4761	TCA	4760C>G	p._x001E_S_x001E_1587*	TGA	1
																		p.159	Y	c.475_477	TAC	477C>A	p._x001E_Y_x001E_159*	TAA	1
																		p.159	Y	c.475_477	TAC	477C>G	p._x001E_Y_x001E_159*	TAG	1
																		p.161	Q	c.481_483	CAA	481C>T	p._x001E_Q_x001E_161*	TAA	2
																		p.1620	S	c.4858_4860	TCA	4859C>G	p._x001E_S_x001E_1620*	TGA	1
																		p.1625	Q	c.4873_4875	CAA	4873C>T	p._x001E_Q_x001E_1625*	TAA	1
																		p.167	K	c.499_501	AAA	499A>T	p._x001E_K_x001E_167*	TAA	1
																		p.1680	Q	c.5038_5040	CAG	5038C>T	p._x001E_Q_x001E_1680*	TAG	1
																		p.1703	G	c.5107_5109	GGA	5107G>T	p._x001E_G_x001E_1703*	TGA	1
																		p.174	L	c.520_522	TTA	521T>A	p._x001E_L_x001E_174*	TAA	1
																		p.176	E	c.526_528	GAA	526G>T	p._x001E_E_x001E_176*	TAA	2
																		p.1799	L	c.5395_5397	TTA	5396T>A	p._x001E_L_x001E_1799*	TAA	1
																		p.180	L	c.538_540	TTA	539T>A	p._x001E_L_x001E_180*	TAA	1
																		p.180	L	c.538_540	TTA	539T>G	p._x001E_L_x001E_180*	TGA	1
																		p.1806	S	c.5416_5418	TCA	5417C>A	p._x001E_S_x001E_1806*	TAA	1
																		p.1811	S	c.5431_5433	TCA	5432C>A	p._x001E_S_x001E_1811*	TAA	1
																		p.1835	R	c.5503_5505	AGA	5503A>T	p._x001E_R_x001E_1835*	TGA	1
																		p.1836	G	c.5506_5508	GGA	5506G>T	p._x001E_G_x001E_1836*	TGA	1
																		p.186	R	c.556_558	AGA	556A>T	p._x001E_R_x001E_186*	TGA	1
																		p.1857	S	c.5569_5571	TCA	5570C>A	p._x001E_S_x001E_1857*	TAA	1
																		p.1858	R	c.5572_5574	CGA	5572C>T	p._x001E_R_x001E_1858*	TGA	6
																		p.1881	L	c.5641_5643	TTA	5642T>A	p._x001E_L_x001E_1881*	TAA	1
																		p.190	E	c.568_570	GAA	568G>T	p._x001E_E_x001E_190*	TAA	5
																		p.1904	Q	c.5710_5712	CAA	5710C>T	p._x001E_Q_x001E_1904*	TAA	1
																		p.192	E	c.574_576	GAA	574G>T	p._x001E_E_x001E_192*	TAA	3
																		p.1920	R	c.5758_5760	CGA	5758C>T	p._x001E_R_x001E_1920*	TGA	10
																		p.195	Q	c.583_585	CAA	583C>T	p._x001E_Q_x001E_195*	TAA	1
																		p.2005	S	c.6013_6015	TCA	6014C>G	p._x001E_S_x001E_2005*	TGA	1
																		p.203	Q	c.607_609	CAA	607C>T	p._x001E_Q_x001E_203*	TAA	2
																		p.2057	K	c.6169_6171	AAG	6169A>T	p._x001E_K_x001E_2057*	TAG	1
																		p.2074	E	c.6220_6222	GAA	6220G>T	p._x001E_E_x001E_2074*	TAA	1
																		p.2089	E	c.6265_6267	GAA	6265G>T	p._x001E_E_x001E_2089*	TAA	1
																		p.211	E	c.631_633	GAA	631G>T	p._x001E_E_x001E_211*	TAA	1
																		p.2117	Q	c.6349_6351	CAA	6349C>T	p._x001E_Q_x001E_2117*	TAA	2
																		p.212	K	c.634_636	AAA	634A>T	p._x001E_K_x001E_212*	TAA	1
																		p.213	R	c.637_639	CGA	637C>T	p._x001E_R_x001E_213*	TGA	142
																		p.2129	S	c.6385_6387	TCG	6386C>A	p._x001E_S_x001E_2129*	TAG	1
																		p.2145	G	c.6433_6435	GGA	6433G>T	p._x001E_G_x001E_2145*	TGA	1
																		p.215	Q	c.643_645	CAG	643C>T	p._x001E_Q_x001E_215*	TAG	1
																		p.216	R	c.646_648	CGA	646C>T	p._x001E_R_x001E_216*	TGA	111
																		p.2166	R	c.6496_6498	CGA	6496C>T	p._x001E_R_x001E_2166*	TGA	1
																		p.2187	G	c.6559_6561	GGA	6559G>T	p._x001E_G_x001E_2187*	TGA	1
																		p.2204	R	c.6610_6612	CGA	6610C>T	p._x001E_R_x001E_2204*	TGA	20
																		p.2212	Q	c.6634_6636	CAA	6634C>T	p._x001E_Q_x001E_2212*	TAA	2
																		p.222	Q	c.664_666	CAG	664C>T	p._x001E_Q_x001E_222*	TAG	2
																		p.2223	S	c.6667_6669	TCA	6668C>A	p._x001E_S_x001E_2223*	TAA	1
																		p.2226	R	c.6676_6678	CGA	6676C>T	p._x001E_R_x001E_2226*	TGA	2
																		p.223	Q	c.667_669	CAA	667C>T	p._x001E_Q_x001E_223*	TAA	1
																		p.2237	R	c.6709_6711	CGA	6709C>T	p._x001E_R_x001E_2237*	TGA	13
																		p.225	E	c.673_675	GAA	673G>T	p._x001E_E_x001E_225*	TAA	4
																		p.2291	Q	c.6871_6873	CAA	6871C>T	p._x001E_Q_x001E_2291*	TAA	1
																		p.232	R	c.694_696	CGA	694C>T	p._x001E_R_x001E_232*	TGA	110
																		p.2326	R	c.6976_6978	CGA	6976C>T	p._x001E_R_x001E_2326*	TGA	1
																		p.235	L	c.703_705	TTA	704T>A	p._x001E_L_x001E_235*	TAA	3
																		p.236	Q	c.706_708	CAG	706C>T	p._x001E_Q_x001E_236*	TAG	1
																		p.24	R	c.70_72	CGA	70C>T	p._x001E_R_x001E_24*	TGA	2
																		p.2375	Q	c.7123_7125	CAA	7123C>T	p._x001E_Q_x001E_2375*	TAA	3
																		p.238	Q	c.712_714	CAA	712C>T	p._x001E_Q_x001E_238*	TAA	2
																		p.2395	E	c.7183_7185	GAG	7183G>T	p._x001E_E_x001E_2395*	TAG	1
																		p.245	S	c.733_735	TCA	734C>A	p._x001E_S_x001E_245*	TAA	1
																		p.2480	Q	c.7438_7440	CAA	7438C>T	p._x001E_Q_x001E_2480*	TAA	1
																		p.2505	R	c.7513_7515	CGA	7513C>T	p._x001E_R_x001E_2505*	TGA	1
																		p.254	S	c.760_762	TCA	761C>G	p._x001E_S_x001E_254*	TGA	1
																		p.2545	G	c.7633_7635	GGA	7633G>T	p._x001E_G_x001E_2545*	TGA	1
																		p.2547	W	c.7639_7641	TGG	7641G>A	p._x001E_W_x001E_2547*	TGA	1
																		p.2560	R	c.7678_7680	CGA	7678C>T	p._x001E_R_x001E_2560*	TGA	2
																		p.26	E	c.76_78	GAG	76G>T	p._x001E_E_x001E_26*	TAG	1
																		p.2570	S	c.7708_7710	TCA	7709C>A	p._x001E_S_x001E_2570*	TAA	1
																		p.2572	S	c.7714_7716	TCA	7715C>G	p._x001E_S_x001E_2572*	TGA	3
																		p.258	E	c.772_774	GAG	772G>T	p._x001E_E_x001E_258*	TAG	1
																		p.2579	E	c.7735_7737	GAA	7735G>T	p._x001E_E_x001E_2579*	TAA	1
																		p.260	Q	c.778_780	CAG	778C>T	p._x001E_Q_x001E_260*	TAG	1
																		p.2612	W	c.7834_7836	TGG	7836G>A	p._x001E_W_x001E_2612*	TGA	1
																		p.262	E	c.784_786	GAA	784G>T	p._x001E_E_x001E_262*	TAA	3
																		p.264	Q	c.790_792	CAA	790C>T	p._x001E_Q_x001E_264*	TAA	1
																		p.265	G	c.793_795	GGA	793G>T	p._x001E_G_x001E_265*	TGA	1
																		p.267	G	c.799_801	GGA	799G>T	p._x001E_G_x001E_267*	TGA	1
																		p.268	E	c.802_804	GAA	802G>T	p._x001E_E_x001E_268*	TAA	4
																		p.2737	E	c.8209_8211	GAG	8209G>T	p._x001E_E_x001E_2737*	TAG	1
																		p.2753	E	c.8257_8259	GAA	8257G>T	p._x001E_E_x001E_2753*	TAA	1
																		p.278	Q	c.832_834	CAG	832C>T	p._x001E_Q_x001E_278*	TAG	1
																		p.2816	R	c.8446_8448	CGA	8446C>T	p._x001E_R_x001E_2816*	TGA	2
																		p.283	R	c.847_849	CGA	847C>T	p._x001E_R_x001E_283*	TGA	81
																		p.287	E	c.859_861	GAA	859G>T	p._x001E_E_x001E_287*	TAA	2
																		p.302	R	c.904_906	CGA	904C>T	p._x001E_R_x001E_302*	TGA	61
																		p.309	G	c.925_927	GGA	925G>T	p._x001E_G_x001E_309*	TGA	4
																		p.311	K	c.931_933	AAG	931A>T	p._x001E_K_x001E_311*	TAG	1
																		p.332	R	c.994_996	CGA	994C>T	p._x001E_R_x001E_332*	TGA	28
[truncated: 523 more columns]

## Sheet: Oncogenes 
Supplementary file 1
ABL1 ENST00000372348.6									AKT1 ENST00000554581.5									ALK ENST00000389048.7									AR ENST00000374690.8									BCL2 ENST00000398117.1									BRAF_ENST00000644969
WT AA	WT AA	WT CODON	WT CODON	mutation	mutation	stop codon	recurrence		WT AA	WT AA	WT CODON	WT CODON	mutation	mutation	stop codon	recurrence		WT AA	WT AA	WT CODON	WT CODON	mutation	mutation	stop codon	recurrence		WT AA	WT AA	WT CODON	WT CODON	mutation	mutation	stop codon	recurrence		WT AA	WT AA	WT CODON	WT CODON	mutation	mutation	stop codon	recurrence		WT AA	WT AA	WT CODON	WT CODON	mutation
p.67	W	c.199_201	tgg	201G>A	p.W67*	TGA	1		p.17	E	c.49_51	gag	49G>T	p.E17*	TAG	1		p.39	Q	c.115_117	cag	115C>T	p.Q39*	TAG	1		p.59	Q	c.175_177	cag	175C>T	p.Q59*	TAG	1		p.22	K	c.64_66	aag	64A>T	p.K22*	TAG	1		p.13	E	c.37_39	gag	37G>T
p.95	G	c.283_285	gga	283G>T	p.G95*	TGA	1		p.47	Q	c.139_141	caa	139C>T	p.Q47*	TAA	1		p.62	S	c.184_186	tcg	185C>A	p.S62*	TAG	1		p.69	Q	c.205_207	cag	205C>T	p.Q69*	TAG	3		p.214	W	c.640_642	tgg	641G>A	p.W214*	TAG	1		p.48	W	c.142_144	tgg	144G>A
p.122	Q	c.364_366	caa	364C>T	p.Q122*	TAA	1		p.98	E	c.292_294	gag	292G>T	p.E98*	TAG	2		p.119	E	c.355_357	gag	355G>T	p.E119*	TAG	1		p.107	Y	c.319_321	tac	321C>G	p.Y107*	TAG	2		p.235	Y	c.703_705	tat	705T>G	p.Y235*	TAG	1		p.178	R	c.532_534	cga	532C>T
p.129	W	c.385_387	tgg	387G>A	p.W129*	TGA	2		p.341	E	c.1021_1023	gag	1021G>T	p.E341*	TAG	1		p.148	E	c.442_444	gag	442G>T	p.E148*	TAG	1		p.121	S	c.361_363	tcg	362C>A	p.S121*	TAG	2											p.183	K	c.547_549	aaa	547A>T
p.216	E	c.646_648	gag	646G>T	p.E216*	TAG	1		p.381	S	c.1141_1143	tca	1142C>G	p.S381*	TGA	1		p.167	Q	c.499_501	cag	499C>T	p.Q167*	TAG	2		p.187	E	c.559_561	gag	559G>T	p.E187*	TAG	1											p.203	G	c.607_609	gga	607G>T
p.277	E	c.829_831	gag	829G>T	p.E277*	TAG	1		p.404	Q	c.1210_1212	cag	1210C>T	p.Q404*	TAG	1		p.177	W	c.529_531	tgg	530G>A	p.W177*	TAG	2		p.238	E	c.712_714	gag	712G>T	p.E238*	TAG	1											p.210	W	c.628_630	tgg	629G>A
p.280	W	c.838_840	tgg	840G>A	p.W280*	TGA	2		p.432	E	c.1294_1296	gag	1294G>T	p.E432*	TAG	1		p.243	W	c.727_729	tgg	729G>A	p.W243*	TGA	1		p.289	E	c.865_867	gaa	865G>T	p.E289*	TAA	1											p.309	E	c.925_927	gag	925G>T
p.282	K	c.844_846	aaa	844A>T	p.K282*	TAA	1											p.288	W	c.862_864	tgg	863G>A	p.W288*	TAG	1		p.304	E	c.910_912	gaa	910G>T	p.E304*	TAA	1											p.347	R	c.1039_1041	cga	1039C>T
p.298	E	c.892_894	gag	892G>T	p.E298*	TAG	1											p.356	Q	c.1066_1068	cag	1066C>T	p.Q356*	TAG	1		p.308	E	c.922_924	gag	922G>T	p.E308*	TAG	1											p.354	R	c.1060_1062	cga	1060C>T
p.367	S	c.1099_1101	tcg	1100C>A	p.S367*	TAG	1											p.374	E	c.1120_1122	gag	1120G>T	p.E374*	TAG	1		p.340	E	c.1018_1020	gaa	1018G>T	p.E340*	TAA	1											p.360	R	c.1078_1080	cga	1078C>T
p.368	S	c.1102_1104	tca	1103C>A	p.S368*	TAA	6											p.386	W	c.1156_1158	tgg	1158G>A	p.W386*	TGA	1		p.360	Q	c.1078_1080	cag	1078C>T	p.Q360*	TAG	2											p.375	E	c.1123_1125	gaa	1123G>T
p.386	R	c.1156_1158	cga	1156C>T	p.R386*	TGA	1											p.386	W	c.1156_1158	tgg	1157G>A	p.W386*	TAG	1		p.395	Y	c.1183_1185	tac	1185C>G	p.Y395*	TAG	1											p.446	L	c.1336_1338	tta	1337T>A
p.424	W	c.1270_1272	tgg	1272G>A	p.W424*	TGA	1											p.401	R	c.1201_1203	cga	1201C>T	p.R401*	TGA	9		p.421	G	c.1261_1263	gga	1261G>T	p.G421*	TGA	1											p.490	W	c.1468_1470	tgg	1469G>A
p.445	G	c.1333_1335	gga	1333G>T	p.G445*	TGA	2											p.453	Q	c.1357_1359	cag	1357C>T	p.Q453*	TAG	1		p.433	S	c.1297_1299	tca	1298C>A	p.S433*	TAA	1											p.509	G	c.1525_1527	gga	1525G>T
p.449	W	c.1345_1347	tgg	1347G>A	p.W449*	TGA	1											p.459	Q	c.1375_1377	cag	1375C>T	p.Q459*	TAG	2		p.435	W	c.1303_1305	tgg	1305G>A	p.W435*	TGA	1											p.516	W	c.1546_1548	tgg	1548G>A
p.492	R	c.1474_1476	cga	1474C>T	p.R492*	TGA	1											p.463	Q	c.1387_1389	cag	1387C>T	p.Q463*	TAG	1		p.488	Q	c.1462_1464	cag	1462C>T	p.Q488*	TAG	4											p.525	L	c.1573_1575	ttg	1574T>A
p.517	Q	c.1549_1551	cag	1549C>T	p.Q517*	TAG	1											p.515	Q	c.1543_1545	caa	1543C>T	p.Q515*	TAA	2		p.527	W	c.1579_1581	tgg	1580G>A	p.W527*	TAG	1											p.549	R	c.1645_1647	cga	1645C>T
p.576	G	c.1726_1728	gga	1726G>T	p.G576*	TGA	2											p.551	R	c.1651_1653	cga	1651C>T	p.R551*	TGA	4		p.548	L	c.1642_1644	ttg	1643T>A	p.L548*	TAG	1											p.643	R	c.1927_1929	cga	1927C>T
p.593	R	c.1777_1779	cga	1777C>T	p.R593*	TGA	1											p.595	W	c.1783_1785	tgg	1784G>A	p.W595*	TAG	1		p.578	G	c.1732_1734	gga	1732G>T	p.G578*	TGA	2											p.676	Q	c.2026_2028	cag	2026C>T
p.596	R	c.1786_1788	cga	1786C>T	p.R596*	TGA	8											p.616	G	c.1846_1848	gga	1846G>T	p.G616*	TGA	1		p.596	C	c.1786_1788	tgc	1788C>A	p.C596*	TGA	1											p.677	S	c.2029_2031	tca	2030C>G
p.628	K	c.1882_1884	aag	1882A>T	p.K628*	TAG	1											p.635	Y	c.1903_1905	tac	1905C>A	p.Y635*	TAA	2		p.608	R	c.1822_1824	cga	1822C>T	p.R608*	TGA	1											p.687	Y	c.2059_2061	tat	2061T>G
p.654	E	c.1960_1962	gag	1960G>T	p.E654*	TAG	1											p.657	E	c.1969_1971	gag	1969G>T	p.E657*	TAG	1		p.628	G	c.1882_1884	gga	1882G>T	p.G628*	TGA	2											p.693	Q	c.2077_2079	cag	2077C>T
p.658	R	c.1972_1974	cga	1972C>T	p.R658*	TGA	2											p.665	K	c.1993_1995	aaa	1993A>T	p.K665*	TAA	1		p.643	E	c.1927_1929	gaa	1927G>T	p.E643*	TAA	1											p.711	R	c.2131_2133	cga	2131C>T
p.706	W	c.2116_2118	tgg	2117G>A	p.W706*	TAG	1											p.670	S	c.2008_2010	tca	2009C>A	p.S670*	TAA	1		p.658	Q	c.1972_1974	cag	1972C>T	p.Q658*	TAG	2											p.796	Q	c.2386_2388	cag	2386C>T
p.722	E	c.2164_2166	gag	2164G>T	p.E722*	TAG	1											p.670	S	c.2008_2010	tca	2009C>G	p.S670*	TAA	1		p.663	S	c.1987_1989	tca	1988C>G	p.S663*	TGA	2
p.750	W	c.2248_2250	tgg	2250G>A	p.W750*	TGA	1											p.706	Q	c.2116_2118	cag	2116C>T	p.Q706*	TAG	1		p.709	G	c.2125_2127	gga	2125G>T	p.G709*	TGA	1
p.768	S	c.2302_2304	tcg	2303C>A	p.S768*	TAG	1											p.726	W	c.2176_2178	tgg	2178G>A	p.W726*	TGA	1		p.719	W	c.2155_2157	tgg	2157G>A	p.W719*	TGA	1
p.857	K	c.2569_2571	aag	2569A>T	p.K857*	TAG	1											p.740	G	c.2218_2220	gga	2218G>T	p.G740*	TGA	1		p.739	Q	c.2215_2217	cag	2215C>T	p.Q739*	TAG	2
p.940	E	c.2818_2820	gag	2818G>T	p.E940*	TAG	1											p.777	Q	c.2329_2331	cag	2329C>T	p.Q777*	TAG	2		p.740	Y	c.2218_2220	tac	2220C>A	p.Y740*	TAA	1
p.1015	Q	c.3043_3045	cag	3043C>T	p.Q1015*	TAG	1											p.796	G	c.2386_2388	gga	2386G>T	p.G796*	TGA	1		p.742	W	c.2224_2226	tgg	2225G>A	p.W742*	TAG	1
p.1026	S	c.3076_3078	tca	3077C>G	p.S1026*	TGA	1											p.883	W	c.2647_2649	tgg	2648G>A	p.W883*	TAG	2		p.752	W	c.2254_2256	tgg	2255G>A	p.W752*	TAG	3
																		p.902	G	c.2704_2706	gga	2704G>T	p.G902*	TGA	2		p.752	W	c.2254_2256	tgg	2256G>A	p.W752*	TGA	2
																		p.913	W	c.2737_2739	tgg	2739G>A	p.W913*	TGA	1		p.753	R	c.2257_2259	cga	2257C>T	p.R753*	TGA	2
																		p.925	G	c.2773_2775	gga	2773G>T	p.G925*	TGA	2		p.787	R	c.2359_2361	cga	2359C>T	p.R787*	TGA	1
																		p.1077	E	c.3229_3231	gag	3229G>T	p.E1077*	TAG	1		p.797	W	c.2389_2391	tgg	2391G>A	p.W797*	TGA	1
																		p.1159	Q	c.3475_3477	cag	3475C>T	p.Q1159*	TAG	2		p.832	R	c.2494_2496	cga	2494C>T	p.R832*	TGA	6
																		p.1182	C	c.3544_3546	tgc	3546C>A	p.C1182*	TGA	1		p.859	Q	c.2575_2577	cag	2575C>T	p.Q859*	TAG	1
																		p.1188	Q	c.3562_3564	caa	3562C>T	p.Q1188*	TAA	1		p.868	Q	c.2602_2604	cag	2602C>T	p.Q868*	TAG	1
																		p.1209	R	c.3625_3627	cga	3625C>T	p.R1209*	TGA	3
																		p.1275	R	c.3823_3825	cga	3823C>T	p.R1275*	TGA	1
																		p.1428	Q	c.4282_4284	caa	4282C>T	p.Q1428*	TAA	2
																		p.1464	R	c.4390_4392	cga	4390C>T	p.R1464*	TGA	3
																		p.1472	E	c.4414_4416	gaa	4414G>T	p.E1472*	TAA	1
[truncated: 387 more columns]

## Sheet: Passenger Genes 
Supplementary file 1
PRCC ENST00000271526.8									MKI67 ENST00000368654.7									GAN ENST00000568107.2									CD5 ENST00000347785.7									CD44 ENST00000428726.7									EFS ENST00000216733.7
WT AA	WT AA	WT CODON	WT CODON	mutation	mutation	stop codon	recurrence		WT AA	WT AA	WT CODON	WT CODON	mutation	mutation	stop codon	recurrence		WT AA	WT AA	WT CODON	WT CODON	mutation	mutation	stop codon	recurrence		WT AA	WT AA	WT CODON	WT CODON	mutation	mutation	stop codon	recurrence		WT AA	WT AA	WT CODON	WT CODON	mutation	mutation	stop codon	Recurreny		WT AA	WT AA	WT CODON	WT CODON	mutation
p.E143	E	c.427_429	gag	427G>T	p.E143*	TAG	1		p.W2	W	c.4_6	tgg	6G>A	p.W2*	TGA	1		p.R162	R	c.484_486	cga	c.484C>T	p.R162*	TGA	1		p.Q102	Q	c.304_306	cag	c.304C>T	p.Q102*	TAG	2		p.E67	E	c.199_201	gag	c.199G>T	p.E67*	TAG	1		p.Q36	Q	c.106_108	cag	c.106C>T
p.R403	R	c.1207_1209	cga	1207C>T	p.R403*	TGA	2		p.E98	E	c.292_294	gaa	292G>T	p.E98*	TAA	1		p.R201	R	c.601_603	cga	c.601C>T	p.R201*	TGA	3		p.G109	G	c.325_327	gga	c.325G>T	p.G109*	TGA	1		p.Q113	Q	c.337_339	cag	c.337C>T	p.Q113*	TAG	1		p.W46	W	c.136_138	tgg	c.137G>A
p.E466	E	c.1396_1398	gag	1396G>T	p.E466*	TAG	1		p.S185	S	c.553_555	tca	554C>G	p.S185*	TGA	1		p.R242	R	c.724_726	cga	c.724C>T	p.R242*	TGA	1		p.Q136	Q	c.406_408	cag	c.406C>T	p.Q136*	TAG	1		p.S273	S	c.817_819	tca	c.818C>G	p.S273*	TAA	4		p.K73	K	c.217_219	aag	c.217A>T
									p.E247	E	c.739_741	gag	739G>T	p.E247*	TAG	1		p.R293	R	c.877_879	cga	c.877C>T	p.R293*	TGA	3		p.Q236	Q	c.706_708	caa	c.706C>T	p.Q236*	TAA	2		p.S273	S	c.817_819	tca	c.818C>A	p.S273*	TGA	1		p.W206	W	c.616_618	tgg	c.618G>A
									p.L280	L	c.838_840	tta	839T>A	p.L280*	TAA	1		p.E308	E	c.922_924	gaa	c.922G>T	p.E308*	TAA	1		p.Q240	Q	c.718_720	cag	c.718C>T	p.Q240*	TAG	1		p.W327	W	c.979_981	tgg	c.980G>A	p.W327*	TAG	1		p.R225	R	c.673_675	cga	c.673C>T
									p.E283	E	c.847_849	gag	847G>T	p.E283*	TAG	1		p.E325	E	c.973_975	gaa	c.973G>T	p.E325*	TAA	1		p.W312	W	c.934_936	tgg	c.936G>A	p.W312*	TGA	2		p.E376	E	c.1126_1128	gaa	c.1126G>T	p.E376*	TAA	1		p.E238	E	c.712_714	gaa	c.712G>T
									p.R400	R	c.1198_1200	cga	1198C>T	p.R400*	TGA	2		p.E436	E	c.1306_1308	gag	c.1306G>T	p.E436*	TAG	1		p.Q416	Q	c.1246_1248	cag	c.1246C>T	p.Q416*	TAG	1		p.E394	E	c.1180_1182	gaa	c.1180G>T	p.E394*	TAA	1		p.Y253	Y	c.757_759	tac	c.759C>A
									p.Q473	Q	c.1417_1419	cag	1417C>T	p.Q473*	TAG	1		p.G569	G	c.1705_1707	gga	c.1705G>T	p.G569*	TGA	1											p.R463	R	c.1387_1389	cga	c.1387C>T	p.R463*	TGA	1		p.E379	E	c.1135_1137	gag	c.1135G>T
									p.E519	E	c.1555_1557	gaa	1555G>T	p.E519*	TAA	1		p.Q586	Q	c.1756_1758	cag	c.1756C>T	p.Q586*	TAG	1											p.E569	E	c.1705_1707	gaa	c.1705G>T	p.E569*	TAA	1		p.E410	E	c.1228_1230	gag	c.1228G>T
									p.R633	R	c.1897_1899	cga	1897C>T	p.R633*	TGA	1																				p.E708	E	c.2122_2124	gaa	c.2122G>T	p.E708*	TAA	12		p.Q417	Q	c.1249_1251	cag	c.1249C>T
									p.W661	W	c.1981_1983	tgg	1982G>A	p.W661*	TAG	1
									p.E701	E	c.2101_2103	gaa	2101G>T	p.E701*	TAA	1
									p.R732	R	c.2194_2196	cga	2194C>T	p.R732*	TGA	2
									p.Q789	Q	c.2365_2367	caa	2365C>T	p.Q789*	TAA	1
									p.E894	E	c.2680_2682	gaa	2680G>T	p.E894*	TAA	1
									p.E926	E	c.2776_2778	gaa	2776G>T	p.E926*	TAA	1
									p.Q956	Q	c.2866_2868	cag	2866C>T	p.Q956*	TAG	1
									p.E1122	E	c.3364_3366	gag	3364G>T	p.E1122*	TAG	1
									p.E1184	E	c.3550_3552	gag	3550G>T	p.E1184*	TAG	1
									p.R1268	R	c.3802_3804	cga	3802C>T	p.R1268*	TGA	2
									p.E1306	E	c.3916_3918	gag	3916G>T	p.E1306*	TAG	1
									p.K1330	K	c.3988_3990	aag	3988A>T	p.K1330*	TAG	1
									p.K1512	K	c.4534_4536	aag	4534A>T	p.K1512*	TAG	1
									p.R1598	R	c.4792_4794	cga	4792C>T	p.R1598*	TGA	2
									p.R1631	R	c.4891_4893	cga	4891C>T	p.R1631*	TGA	2
									p.S1686	S	c.5056_5058	tca	5057C>G	p.S1686*	TGA	1
									p.E1766	E	c.5296_5298	gaa	5296G>T	p.E1766*	TAA	1
									p.G1810	G	c.5428_5430	gga	5428G>T	p.G1810*	TGA	1
									p.Q1863	Q	c.5587_5589	caa	5587C>T	p.Q1863*	TAA	1
									p.E1889	E	c.5665_5667	gaa	5665G>T	p.E1889*	TAA	2
									p.R1998	R	c.5992_5994	cga	5992C>T	p.R1998*	TGA	3
									p.R2379	R	c.7135_7137	cga	7135C>T	p.R2379*	TGA	3
									p.E2442	E	c.7324_7326	gaa	7324G>T	p.E2442*	TAA	1
									p.E2470	E	c.7408_7410	gag	7408G>T	p.E2470*	TAG	1
									p.Q2648	Q	c.7942_7944	caa	7942C>T	p.Q2648*	TAA	1
									p.S2695	S	c.8083_8085	tca	8084C>G	p.S2695*	TGA	1
									p.E2735	E	c.8203_8205	gaa	8203G>T	p.E2735*	TAA	1
									p.E2755	E	c.8263_8265	gaa	8263G>T	p.E2755*	TAA	2
									p.S2827	S	c.8479_8481	tca	8480C>A	p.S2827*	TAA	1
									p.R2903	R	c.8707_8709	aga	8707A>T	p.R2903*	TGA	1
									p.E3075	E	c.9223_9225	gag	9223G>T	p.E3075*	TAG	1
									p.K3087	K	c.9259_9261	aag	9259A>T	p.K3087*	TAG	1
									p.Q3134	Q	c.9400_9402	cag	9400C>T	p.Q3134*	TAG	1
									p.G3190	G	c.9568_9570	gga	9568G>T	p.G3190*	TGA	3
									p.S3195	S	c.9583_9585	tca	9584C>A	p.S3195*	TAA	1
									p.E3237	E	c.9709_9711	gag	9709G>T	p.E3237*	TAG	2
[truncated: 595 more columns]

## Sheet: Tumor Essential Genes
Supplementary file 1.
NOVA1 ENST00000539517.6									PNCK_ENST00000340888									TWIST1 ENST00000242261.5									FOXG1 ENST00000313071.6									MAPK13 ENST00000211287.8									TRIB2 ENST00000155926.8
WT AA	WT AA	WT CODON	WT CODON	mutation	mutation	stop codon	recurrence		WT AA	WT AA	WT CODON	WT CODON	mutation	mutation	stop codon	recurrence		WT AA	WT AA	WT CODON	WT CODON	mutation	mutation	stop codon	recurrence		WT AA	WT AA	WT CODON	WT CODON	mutation	mutation	stop codon	recurrence		WT AA	WT AA	WT CODON	WT CODON	mutation	mutation	stop codon	recurrence		WT AA	WT AA	WT CODON	WT CODON	mutation
p.Q76	Q	c.226_228	caa	c.226C>T	p.Q76*	TAA	1		p.E55	E	c.163_165	gag	c.163G>T	p.E55*	TAG	1		p.Q28	Q	c.82_84	cag	c.82C>T	p.Q28*	TAG	1		p.G5	G	c.13_15	gga	c.13G>T	p.G5*	TGA	1		p.E309	E	c.925_927	gaa	c.925G>T	p.E309*	TAA	1		p.Q22	Q	c.64_66	cag	c.64C>T
p.G80	G	c.238_240	gga	c.238G>T	p.G80*	TGA	1		p.E81	E	c.241_243	gag	c.241G>T	p.E81*	TAG	1		p.Q109	Q	c.325_327	cag	c.325C>T	p.Q109*	TAG	1		p.E136	E	c.406_408	gag	c.406G>T	p.E136*	TAG	1											p.W238	W	c.712_714	tgg	c.714G>A
p.R98	R	c.292_294	cga	c.292C>T	p.R98*	TGA	3		p.R253	R	c.757_759	cga	c.757C>T	p.R253*	TGA	1		p.E167	E	c.499_501	gag	c.499G>T	p.E167*	TAG	2		p.W255	W	c.763_765	tgg	c.764G>A	p.W255*	TAG	1											p.R286	R	c.856_858	cga	c.856C>T
p.R121	R	c.361_363	cga	c.361C>T	p.R121*	TGA	10		p.W269	W	c.805_807	tgg	c.807G>A	p.W269*	TGA	1		p.E181	E	c.541_543	gag	c.541G>T	p.E181*	TAG	1		p.S280	s	c.838_840	tgc	c.839C>A	p.S280*	TAG	2											p.E336	E	c.1006_1008	gag	c.1006G>T
p.Q137	Q	c.409_411	caa	c.409C>T	p.Q137*	TAA	3		p.S333	S	c.997_999	tca	c.998C>G	p.S333*	TGA	1		p.W190	W	c.568_570	tgg	c.569G>A	p.W190*	TAG	1		p.Y334	Y	c.1000_1002	tac	c.1002C>A	p.Y334*	TAA	1
p.Q173	Q	c.517_519	cag	c.517C>T	p.Q173*	TAG	1																				p.S387	S	c.1159_1161	tcg	c.1160C>A	p.S387*	TAG	1
p.E228	E	c.682_684	gaa	c.682G>T	p.E228*	TAA	1																				p.C390	C	c.1168_1170	tgc	c.1170C>A	p.C390*	TGA	1
p.R231	R	c.691_693	cga	c.691C>T	p.R231*	TGA	1																				p.S444	S	c.1330_1332	tcg	c.1331C>A	p.S444*	TAG	1
p.E235	E	c.703_705	gaa	c.703G>T	p.E235*	TAA	1																				p.G470	G	c.1408_1410	gga	c.1408G>T	p.G470*	TGA	1
p.E243	E	c.727_729	gag	c.727G>T	p.E243*	TAG	1
p.Y272	Y	c.814_816	tat	c.816T>A	p.Y272*	TAA	1
p.G290	G	c.868_870	gga	c.868G>T	p.G290*	TGA	1
p.G397	G	c.1189_1191	gga	c.1189G>T	p.G397*	TGA	1
p.G412	G	c.1234_1236	gga	c.1234G>T	p.G412*	TGA	1
p.G461	G	c.1381_1383	gga	c.1381G>T	p.G461*	TGA	1
p.Y486	Y	c.1456_1458	tat	c.1458T>G	p.Y486*	TAG	1
p.G497	G	c.1489_1491	gga	c.1489G>T	p.G497*	TGA	1
[truncated: 75 more columns]
