# Supplementary material for: Evolution of termination codons of proteins and the TAG-TGA paradox
Source: Sci Rep. 2023 Aug 31;13:14294. doi: 10.1038/s41598-023-41410-z (PMC10471768; doi:10.1038/s41598-023-41410-z)
Supplement: Supplementary file 2 — Supplementary Information 2. [file 41598_2023_41410_MOESM2_ESM.xlsx]

## Sheet: TSG observed
Supplementary file 2
TSG	Number of stop codon	fTAA	fTAG	fTGA
ACVR1B ENST00000541224.5	56	0.0892857	0.214286	0.696429
APC ENST00000257430.8	4077	0.312239	0.199411	0.488349
ARID1A_ENST00000430799 ENST00000430799.7	1099	0.161056	0.478617	0.360328
ARID1B_ENST00000636930 ENST00000636930.1	164	0.140244	0.5	0.359756
ARID2 ENST00000334344.10	428	0.350467	0.359813	0.28972
ASXL1 ENST00000375687.9	233	0.193133	0.244635	0.562232
ATM ENST00000278616.8	408	0.289216	0.252451	0.458333
ATRX ENST00000373344.9	347	0.311239	0.293948	0.394813
AXIN1 ENST00000262320.7	163	0.110429	0.576687	0.312883
B2M ENST00000558401.5	69	0.304348	0.376812	0.318841
BAP1 ENST00000460680.5	187	0.160428	0.588235	0.251337
BCOR ENST00000378444.8	135	0.274074	0.4	0.325926
BRCA1 ENST00000471181.7	103	0.485437	0.368932	0.145631
BRCA2 ENST00000380152.7	185	0.508108	0.221622	0.27027
CASP8 ENST00000358485.8	151	0.218543	0.337748	0.443709
CDKN2A ENST00000498124.1	591	0.0321489	0.335025	0.632826
DAXX ENST00000374542.9	42	0.333333	0.285714	0.380952
GATA1 ENST00000376670.7	26	0.307692	0.576923	0.115385
NOTCH1 ENST00000277541.7	345	0.0608696	0.724638	0.214493
PTEN ENST00000371953.7	773	0.256145	0.271669	0.472186
WT1 ENST00000332351.7	113	0.079646	0.575221	0.345133
CDC73 ENST00000367435.3	51	0.294118	0.27451	0.431373
CDH1_ENST00000611625 ENST00000611625.4	284	0.183099	0.580986	0.235915
CEBPA ENST00000498907.2	8	0.125	0.875	0
CIC_ENST00000572681 ENST00000572681.6	87	0.103448	0.494253	0.402299
CREBBP ENST00000262367.9	280	0.210714	0.464286	0.325
CYLD ENST00000427738.7	66	0.5	0.19697	0.30303
EP300 ENST00000263253.8	223	0.2287	0.434978	0.336323
KDM6A_ENST00000611820 ENST00000611820.4	330	0.20303	0.460606	0.336364
KMT2C ENST00000262189.10 (MLL3)	747	0.258367	0.311914	0.429719
KMT2D ENST00000301067.11 (MLL2)	876	0.135845	0.506849	0.357306
MAP3K1 ENST00000399503.3	191	0.356021	0.329843	0.314136
MEN1 ENST00000337652.5	119	0.0672269	0.621849	0.310924
MLH1 ENST00000231790.6	94	0.351064	0.382979	0.265957
MSH2 ENST00000233146.6	126	0.34127	0.349206	0.309524
MSH6 ENST00000234420.9	110	0.463636	0.163636	0.372727
NCOR1 ENST00000268712.7	227	0.277533	0.303965	0.418502
NF1 ENST00000358273.8	704	0.274148	0.254261	0.471591
NF2 ENST00000338641.8	338	0.133136	0.485207	0.381657
NOTCH2 ENST00000256646.6	170	0.158824	0.405882	0.435294
NPM1 ENST00000296930.9	5	0.4	0	0.6
PAX5 ENST00000358127.8	11	0	0.363636	0.636364
PBRM1_ENST00000296302 ENST00000296302.11	398	0.369347	0.238693	0.39196
PHF6_ENST00000625464 ENST00000625464.2	72	0.125	0.0416667	0.833333
PIK3R1 ENST00000521381.5	183	0.196721	0.136612	0.666667
PRDM1 ENST00000369096.8	23	0.304348	0.434783	0.26087
PTCH1 ENST00000331920.10	177	0.118644	0.514124	0.367232
RB1 ENST00000267163.5	731	0.331053	0.225718	0.443228
RNF43 ENST00000584437.5	188	0.0851064	0.388298	0.526596
RUNX1 ENST00000300305.7	63	0.0952381	0.31746	0.587302
SETD2 ENST00000409792.3	372	0.344086	0.287634	0.36828
SMAD2 ENST00000262160.10	132	0.151515	0.0984848	0.75
SMAD4 ENST00000342988.7	330	0.209091	0.363636	0.427273
SMARCA4_ENST00000413806 ENST00000413806.7	147	0.115646	0.646259	0.238095
SMARCB1 ENST00000344921.11	70	0.0857143	0.428571	0.485714
SOCS1 ENST00000644787.1	17	0	0.705882	0.294118
SOX9 ENST00000245479.2	101	0.039604	0.831683	0.128713
STAG2 ENST00000218089.13	249	0.257028	0.26506	0.477912
STK11 ENST00000326873.11	177	0.169492	0.757062	0.0734463
TET2_ENST00000513237 ENST00000513237.5	441	0.253968	0.428571	0.31746
TNFAIP3 ENST00000612899.4	37	0.324324	0.432432	0.243243
TP53 ENST00000269305.8	2976	0.116935	0.365927	0.517137
TRAF7 ENST00000326181.10	11	0	0.818182	0.181818
TSC1 ENST00000298552.8	116	0.267241	0.396552	0.336207
VHL ENST00000256474.2	302	0.201987	0.536424	0.261589
AMER1 ENST00000330258.3 (FAM123B)	288	0.173611	0.208333	0.618056
FBXW7 ENST00000603548.6	338	0.192308	0.171598	0.636095
FUBP1_ENST00000370767 ENST00000370767.5	74	0.337838	0.337838	0.324324
GATA3 ENST00000379328.8	51	0.156863	0.372549	0.470588
HNF1A_ENST00000541395 ENST00000541395.5	34	0.147059	0.647059	0.205882
KDM5C ENST00000375401.7	97	0.175258	0.474227	0.350515

## Sheet: PG observed
Supplementary file 2
PG	Number of stop codon	fTAAobs	fTAG	fTGA
ACE ENST00000290866.9	31	0.0967742	0.451613	0.451613
ACHE ENST00000302913.8	11	0.272727	0.272727	0.454545
AHR ENST00000242057.8	23	0.217391	0.304348	0.478261
APOB ENST00000233242.5	137	0.430657	0.284672	0.284672
APP ENST00000346798.7	17	0.176471	0.470588	0.352941
ARC ENST00000356613.3	16	0.125	0.75	0.125
ASL ENST00000304874.13	4	0	0.5	0.5
C3 ENST00000245907.10	47	0.297872	0.361702	0.340426
C5 ENST00000223642.2,	35	0.342857	0.171429	0.485714
C6 ENST00000263413.7	64	0.3125	0.28125	0.40625
C7 ENST00000313164.9	45	0.355556	0.244444	0.4
CAD ENST00000403525.5	30	0.0333333	0.5	0.466667
CCR5 ENST00000292303.4	9	0.111111	0.222222	0.666667
CD19 ENST00000538922.5	7	0.142857	0.142857	0.714286
CD2 ENST00000369478.3	15	0.2	0.466667	0.333333
CD44 ENST00000428726.7	24	0.791667	0.125	0.0833333
CD5 ENST00000347785.7	10	0.2	0.5	0.3
CFTR ENST00000003084.10	69	0.275362	0.318841	0.405797
CHIA ENST00000369740.5	14	0	0.428571	0.571429
COL1A2 ENST00000297268.10	30	0.233333	0.133333	0.633333
COMP ENST00000222271.6	9	0.111111	0.333333	0.555556
CP ENST00000264613.10	35	0.342857	0.314286	0.342857
CXCR4 ENST00000241393.3	55	0.418182	0.2	0.381818
CYP19A1 ENST00000396402.5	14	0.214286	0.214286	0.571429
CYP1A1 ENST00000379727.7	8	0.5	0.375	0.125
CYP3A4 ENST00000336411.6	16	0.5625	0.1875	0.25
CYP3A5 ENST00000222982.8	9	0.222222	0.333333	0.444444
DES ENST00000373960.3	8	0.375	0.5	0.125
DMD ENST00000378677.6	227	0.30837	0.325991	0.365639
DST ENST00000361203.7	197	0.456853	0.203046	0.340102
EFS ENST00000216733.7	12	0.166667	0.583333	0.25
EGF ENST00000265171.9	41	0.268293	0.195122	0.536585
F2 ENST00000311907.9	9	0	0.444444	0.555556
FRY ENST00000542859.5	93	0.16129	0.225806	0.612903
GAN ENST00000568107.2,	13	0.153846	0.153846	0.692308
GFAP ENST00000588735.2	6	0	0.833333	0.166667
GPI ENST00000644934.1	11	0.0909091	0.545455	0.363636
HR ENST00000381418.8	24	0.0416667	0.416667	0.541667
ICAM1 ENST00000264832.7	5	0.2	0.8	0
IDE ENST00000265986.10	16	0.375	0.3125	0.3125
JUN ENST00000371222.3	12	0.166667	0.75	0.0833333
KY ENST00000423778.6	10	0	0.4	0.6
LBP ENST00000217407.2	6	0.166667	0.5	0.333333
LEPR ENST00000349533.10	51	0.176471	0.411765	0.411765
MAK ENST00000313243.6	14	0.285714	0.357143	0.357143
MARCO ENST00000327097.4	16	0.3125	0.25	0.4375
MARS ENST00000262027.9	13	0	0.461538	0.538462
MKI67 ENST00000368654.7	60	0.3	0.266667	0.433333
MMP9 ENST00000372330.3	12	0.333333	0.333333	0.333333
MPO ENST00000225275.3	12	0.25	0.5	0.25
MTHFR ENST00000376592.6	13	0.153846	0.307692	0.538462
NCL ENST00000322723.8	6	0.5	0.333333	0.166667
NGF ENST00000369512.2	10	0.1	0.1	0.8
NHS ENST00000380060.7	40	0.2	0.35	0.45
PAH ENST00000553106.5	14	0.357143	0.0714286	0.571429
PALM ENST00000338448.9	4	0	1	0
PC ENST00000393960.5	22	0.227273	0.454545	0.318182
PIGS ENST00000308360.7	3	0.333333	0.333333	0.333333
PML ENST00000268058.7	12	0	0.916667	0.0833333
POR ENST00000461988.5	8	0.25	0.25	0.5
PRCC ENST00000271526.8	4	0	0.5	0.5
PROC ENST00000234071.7	13	0.0769231	0.384615	0.538462
PTGS2 ENST00000367468.9	21	0.380952	0.238095	0.380952
RELA ENST00000308639.13	11	0.0909091	0.363636	0.545455
REN ENST00000272190.8	12	0.25	0.416667	0.333333
SARS ENST00000234677.6	16	0.1875	0.375	0.4375
SHE ENST00000304760.2	7	0.142857	0	0.857143
SON ENST00000356577.8	9	0.555556	0	0.444444
SRC ENST00000373578.6	26	0.0769231	0.846154	0.0769231
STS ENST00000217961.4	9	0.333333	0.222222	0.444444
TAT ENST00000355962.4	13	0.153846	0.307692	0.538462
TERT ENST00000310581.9	18	0.111111	0.555556	0.333333
TF ENST00000402696.8	20	0.45	0.15	0.4
TG ENST00000519543	28	0.107143	0.25	0.642857
TH ENST00000381178.5	12	0.166667	0.666667	0.166667
TLR2 ENST00000260010.6	26	0.538462	0.192308	0.269231
TLR4 ENST00000645071.1	52	0.307692	0.288462	0.403846
TOP2A ENST00000423485.5	26	0.307692	0.192308	0.5
TYR ENST00000263321.5	20	0.1	0.35	0.55
VWF ENST00000261405.9	47	0.0638298	0.468085	0.468085

## Sheet: OG observed
Supplementary file 2
OG	Number of stop codon	fTAA	fTAG	fTGA
ABL1 ENST00000372348.6	48	0.166667	0.270833	0.5625
AKT1 ENST00000554581.5	8	0.125	0.75	0.125
ALK ENST00000389048.7	69	0.15942	0.376812	0.463768
AR ENST00000374690.8	60	0.1	0.5	0.4
BCL2 ENST00000398117.1	3	0	1	0
BRAF_ENST00000644969 ENST00000644969.1	36	0.111111	0.305556	0.583333
CARD11 ENST00000396946.8	55	0.0909091	0.454545	0.454545
CBL ENST00000264033.5	42	0.190476	0.333333	0.47619
CRLF2 ENST00000400841.7	21	0	0.761905	0.238095
CTNNB1 ENST00000645320.1	46	0.217391	0.347826	0.434783
CSF1R ENST00000286301.7	36	0.0833333	0.361111	0.555556
DNMT1 ENST00000359526.8	37	0.216216	0.405405	0.378378
DNMT3A ENST00000264709.7	99	0.111111	0.606061	0.282828
EGFR ENST00000275493.6	38	0.0789474	0.447368	0.473684
GATA2 ENST00000341105.6	13	0.0769231	0.384615	0.538462
FOXL2 ENST00000330315.3	3	0	0.666667	0.333333
HRAS ENST00000451590.5	8	0.125	0.5	0.375
KRAS ENST00000256078.8	10	0.4	0.3	0.3
MET ENST00000318493.10	55	0.418182	0.290909	0.290909
TSHR ENST00000541158.6	21	0.333333	0.285714	0.380952
ERBB2 ENST00000269571.9	27	0.222222	0.37037	0.407407
EZH2 ENST00000320356.6	35	0.342857	0.2	0.457143
FGFR2 ENST00000457416.6	28	0.214286	0.178571	0.607143
FGFR3 ENST00000340107.8	6	0	1	0
FLT3 ENST00000241453.11	66	0.363636	0.348485	0.287879
KIT ENST00000288135.5	34	0.5	0.0882353	0.411765
KLF4 ENST00000374672.4	2	0.5	0.5	0
MAP2K1 ENST00000307102.9	9	0.222222	0.555556	0.222222
MED12 ENST00000374080.7	81	0.0864198	0.530864	0.382716
MPL ENST00000372470.8	24	0	0.291667	0.708333
MYD88 ENST00000417037.6	9	0.222222	0.444444	0.333333
NFE2L2 ENST00000397062.7	20	0.4	0.2	0.4
NRAS ENST00000369535.4	8	0.375	0.25	0.375
PDGFRA ENST00000257290.9	49	0.265306	0.306122	0.428571
PIK3CA ENST00000263967.3	60	0.216667	0.233333	0.55
PPP2R1A ENST00000322088.10	17	0.0588235	0.647059	0.294118
PTPN11 ENST00000635625.1	23	0.173913	0.608696	0.217391
RET ENST00000355710.7	41	0.146341	0.512195	0.341463
SETBP1 ENST00000282030.5	34	0.0588235	0.411765	0.529412
SF3B1 ENST00000335508.10	21	0.238095	0.285714	0.47619
SMO ENST00000249373.7	19	0.0526316	0.578947	0.368421
SPOP ENST00000393328.6	17	0.352941	0.294118	0.352941
SRSF2 ENST00000392485.2	5	0	0.6	0.4
U2AF1 ENST00000291552.8	5	0.2	0.2	0.6
GNA11 ENST00000078429.8	9	0.222222	0.555556	0.222222
GNAQ ENST00000286548.8	45	0.622222	0.0888889	0.288889
GNAS ENST00000371100.8	28	0.0714286	0.678571	0.25
H3F3A ENST00000366813.1	5	0.2	0.4	0.4
HIST1H3B ENST00000621411.1	8	0.5	0.375	0.125
IDH1 ENST00000415913.5	10	0.5	0.3	0.2
IDH2 ENST00000330062.7	10	0.2	0.4	0.4
JAK1 ENST00000342505.4	77	0.376623	0.272727	0.350649
JAK2 ENST00000381652.3	72	0.444444	0.236111	0.319444
JAK3 ENST00000458235.5	44	0.136364	0.477273	0.386364

## Sheet: TEG observed
Supplementary file 2
TEG	Number of stop codon	fTAA	fTAG	fTGA
CCR2 ENST00000292301.4	10	0.1	0.3	0.6
CCR5 ENST00000292303.4	17	0.0588235	0.117647	0.823529
CX3CR1_ENST00000399220	10	0.3	0.4	0.3
FOXG1 ENST00000313071.6	10	0.1	0.6	0.3
G6PD_ENST00000621232	5	0	0.8	0.2
MAPK13 ENST00000211287.8	1	1	0	0
NOVA1 ENST00000539517.6	30	0.233333	0.1	0.666667
PNCK_ENST00000340888	5	0	0.4	0.6
SLC16A3 ENST00000581287.5	7	0.285714	0	0.714286
SLC2A1 ENST00000426263.8	4	0	0.75	0.25
SLC2A8 ENST00000373371.7	2	0	0.5	0.5
TBXA2R_ENST00000375190	10	0.1	0.3	0.6
TP73 ENST00000378295.8	18	0.111111	0.5	0.388889
TRIB2 ENST00000155926.8	4	0	0.5	0.5
TWIST1 ENST00000242261.5	6	0	1	0

## Sheet: Statistics
Supplementary file 2
	N total	Mean	Standard Deviation	SE of mean	Sum	Minimum	Median	Maximum
fTAAobs_TSG	22937	0.22405	0.09898	6.53583E-4	5139	0	0.2287	0.50811
fTAAobs_PG	2174	0.27921	0.14459	0.0031	607	0	0.3	0.79167
fTAAobs_OG	1656	0.22041	0.14765	0.00363	365	0	0.19048	0.62222
fTAAobs_TEG	139	0.13669	0.12303	0.01043	19	0	0.1	1
fTAGobs_TSG	22937	0.34508	0.1385	9.14493E-4	7915	0	0.33503	0.875
fTAGobs_PG	2174	0.31923	0.14598	0.00313	694	0	0.28846	1
fTAGobs_OG	1656	0.38345	0.15552	0.00382	635	0.08824	0.34848	1
fTAGobs_TEG	139	0.34532	0.25834	0.02191	48	0	0.3	1
fTGAobs_TSG	22937	0.43088	0.11274	7.44375E-4	9883	0	0.44371	0.83333
fTGAobs_PG	2174	0.40156	0.13126	0.00282	873	0	0.4	0.85714
fTGAobs_OG	1656	0.39614	0.11253	0.00277	656	0	0.38636	0.70833
fTGAobs_TEG	139	0.51799	0.21888	0.01857	72	0	0.6	0.82353
fTAAobs_TSG PG OG TEG	26906	0.22783	0.10831	6.60315E-4	6130.02165	0	0.2287	1
fTAGobs_TSG PG OG TEG	26906	0.34535	0.14159	8.63203E-4	9292	0	0.33503	1
fTGAobs_TSG PG OG TEG	26906	0.42682	0.11583	7.06163E-4	11484	0	0.44323	0.85714
fTGAobs_TSG PG OG TEG/fTAGobs_TSG PG OG TEG		1.23591
