# Supplementary material for: Evolution of termination codons of proteins and the TAG-TGA paradox
Source: Sci Rep. 2023 Aug 31;13:14294. doi: 10.1038/s41598-023-41410-z (PMC10471768; doi:10.1038/s41598-023-41410-z)
Supplement: Supplementary file 3 — Supplementary Information 3. [file 41598_2023_41410_MOESM3_ESM.xlsx]

## Sheet: TSG expected
Supplementary file 3
TSG	Number of stop codon	fTAA	fTAG	fTGA
ACVR1B ENST00000541224.5	156	0.212419	0.464148	0.323433
AMER1 ENST00000330258.3 (FAM123B)	367	0.301183	0.466146	0.232671
APC ENST00000257430.8	1045	0.444415	0.289961	0.265624
ARID1A_ENST00000430799 ENST00000430799.7	561	0.231877	0.619294	0.148829
ARID1B_ENST00000636930 ENST00000636930.1	656	0.221638	0.614677	0.163685
ARID2 ENST00000334344.10	595	0.399053	0.383676	0.217271
ASXL1 ENST00000375687.9	463	0.264719	0.488578	0.246703
ATM ENST00000278616.8	1201	0.384535	0.346846	0.268619
ATRX ENST00000373344.9	1073	0.432596	0.33176	0.235644
AXIN1 ENST00000262320.7	258	0.154754	0.653491	0.191755
B2M ENST00000558401.5	43	0.262269	0.455289	0.282442
BAP1 ENST00000460680.5	191	0.195687	0.658055	0.146258
BCOR ENST00000378444.8	520	0.298253	0.499186	0.202561
BRCA1 ENST00000471181.7	697	0.440987	0.36313	0.195882
BRCA2 ENST00000380152.7	1309	0.503704	0.280761	0.215535
CASP8 ENST00000358485.8	206	0.36616	0.412339	0.221502
CDC73 ENST00000367435.3	191	0.320456	0.389953	0.289591
CDH1_ENST00000611625 ENST00000611625.4	230	0.295587	0.468617	0.235796
CDKN2A ENST00000498124.1	28	0.115128	0.515762	0.36911
CEBPA ENST00000498907.2	70	0.121127	0.82403	0.0548427
CIC_ENST00000572681 ENST00000572681.6	549	0.153702	0.627673	0.218625
CREBBP ENST00000262367.9	756	0.239331	0.583973	0.176697
CYLD ENST00000427738.7	356	0.407297	0.32814	0.264564
DAXX ENST00000374542.9	240	0.299596	0.519944	0.18046
EP300 ENST00000263253.8	771	0.284006	0.534114	0.18188
FBXW7 ENST00000603548.6	266	0.329222	0.365779	0.304999
FUBP1_ENST00000370767 ENST00000370767.5	226	0.349621	0.377936	0.272443
GATA1 ENST00000376670.7	93	0.255678	0.438581	0.305741
GATA3 ENST00000379328.8	103	0.168634	0.543025	0.288341
HNF1A_ENST00000541395 ENST00000541395.5	157	0.137538	0.737876	0.124586
KDM5C ENST00000375401.7	495	0.172818	0.601068	0.226114
KDM6A_ENST00000611820 ENST00000611820.4	484	0.312779	0.423919	0.263303
KMT2C ENST00000262189.10 (MLL3)	1698	0.367164	0.390127	0.242709
KMT2D ENST00000301067.11 (MLL2)	1647	0.225355	0.600642	0.174003
MAP3K1 ENST00000399503.3	500	0.327977	0.389735	0.282288
MEN1 ENST00000337652.5	167	0.175241	0.620818	0.203941
MLH1 ENST00000231790.6	247	0.330437	0.471716	0.197848
MSH2 ENST00000233146.6	345	0.370579	0.41837	0.211051
MSH6 ENST00000234420.9	472	0.34723	0.378799	0.273971
NCOR1 ENST00000268712.7	834	0.395118	0.407843	0.19704
NF1 ENST00000358273.8	892	0.386753	0.356253	0.256994
NF2 ENST00000338641.8	224	0.219897	0.618378	0.161725
NOTCH1 ENST00000277541.7	699	0.107008	0.572533	0.320459
NOTCH2 ENST00000256646.6	774	0.20417	0.452287	0.343544
NPM1 ENST00000296930.9	112	0.442783	0.360349	0.196868
PAX5 ENST00000358127.8	96	0.234465	0.587612	0.177924
PBRM1_ENST00000296302 ENST00000296302.11	601	0.375224	0.411622	0.213155
PHF6_ENST00000625464 ENST00000625464.2	169	0.420882	0.251773	0.327345
PIK3R1 ENST00000521381.5	283	0.431217	0.354578	0.214204
PRDM1 ENST00000369096.8	244	0.346646	0.448422	0.204932
PTCH1 ENST00000331920.10	382	0.245501	0.510339	0.24416
PTEN ENST00000371953.7	146	0.407746	0.345809	0.246445
RB1 ENST00000267163.5	342	0.399213	0.325927	0.274861
RNF43 ENST00000584437.5	218	0.174829	0.527901	0.29727
RUNX1 ENST00000300305.7	102	0.250867	0.530813	0.218321
SETD2 ENST00000409792.3	976	0.410563	0.354865	0.234573
SMAD2 ENST00000262160.10	174	0.251871	0.405606	0.342522
SMAD4 ENST00000342988.7	176	0.259067	0.46003	0.280903
SMARCA4_ENST00000413806 ENST00000413806.7	523	0.158868	0.700999	0.140133
SMARCB1 ENST00000344921.11	118	0.138024	0.592872	0.269104
SOCS1 ENST00000644787.1	33	0.100172	0.665846	0.233981
SOX9 ENST00000245479.2	142	0.129016	0.771015	0.0999695
STAG2 ENST00000218089.13	470	0.401854	0.355161	0.242985
STK11 ENST00000326873.11	123	0.187959	0.678478	0.133564
TET2_ENST00000513237 ENST00000513237.5	745	0.408388	0.421478	0.170134
TNFAIP3 ENST00000612899.4	263	0.278584	0.442999	0.278417
TP53 ENST00000269305.8	110	0.244696	0.505205	0.250099
TRAF7 ENST00000326181.10	179	0.122071	0.612851	0.265078
TSC1 ENST00000298552.8	375	0.302036	0.501414	0.196549
VHL ENST00000256474.2	63	0.221693	0.583883	0.194424
WT1 ENST00000332351.7	132	0.19973	0.562058	0.238212

## Sheet: PG expected
Supplementary file 3
PG	Number of stop codon	fTAA	fTAG	fTGA
ACE ENST00000290866.9	360	0.144088	0.643285	0.212628
ACHE ENST00000302913.8	127	0.13812	0.565483	0.296398
AHR ENST00000242057.8	292	0.381743	0.402679	0.215578
APOB ENST00000233242.5	1462	0.402798	0.413992	0.18321
APP ENST00000346798.7	258	0.273094	0.509537	0.217369
ARC ENST00000356613.3	130	0.0767535	0.760376	0.16287
ASL ENST00000304874.13	116	0.135504	0.639659	0.224837
C3 ENST00000245907.10	501	0.23401	0.587723	0.178267
C5 ENST00000223642.2,	601	0.421167	0.337287	0.241546
C6 ENST00000263413.7	389	0.348213	0.333771	0.318016
C7 ENST00000313164.9	346	0.343476	0.333235	0.323289
CAD ENST00000403525.5	542	0.183512	0.587958	0.22853
CCR5 ENST00000292303.4	97	0.329136	0.395511	0.275354
CD19 ENST00000538922.5	153	0.15299	0.558364	0.288646
CD2 ENST00000369478.3	119	0.341418	0.455534	0.203047
CD44 ENST00000428726.7	208	0.297784	0.396541	0.305675
CD5 ENST00000347785.7	150	0.181377	0.565194	0.253429
CFTR ENST00000003084.10	521	0.383532	0.332438	0.28403
CHIA ENST00000369740.5	132	0.17647	0.563435	0.260095
COL1A2 ENST00000297268.10	304	0.334116	0.286185	0.379699
COMP ENST00000222271.6	194	0.119376	0.599426	0.281197
CP ENST00000264613.10	374	0.385675	0.347166	0.267159
CXCR4 ENST00000241393.3	91	0.261767	0.467761	0.270473
CYP19A1 ENST00000396402.5	154	0.329639	0.41602	0.25434
CYP1A1 ENST00000379727.7	124	0.180127	0.591277	0.228595
CYP3A4 ENST00000336411.6	159	0.355236	0.377316	0.267448
CYP3A5 ENST00000222982.8	164	0.340736	0.39517	0.264095
DES ENST00000373960.3	147	0.152884	0.756293	0.0908228
DMD ENST00000378677.6	1494	0.367122	0.432595	0.200283
DST ENST00000361203.7	3002	0.405819	0.400683	0.193498
EFS ENST00000216733.7	131	0.18513	0.619906	0.194963
EGF ENST00000265171.9	430	0.303885	0.341936	0.354178
F2 ENST00000311907.9	197	0.158113	0.55661	0.285278
FRY ENST00000542859.5	941	0.304073	0.42893	0.266997
GAN ENST00000568107.2,	206	0.269262	0.427609	0.303129
GFAP ENST00000588735.2	133	0.154379	0.732765	0.112857
GPI ENST00000644934.1	153	0.137172	0.638868	0.22396
HR ENST00000381418.8	328	0.112924	0.587699	0.299378
ICAM1 ENST00000264832.7	144	0.229489	0.58332	0.187191
IDE ENST00000265986.10	375	0.416101	0.37259	0.211309
JUN ENST00000371222.3	85	0.163449	0.776306	0.060245
KY ENST00000423778.6	209	0.20135	0.582055	0.216595
LBP ENST00000217407.2	114	0.239592	0.597157	0.163251
LEPR ENST00000349533.10	422	0.339074	0.360798	0.300128
MAK ENST00000313243.6	231	0.346934	0.428946	0.224121
MARCO ENST00000327097.4	171	0.31292	0.369222	0.317858
MARS ENST00000262027.9	289	0.197356	0.562973	0.239671
MKI67 ENST00000368654.7	1175	0.429859	0.369165	0.200976
MMP9 ENST00000372330.3	175	0.179663	0.540932	0.279405
MPO ENST00000225275.3	163	0.182914	0.582514	0.234572
MTHFR ENST00000376592.6	191	0.15207	0.58881	0.259121
NCL ENST00000322723.8	280	0.411799	0.36384	0.224362
NGF ENST00000369512.2	57	0.194464	0.505716	0.29982
NHS ENST00000380060.7	441	0.361213	0.413259	0.225528
PAH ENST00000553106.5	157	0.352215	0.438178	0.209607
PALM ENST00000338448.9	109	0.104205	0.822559	0.0732354
PC ENST00000393960.5	271	0.164717	0.66798	0.167303
PIGS ENST00000308360.7	140	0.225027	0.604439	0.170534
PML ENST00000268058.7	248	0.115766	0.707152	0.177081
POR ENST00000461988.5	187	0.184007	0.654365	0.161627
PRCC ENST00000271526.8	153	0.254727	0.602852	0.142421
PROC ENST00000234071.7	134	0.110286	0.560565	0.329149
PTGS2 ENST00000367468.9	192	0.342208	0.433855	0.223936
RELA ENST00000308639.13	127	0.183323	0.625918	0.190759
REN ENST00000272190.8	111	0.247655	0.464936	0.287409
SARS ENST00000234677.6	178	0.217417	0.536146	0.246437
SHE ENST00000304760.2	158	0.204257	0.593824	0.201919
SON ENST00000356577.8	772	0.352273	0.426792	0.220934
SRC ENST00000373578.6	159	0.149375	0.659969	0.190656
STS ENST00000217961.4	155	0.196723	0.486935	0.316342
TAT ENST00000355962.4	138	0.245277	0.4598	0.294923
TERT ENST00000310581.9	247	0.137122	0.602498	0.260381
TF ENST00000402696.8	237	0.27038	0.447179	0.282441
TG ENST00000519543	267	0.195416	0.519786	0.284798
TH ENST00000381178.5	134	0.141175	0.708856	0.149969
TLR2 ENST00000260010.6	264	0.31617	0.415257	0.268573
TLR4 ENST00000645071.1	260	0.31897	0.435488	0.245542
TOP2A ENST00000423485.5	571	0.437311	0.338909	0.223779
TYR ENST00000263321.5	175	0.273733	0.406035	0.320232
VWF ENST00000261405.9	881	0.168221	0.526936	0.304843

## Sheet: OG expected
Supplementary file 3
OG	Number of stop codon	fTAA	fTAG	fTGA
ABL1 ENST00000372348.6	330	0.219831	0.565029	0.21514
AKT1 ENST00000554581.5	144	0.153682	0.697429	0.148889
ALK ENST00000389048.7	458	0.176837	0.526539	0.296625
AR ENST00000374690.8	295	0.227311	0.572207	0.200482
BCL2 ENST00000398117.1	45	0.104763	0.631654	0.263583
BRAF_ENST00000644969 ENST00000644969.1	269	0.337341	0.360848	0.301811
CARD11 ENST00000396946.8	372	0.193813	0.636507	0.16968
CBL ENST00000264033.5	266	0.288801	0.428333	0.282866
CRLF2 ENST00000400841.7	118	0.191839	0.556763	0.251398
CTNNB1 ENST00000645320.1	218	0.314001	0.450168	0.235831
CSF1R ENST00000286301.7	262	0.198137	0.571942	0.229921
DNMT1 ENST00000359526.8	535	0.269615	0.5281	0.202285
DNMT3A ENST00000264709.7	284	0.161826	0.584604	0.25357
EGFR ENST00000275493.6	368	0.241381	0.472352	0.286267
ERBB2 ENST00000269571.9	340	0.160741	0.566734	0.272525
EZH2 ENST00000320356.6	282	0.341816	0.39485	0.263334
FGFR2 ENST00000457416.6	259	0.264132	0.470724	0.265144
FGFR3 ENST00000340107.8	188	0.104276	0.676081	0.219644
FLT3 ENST00000241453.11	367	0.403271	0.330335	0.266394
FOXL2 ENST00000330315.3	77	0.190812	0.64802	0.161168
GATA2 ENST00000341105.6	111	0.183333	0.49022	0.326448
GNA11 ENST00000078429.8	102	0.17011	0.742409	0.087481
GNAQ ENST00000286548.8	123	0.314975	0.432314	0.252711
GNAS ENST00000371100.8	257	0.2242	0.530759	0.245041
H3F3A ENST00000366813.1	38	0.310512	0.565123	0.124364
HIST1H3B ENST00000621411.1	40	0.258452	0.578435	0.163113
HRAS ENST00000451590.5	57	0.168596	0.720701	0.110703
IDH1 ENST00000415913.5	141	0.375254	0.412534	0.212212
IDH2 ENST00000330062.7	118	0.144684	0.642589	0.212727
JAK1 ENST00000342505.4	401	0.269375	0.505403	0.225222
JAK2 ENST00000381652.3	411	0.38107	0.347552	0.271377
JAK3 ENST00000458235.5	283	0.164269	0.596589	0.239142
KIT ENST00000288135.5	300	0.311806	0.42116	0.267034
KLF4 ENST00000374672.4	111	0.212106	0.518162	0.269732
KRAS ENST00000256078.8	76	0.415746	0.389528	0.194726
MAP2K1 ENST00000307102.9	118	0.21441	0.577825	0.207765
MED12 ENST00000374080.7	703	0.210244	0.613708	0.176048
MET ENST00000318493.10	433	0.359117	0.34607	0.294813
MPL ENST00000372470.8	197	0.20305	0.485798	0.311152
MYD88 ENST00000417037.6	90	0.156128	0.561254	0.282618
NFE2L2 ENST00000397062.7	204	0.45592	0.385532	0.158548
NRAS ENST00000369535.4	65	0.412409	0.394879	0.192712
PDGFRA ENST00000257290.9	351	0.343453	0.420566	0.235981
PIK3CA ENST00000263967.3	398	0.359808	0.330822	0.309369
PPP2R1A ENST00000322088.10	154	0.145301	0.652253	0.202447
PTPN11 ENST00000635625.1	215	0.367102	0.40284	0.230059
RET ENST00000355710.7	296	0.177047	0.567702	0.255251
SETBP1 ENST00000282030.5	481	0.270271	0.529319	0.20041
SF3B1 ENST00000335508.10	452	0.345444	0.38011	0.274446
SMO ENST00000249373.7	183	0.0968313	0.582217	0.320952
SPOP ENST00000393328.6	129	0.309086	0.411658	0.279255
SRSF2 ENST00000392485.2	50	0.27105	0.446764	0.282186
TSHR ENST00000541158.6	214	0.318266	0.483006	0.198728
U2AF1 ENST00000291552.8	85	0.221565	0.461985	0.31645

## Sheet: TEG expected
Supplementary file 3
TEG	Number of stop codon	fTAA	fTAG	fTGA
CCR2 ENST00000292301.4	101	0.311803	0.342734	0.345463
CCR5 ENST00000292303.4	97	0.329136	0.395511	0.275354
CX3CR1_ENST00000399220	86	0.287932	0.467456	0.244612
FOXG1 ENST00000313071.6	107	0.161379	0.718778	0.119843
G6PD_ENST00000621232	139	0.129554	0.70972	0.160726
MAPK13 ENST00000211287.8	106	0.169346	0.675947	0.154708
NOVA1 ENST00000539517.6	137	0.39357	0.381569	0.224861
PNCK_ENST00000340888	90	0.163131	0.643072	0.193797
SLC16A3 ENST00000581287.5	83	0.151243	0.635057	0.2137
SLC2A1 ENST00000426263.8	97	0.178976	0.629866	0.191158
SLC2A8 ENST00000373371.7	88	0.114906	0.590663	0.294431
TBXA2R_ENST00000375190	60	0.0787274	0.657301	0.263971
TP73 ENST00000378295.8	153	0.153212	0.705753	0.141035
TRIB2 ENST00000155926.8	103	0.24128	0.538267	0.220453
TWIST1 ENST00000242261.5	50	0.0771396	0.79327	0.12959

## Sheet: Statistics
Supplementary file 3
	N total	Mean	Standard Deviation	SE of mean	Sum	Minimum	Median	Maximum
fTAAexp_TSG	30152	0.31883	0.10248	5.90171E-4	9613.42698	0.10017	0.33044	0.5037
fTAAexp_PG	26177	0.30361	0.10296	6.36366E-4	7947.61534	0.07675	0.34074	0.43731
fTAAexp_OG	12864	0.26202	0.08374	7.38348E-4	3370.64023	0.09683	0.26413	0.45592
fTAAexp_TEG	1497	0.20501	0.09227	0.00238	306.90719	0.07714	0.16313	0.39357
fTAGexp_TSG	30152	0.45321	0.11802	6.79669E-4	13665.30908	0.25177	0.41837	0.82403
fTAGexp_PG	26177	0.4627	0.10896	6.73425E-4	12112.1511	0.28618	0.42679	0.82256
fTAGexp_OG	12864	0.49642	0.10181	8.97611E-4	6385.94479	0.33034	0.51816	0.74241
fTAGexp_TEG	1497	0.58708	0.134	0.00346	878.8529	0.34273	0.63506	0.79327
fTGAexp_TSG	30152	0.22795	0.04936	2.84251E-4	6873.2036	0.05484	0.23267	0.36911
fTGAexp_PG	26177	0.23369	0.05333	3.29637E-4	6117.25096	0.06025	0.22378	0.3797
fTGAexp_OG	12864	0.24156	0.04726	4.16664E-4	3107.40955	0.08748	0.24504	0.32645
fTGAexp_TEG	1493	0.22557	0.12485	0.00323	336.78324	0	0.1938	0.82353
