# Supplementary material for: Evolution of termination codons of proteins and the TAG-TGA paradox
Source: Sci Rep. 2023 Aug 31;13:14294. doi: 10.1038/s41598-023-41410-z (PMC10471768; doi:10.1038/s41598-023-41410-z)
Supplement: Supplementary file 4 — Supplementary Information 4. [file 41598_2023_41410_MOESM4_ESM.xlsx]

## Sheet: TSG observed per expected
Supplementary file 4
TSG	TAAobs/exp	TAGobs/exp	TGAobs/exp
ACVR1B ENST00000541224.5	0.420328	0.461675	2.15324
AMER1 ENST00000330258.3 (FAM123B)	0.576431	0.446927	2.65635
APC ENST00000257430.8	0.702586	0.687717	1.8385
ARID1A_ENST00000430799 ENST00000430799.7	0.694574	0.772843	2.42108
ARID1B_ENST00000636930 ENST00000636930.1	0.632762	0.813435	2.19786
ARID2 ENST00000334344.10	0.878248	0.937804	1.33345
ASXL1 ENST00000375687.9	0.729577	0.500709	2.27899
ATM ENST00000278616.8	0.752117	0.727848	1.70626
ATRX ENST00000373344.9	0.719468	0.886028	1.67546
AXIN1 ENST00000262320.7	0.713581	0.882472	1.63168
B2M ENST00000558401.5	1.16044	0.827632	1.12887
BAP1 ENST00000460680.5	0.819818	0.893901	1.71844
BCOR ENST00000378444.8	0.91893	0.801305	1.60903
BRCA1 ENST00000471181.7	1.1008	1.01598	0.743462
BRCA2 ENST00000380152.7	1.00874	0.789359	1.25395
CASP8 ENST00000358485.8	0.596852	0.819104	2.00318
CDC73 ENST00000367435.3	0.917811	0.703956	1.48959
CDH1_ENST00000611625 ENST00000611625.4	0.61944	1.23979	1.00051
CDKN2A ENST00000498124.1	0.279246	0.649574	1.71446
CEBPA ENST00000498907.2	1.03197	1.06185	0
CIC_ENST00000572681 ENST00000572681.6	0.673045	0.787437	1.84013
CREBBP ENST00000262367.9	0.880432	0.795047	1.83931
CYLD ENST00000427738.7	1.22761	0.600262	1.1454
DAXX ENST00000374542.9	1.11261	0.54951	2.11101
EP300 ENST00000263253.8	0.805262	0.814391	1.84915
FBXW7 ENST00000603548.6	0.584127	0.46913	2.08556
FUBP1_ENST00000370767 ENST00000370767.5	0.966299	0.893902	1.19043
GATA1 ENST00000376670.7	1.20344	1.31543	0.377393
GATA3 ENST00000379328.8	0.930196	0.686062	1.63205
HNF1A_ENST00000541395 ENST00000541395.5	1.06923	0.876921	1.65253
KDM5C ENST00000375401.7	1.01412	0.788974	1.55017
KDM6A_ENST00000611820 ENST00000611820.4	0.649118	1.08654	1.27748
KMT2C ENST00000262189.10 (MLL3)	0.703681	0.799521	1.77051
KMT2D ENST00000301067.11 (MLL2)	0.602804	0.843846	2.05344
MAP3K1 ENST00000399503.3	1.08551	0.846326	1.11282
MEN1 ENST00000337652.5	0.383625	1.00166	1.52458
MLH1 ENST00000231790.6	1.06242	0.811884	1.34425
MSH2 ENST00000233146.6	0.920911	0.834682	1.46658
MSH6 ENST00000234420.9	1.33524	0.431987	1.36046
NCOR1 ENST00000268712.7	0.702406	0.745299	2.12395
NF1 ENST00000358273.8	0.708845	0.71371	1.83503
NF2 ENST00000338641.8	0.605446	0.784645	2.35991
NOTCH1 ENST00000277541.7	0.56883	1.26567	0.66933
NOTCH2 ENST00000256646.6	0.777899	0.897401	1.26707
NPM1 ENST00000296930.9	0.903376	0	3.04773
PAX5 ENST00000358127.8	0	0.618838	3.57661
PBRM1_ENST00000296302 ENST00000296302.11	0.984338	0.579886	1.83885
PHF6_ENST00000625464 ENST00000625464.2	0.296996	0.165493	2.54573
PIK3R1 ENST00000521381.5	0.4562	0.38528	3.11229
PRDM1 ENST00000369096.8	0.877978	0.969584	1.27296
PTCH1 ENST00000331920.10	0.483274	1.00742	1.50406
PTEN ENST00000371953.7	0.628197	0.785604	1.91599
RB1 ENST00000267163.5	0.829266	0.692543	1.61256
RNF43 ENST00000584437.5	0.486797	0.735551	1.77144
RUNX1 ENST00000300305.7	0.379636	0.598064	2.69009
SETD2 ENST00000409792.3	0.838084	0.810547	1.57
SMAD2 ENST00000262160.10	0.601558	0.242809	2.18964
SMAD4 ENST00000342988.7	0.807092	0.790463	1.52107
SMARCA4_ENST00000413806 ENST00000413806.7	0.727939	0.92191	1.69907
SMARCB1 ENST00000344921.11	0.62101	0.722873	1.80493
SOCS1 ENST00000644787.1	0	1.06013	1.25701
SOX9 ENST00000245479.2	0.306971	1.07869	1.28752
STAG2 ENST00000218089.13	0.639605	0.746311	1.96684
STK11 ENST00000326873.11	0.90175	1.11582	0.549897
TET2_ENST00000513237 ENST00000513237.5	0.62188	1.01683	1.86594
TNFAIP3 ENST00000612899.4	1.16419	0.976147	0.873666
TP53 ENST00000269305.8	0.47788	0.724315	2.06773
TRAF7 ENST00000326181.10	0	1.33504	0.685903
TSC1 ENST00000298552.8	0.884799	0.790867	1.71055
VHL ENST00000256474.2	0.911111	0.918718	1.34546
WT1 ENST00000332351.7	0.398769	1.02342	1.44885

## Sheet: PG_observed per expected
Supplementary file 4
PG	TAAobs/exp	TAGobs/exp	TGAobs/exp
ACE ENST00000290866.9	0.671634	0.702042	2.12396
ACHE ENST00000302913.8	1.97457	0.482291	1.53357
AHR ENST00000242057.8	0.56947	0.755807	2.21851
APOB ENST00000233242.5	1.06916	0.687625	1.5538
APP ENST00000346798.7	0.646189	0.92356	1.6237
ARC ENST00000356613.3	1.62859	0.986354	0.767482
ASL ENST00000304874.13	0	0.781666	2.22383
C3 ENST00000245907.10	1.2729	0.61543	1.90963
C5 ENST00000223642.2,	0.814064	0.508258	2.01086
C6 ENST00000263413.7	0.89744	0.842643	1.27745
C7 ENST00000313164.9	1.03517	0.73355	1.23728
CAD ENST00000403525.5	0.181641	0.850401	2.04204
CCR5 ENST00000292303.4	0.337585	0.561861	2.42113
CD19 ENST00000538922.5	0.933769	0.255849	2.47461
CD2 ENST00000369478.3	0.585792	1.02444	1.64165
CD44 ENST00000428726.7	2.65853	0.315226	0.272621
CD5 ENST00000347785.7	1.10268	0.884651	1.18376
CFTR ENST00000003084.10	0.717964	0.959098	1.42871
CHIA ENST00000369740.5	0	0.760641	2.197
COL1A2 ENST00000297268.10	0.69836	0.465899	1.66799
COMP ENST00000222271.6	0.930763	0.556087	1.97568
CP ENST00000264613.10	0.888979	0.90529	1.28335
CXCR4 ENST00000241393.3	1.59754	0.427569	1.41167
CYP19A1 ENST00000396402.5	0.650061	0.515085	2.24671
CYP1A1 ENST00000379727.7	2.77581	0.63422	0.546818
CYP3A4 ENST00000336411.6	1.58345	0.496931	0.934763
CYP3A5 ENST00000222982.8	0.652184	0.84352	1.6829
DES ENST00000373960.3	2.45284	0.66112	1.37631
DMD ENST00000378677.6	0.839966	0.753571	1.82561
DST ENST00000361203.7	1.12576	0.506748	1.75765
EFS ENST00000216733.7	0.900266	0.941003	1.28229
EGF ENST00000265171.9	0.882874	0.570639	1.51501
F2 ENST00000311907.9	0	0.798485	1.94742
FRY ENST00000542859.5	0.530434	0.526441	2.29554
GAN ENST00000568107.2,	0.571361	0.359782	2.28387
GFAP ENST00000588735.2	0	1.13725	1.4768
GPI ENST00000644934.1	0.662739	0.853783	1.62367
HR ENST00000381418.8	0.368981	0.70898	1.80931
ICAM1 ENST00000264832.7	0.871502	1.37146	0
IDE ENST00000265986.10	0.901222	0.838724	1.47888
JUN ENST00000371222.3	1.01968	0.966114	1.38324
KY ENST00000423778.6	0	0.68722	2.77015
LBP ENST00000217407.2	0.695628	0.8373	2.04184
LEPR ENST00000349533.10	0.520448	1.14126	1.37196
MAK ENST00000313243.6	0.823541	0.832606	1.59353
MARCO ENST00000327097.4	0.998658	0.6771	1.3764
MARS ENST00000262027.9	0	0.819823	2.24666
MKI67 ENST00000368654.7	0.697903	0.722351	2.15615
MMP9 ENST00000372330.3	1.85533	0.616221	1.19301
MPO ENST00000225275.3	1.36676	0.858349	1.06577
MTHFR ENST00000376592.6	1.01168	0.522567	2.07803
NCL ENST00000322723.8	1.21419	0.916155	0.742848
NGF ENST00000369512.2	0.514234	0.19774	2.66826
NHS ENST00000380060.7	0.553691	0.846926	1.99531
PAH ENST00000553106.5	1.01399	0.163013	2.72619
PALM ENST00000338448.9	0	1.21572	0
PC ENST00000393960.5	1.37978	0.680477	1.90183
PIGS ENST00000308360.7	1.4813	0.551475	1.95465
PML ENST00000268058.7	0	1.29628	0.470593
POR ENST00000461988.5	1.35864	0.38205	3.09354
PRCC ENST00000271526.8	0	0.829391	3.51073
PROC ENST00000234071.7	0.697484	0.686121	1.63592
PTGS2 ENST00000367468.9	1.11322	0.548789	1.70116
RELA ENST00000308639.13	0.495895	0.580965	2.85939
REN ENST00000272190.8	1.00947	0.89618	1.15979
SARS ENST00000234677.6	0.8624	0.699436	1.7753
SHE ENST00000304760.2	0.6994	0	4.24498
SON ENST00000356577.8	1.57706	0	2.01166
SRC ENST00000373578.6	0.514967	1.28211	0.403464
STS ENST00000217961.4	1.69443	0.45637	1.40495
TAT ENST00000355962.4	0.627234	0.669187	1.82577
TERT ENST00000310581.9	0.81031	0.922088	1.28018
TF ENST00000402696.8	1.66432	0.335436	1.41622
TG ENST00000519543	0.54828	0.480967	2.25724
TH ENST00000381178.5	1.18057	0.940482	1.11134
TLR2 ENST00000260010.6	1.70308	0.463105	1.00245
TLR4 ENST00000645071.1	0.964645	0.662386	1.64471
TOP2A ENST00000423485.5	0.7036	0.567431	2.23434
TYR ENST00000263321.5	0.36532	0.861994	1.7175
VWF ENST00000261405.9	0.379441	0.888315	1.53549

## Sheet: OG_observed per expected
Supplementary file 4
OG	TAAobs/exp	TAGobs/exp	TGAobs/exp
ABL1 ENST00000372348.6	0.758157	0.479327	2.61458
AKT1 ENST00000554581.5	0.813369	1.07538	0.839552
ALK ENST00000389048.7	0.901512	0.715639	1.56348
AR ENST00000374690.8	0.439926	0.873809	1.99519
BCL2 ENST00000398117.1	0	1.58314	0
BRAF_ENST00000644969 ENST00000644969.1	0.329373	0.846772	1.93278
CARD11 ENST00000396946.8	0.469056	0.714125	2.67883
CBL ENST00000264033.5	0.65954	0.778212	1.68345
CRLF2 ENST00000400841.7	0	1.36845	0.947086
CTNNB1 ENST00000645320.1	0.692326	0.772659	1.84362
CSF1R ENST00000286301.7	0.420584	0.631377	2.41629
DNMT1 ENST00000359526.8	0.801945	0.767668	1.87052
DNMT3A ENST00000264709.7	0.686609	1.0367	1.11538
EGFR ENST00000275493.6	0.327066	0.947107	1.65469
ERBB2 ENST00000269571.9	1.38249	0.653517	1.49494
EZH2 ENST00000320356.6	1.00305	0.506521	1.73598
FGFR2 ENST00000457416.6	0.811284	0.379355	2.28986
FGFR3 ENST00000340107.8	0	1.47911	0
FLT3 ENST00000241453.11	0.901717	1.05494	1.08065
FOXL2 ENST00000330315.3	0	1.02877	2.06823
GATA2 ENST00000341105.6	0.419582	0.784577	1.64946
GNA11 ENST00000078429.8	1.30634	0.748315	2.54024
GNAQ ENST00000286548.8	1.97547	0.205612	1.14316
GNAS ENST00000371100.8	0.318593	1.27849	1.02024
H3F3A ENST00000366813.1	0.644097	0.70781	3.21635
HIST1H3B ENST00000621411.1	1.9346	0.648301	0.766338
HRAS ENST00000451590.5	0.741417	0.693769	3.38745
IDH1 ENST00000415913.5	1.33243	0.727213	0.942455
IDH2 ENST00000330062.7	1.38232	0.622482	1.88034
JAK1 ENST00000342505.4	1.39814	0.539623	1.55691
JAK2 ENST00000381652.3	1.16631	0.679354	1.17712
JAK3 ENST00000458235.5	0.830126	0.800003	1.61562
KIT ENST00000288135.5	1.60356	0.209506	1.54199
KLF4 ENST00000374672.4	2.35731	0.964949	0
KRAS ENST00000256078.8	0.962125	0.770163	1.54063
MAP2K1 ENST00000307102.9	1.03644	0.96146	1.06958
MED12 ENST00000374080.7	0.411044	0.865011	2.17393
MET ENST00000318493.10	1.16447	0.840609	0.986757
MPL ENST00000372470.8	0	0.600387	2.27649
MYD88 ENST00000417037.6	1.42333	0.791877	1.17945
NFE2L2 ENST00000397062.7	0.877346	0.518764	2.5229
NRAS ENST00000369535.4	0.909292	0.633105	1.9459
PDGFRA ENST00000257290.9	0.772467	0.727881	1.81613
PIK3CA ENST00000263967.3	0.602173	0.705313	1.77781
PPP2R1A ENST00000322088.10	0.40484	0.992037	1.45281
PTPN11 ENST00000635625.1	0.473746	1.51101	0.944939
RET ENST00000355710.7	0.826568	0.902225	1.33776
SETBP1 ENST00000282030.5	0.217647	0.777914	2.64164
SF3B1 ENST00000335508.10	0.689244	0.751663	1.73509
SMO ENST00000249373.7	0.543539	0.994384	1.1479
SPOP ENST00000393328.6	1.14189	0.71447	1.26387
SRSF2 ENST00000392485.2	0	1.34299	1.41751
TSHR ENST00000541158.6	1.04734	0.591533	1.91695
U2AF1 ENST00000291552.8	0.902668	0.432914	1.89604

## Sheet: TEG_observed per expected
Supplementary file 4
TEG	TAAobs/exp	TAGobs/exp	TGAobs/exp
CCR2 ENST00000292301.4	0.320715	0.875314	1.7368
CCR5 ENST00000292303.4	0.178721	0.297456	2.99081
CX3CR1_ENST00000399220	1.04191	0.855695	1.22643
FOXG1 ENST00000313071.6	0.61966	0.83475	2.50328
G6PD_ENST00000621232	0	1.1272	1.24435
MAPK13 ENST00000211287.8	5.90508	0	0
NOVA1 ENST00000539517.6	0.592864	0.262076	2.9648
PNCK_ENST00000340888	0	0.622014	3.09602
SLC16A3 ENST00000581287.5	1.8891	0	3.34247
SLC2A1 ENST00000426263.8	0	1.19073	1.30782
SLC2A8 ENST00000373371.7	0	0.846506	1.69819
TBXA2R_ENST00000375190	1.27021	0.456412	2.27298
TP73 ENST00000378295.8	0.725211	0.708463	2.7574
TRIB2 ENST00000155926.8	0	0.928907	2.26806
TWIST1 ENST00000242261.5	0	1.2606	0

## Sheet: Statistics
Supplementary file 4
		N	Mean	SD	SEM	Median
TSG_fTAA observed /expected		71	0.73346	0.28488	0.03381	0.71947
PG_fTAA observed /expected		80	0.88874	0.58876	0.06583	0.83175
OG_fTAA observed /expected		54	0.80027	0.51968	0.07072	0.78721
TEG fTAA observed /expected		15	0.83623	1.51291	0.39063	0.32072
		N	Mean	SD	SEM	Median
TSG_fTAG observed/expected		71	0.79399	0.24416	0.02898	0.79952
PG_fTAG observed /expected		80	0.7675	0.25422	0.02842	0.79467
OG_fTAG observed /expected		54	0.80978	0.2912	0.03963	0.76892
TEG fTAG observed /expected		15	0.68441	0.40358	0.1042	0.83475
		N	Mean	SD	SEM	Median
TSG_fTGA observed /expected		71	1.67219	0.61331	0.07279	1.67546
PG_fTGA observed /expected		80	1.70158	0.7118	0.07958	1.65635
OG_fTGA observed /expected		54	1.61679	0.70889	0.09647	1.63254
TEG fTGA observed /expected		15	1.96063	1.05813	0.27321	2.26806

## Sheet: Comparing TSGs, PGs, OGs, TEGs
Supplementary file 4
		N	Mean	SD	SEM	Median			t Statistic	DF	Prob>|t|		Null Hypothesis: mean1-mean2 = 0
TSG_fTAA observed/expected		71	0.73346	0.28488	0.03381	0.71947		Equal Variance Assumed	-2.02161	149	0.04501		Alternative Hypothesis: mean1-mean2 <> 0
PG_fTAA observed/expected		80	0.88874	0.58876	0.06583	0.83175		Equal Variance NOT Assumed (Welch Correction)	-2.09833	116.99127	0.03803		At 0.05 level, when equal variance is assumed, Mean1 - Mean2 is significantly different from 0
	Difference		-0.15528		0.07681								At 0.05 level, when equal variance is NOT assumed, Mean1 - Mean2 is significantly different from 0
	Overall	151	0.81572	0.4759	0.03873	0.75212
		N	Mean	SD	SEM	Median			t Statistic	DF	Prob>|t|		Null Hypothesis: mean1-mean2 = 0
TSG_fTAA observed/expected		71	0.73346	0.28488	0.03381	0.71947		Equal Variance Assumed	-0.91772	123	0.36056		Alternative Hypothesis: mean1-mean2 <> 0
OG_fTAA observed/expected		54	0.80027	0.51968	0.07072	0.78721		Equal Variance NOT Assumed (Welch Correction)	-0.85232	76.95263	0.39668		At 0.05 level, when equal variance is assumed, Mean1 - Mean2 is NOT significantly different from 0
	Difference		-0.06681		0.0728								At 0.05 level, when equal variance is NOT assumed, Mean1 - Mean2 is NOT significantly different from 0
	Overall	125	0.76232	0.40293	0.03604	0.74142
		N	Mean	SD	SEM	Median			t Statistic	DF	Prob>|t|		Null Hypothesis: mean1-mean2 = 0
TSG_fTAA observed/expected		71	0.73346	0.28488	0.03381	0.71947		Equal Variance Assumed	-0.53967	84	0.59085		Alternative Hypothesis: mean1-mean2 <> 0
TEG fTAA observed/expected		15	0.83623	1.51291	0.39063	0.32072		Equal Variance NOT Assumed (Welch Correction)	-0.26212	14.21038	0.79699		At 0.05 level, when equal variance is assumed, Mean1 - Mean2 is NOT significantly different from 0
	Difference		-0.10277		0.19044								At 0.05 level, when equal variance is NOT assumed, Mean1 - Mean2 is NOT significantly different from 0
	Overall	86	0.75138	0.66736	0.07196	0.70626
		N	Mean	SD	SEM	Median			t Statistic	DF	Prob>|t|		Null Hypothesis: mean1-mean2 = 0
PG_fTAA observed/expected		80	0.88874	0.58876	0.06583	0.83175		Equal Variance Assumed	0.89372	132	0.3731		Alternative Hypothesis: mean1-mean2 <> 0
OG_fTAA observed/expected		54	0.80027	0.51968	0.07072	0.78721		Equal Variance NOT Assumed (Welch Correction)	0.91568	122.7867	0.36163		At 0.05 level, when equal variance is assumed, Mean1 - Mean2 is NOT significantly different from 0
	Difference		0.08847		0.09899								At 0.05 level, when equal variance is NOT assumed, Mean1 - Mean2 is NOT significantly different from 0
	Overall	134	0.85308	0.56162	0.04852	0.81233
		N	Mean	SD	SEM	Median			t Statistic	DF	Prob>|t|		Null Hypothesis: mean1-mean2 = 0
PG_fTAA observed/expected		80	0.88874	0.58876	0.06583	0.83175		Equal Variance Assumed	0.23343	93	0.81594		Alternative Hypothesis: mean1-mean2 <> 0
TEG fTAA observed/expected		15	0.83623	1.51291	0.39063	0.32072		Equal Variance NOT Assumed (Welch Correction)	0.13254	14.80425	0.89634		At 0.05 level, when equal variance is assumed, Mean1 - Mean2 is NOT significantly different from 0
	Difference		0.0525		0.22492								At 0.05 level, when equal variance is NOT assumed, Mean1 - Mean2 is NOT significantly different from 0
	Overall	95	0.88045	0.79536	0.0816	0.72521
		N	Mean	SD	SEM	Median			t Statistic	DF	Prob>|t|		Null Hypothesis: mean1-mean2 = 0
OG_fTAA observed/expected		54	0.80027	0.51968	0.07072	0.78721		Equal Variance Assumed	-0.14814	67	0.88268		Alternative Hypothesis: mean1-mean2 <> 0
TEG fTAA observed/expected		15	0.83623	1.51291	0.39063	0.32072		Equal Variance NOT Assumed (Welch Correction)	-0.09059	14.92849	0.92902		At 0.05 level, when equal variance is assumed, Mean1 - Mean2 is NOT significantly different from 0
	Difference		-0.03596		0.24278								At 0.05 level, when equal variance is NOT assumed, Mean1 - Mean2 is NOT significantly different from 0
	Overall	69	0.80809	0.82581	0.09942	0.72521
		N	Mean	SD	SEM	Median			t Statistic	DF	Prob>|t|		Null Hypothesis: mean1-mean2 = 0
TSG_fTAG observed/expected		71	0.79399	0.24416	0.02898	0.79952		Equal Variance Assumed	0.65101	149	0.51605		Alternative Hypothesis: mean1-mean2 <> 0
PG_fTAG observed/expected		80	0.7675	0.25422	0.02842	0.79467		Equal Variance NOT Assumed (Welch Correction)	0.65258	148.05527	0.51504		At 0.05 level, when equal variance is assumed, Mean1 - Mean2 is NOT significantly different from 0
	Difference		0.02649		0.04069								At 0.05 level, when equal variance is NOT assumed, Mean1 - Mean2 is NOT significantly different from 0
	Overall	151	0.77996	0.24906	0.02027	0.79848
		N	Mean	SD	SEM	Median			t Statistic	DF	Prob>|t|		Null Hypothesis: mean1-mean2 = 0
TSG_fTAG observed/expected		71	0.79399	0.24416	0.02898	0.79952		Equal Variance Assumed	-0.3295	123	0.74234		Alternative Hypothesis: mean1-mean2 <> 0
OG_fTAG observed/expected		54	0.80978	0.2912	0.03963	0.76892		Equal Variance NOT Assumed (Welch Correction)	-0.32172	102.61845	0.74832		At 0.05 level, when equal variance is assumed, Mean1 - Mean2 is NOT significantly different from 0
	Difference		-0.01579		0.04793								At 0.05 level, when equal variance is NOT assumed, Mean1 - Mean2 is NOT significantly different from 0
	Overall	125	0.80081	0.2645	0.02366	0.78897
		N	Mean	SD	SEM	Median			t Statistic	DF	Prob>|t|		Null Hypothesis: mean1-mean2 = 0
TSG_fTAG observed/expected		71	0.79399	0.24416	0.02898	0.79952		Equal Variance Assumed	1.39126	84	0.16782		Alternative Hypothesis: mean1-mean2 <> 0
TEG fTAG observed/expected		15	0.68441	0.40358	0.1042	0.83475		Equal Variance NOT Assumed (Welch Correction)	1.01317	16.22952	0.32585		At 0.05 level, when equal variance is assumed, Mean1 - Mean2 is NOT significantly different from 0
	Difference		0.10958		0.07876								At 0.05 level, when equal variance is NOT assumed, Mean1 - Mean2 is NOT significantly different from 0
	Overall	86	0.77488	0.2787	0.03005	0.80041
		N	Mean	SD	SEM	Median			t Statistic	DF	Prob>|t|		Null Hypothesis: mean1-mean2 = 0
PG_fTAG observed/expected		80	0.7675	0.25422	0.02842	0.79467		Equal Variance Assumed	-0.89022	132	0.37497		Alternative Hypothesis: mean1-mean2 <> 0
OG_fTAG observed/expected		54	0.80978	0.2912	0.03963	0.76892		Equal Variance NOT Assumed (Welch Correction)	-0.86702	103.22828	0.38794		At 0.05 level, when equal variance is assumed, Mean1 - Mean2 is NOT significantly different from 0
	Difference		-0.04228		0.0475								At 0.05 level, when equal variance is NOT assumed, Mean1 - Mean2 is NOT significantly different from 0
	Overall	134	0.78454	0.26946	0.02328	0.77994
		N	Mean	SD	SEM	Median			t Statistic	DF	Prob>|t|		Null Hypothesis: mean1-mean2 = 0
PG_fTAG observed/expected		80	0.7675	0.25422	0.02842	0.79467		Equal Variance Assumed	1.04796	93	0.29737		Alternative Hypothesis: mean1-mean2 <> 0
TEG fTAG observed/expected		15	0.68441	0.40358	0.1042	0.83475		Equal Variance NOT Assumed (Welch Correction)	0.76931	16.14474	0.45282		At 0.05 level, when equal variance is assumed, Mean1 - Mean2 is NOT significantly different from 0
	Difference		0.08309		0.07929								At 0.05 level, when equal variance is NOT assumed, Mean1 - Mean2 is NOT significantly different from 0
	Overall	95	0.75438	0.28196	0.02893	0.79848
		N	Mean	SD	SEM	Median			t Statistic	DF	Prob>|t|		Null Hypothesis: mean1-mean2 = 0
OG_fTAG observed/expected		54	0.80978	0.2912	0.03963	0.76892		Equal Variance Assumed	1.35092	67	0.18127		Alternative Hypothesis: mean1-mean2 <> 0
TEG fTAG observed/expected		15	0.68441	0.40358	0.1042	0.83475		Equal Variance NOT Assumed (Welch Correction)	1.1246	18.24131	0.27534		At 0.05 level, when equal variance is assumed, Mean1 - Mean2 is NOT significantly different from 0
	Difference		0.12537		0.09281								At 0.05 level, when equal variance is NOT assumed, Mean1 - Mean2 is NOT significantly different from 0
	Overall	69	0.78253	0.3199	0.03851	0.77016
		N	Mean	SD	SEM	Median			t Statistic	DF	Prob>|t|		Null Hypothesis: mean1-mean2 = 0
TSG_fTGA observed/expected		71	1.67219	0.61331	0.07279	1.67546		Equal Variance Assumed	-0.27013	149	0.78743		Alternative Hypothesis: mean1-mean2 <> 0
PG_fTGA observed/expected		80	1.70158	0.7118	0.07958	1.65635		Equal Variance NOT Assumed (Welch Correction)	-0.27254	148.87754	0.78559		At 0.05 level, when equal variance is assumed, Mean1 - Mean2 is NOT significantly different from 0
	Difference		-0.02939		0.10881								At 0.05 level, when equal variance is NOT assumed, Mean1 - Mean2 is NOT significantly different from 0
	Overall	151	1.68776	0.66528	0.05414	1.66799
		N	Mean	SD	SEM	Median			t Statistic	DF	Prob>|t|		Null Hypothesis: mean1-mean2 = 0
TSG_fTGA observed/expected		71	1.67219	0.61331	0.07279	1.67546		Equal Variance Assumed	0.46751	123	0.64096		Alternative Hypothesis: mean1-mean2 <> 0
OG_fTGA observed/expected		54	1.61679	0.70889	0.09647	1.63254		Equal Variance NOT Assumed (Welch Correction)	0.45838	104.80371	0.64763		At 0.05 level, when equal variance is assumed, Mean1 - Mean2 is NOT significantly different from 0
	Difference		0.05539		0.11849								At 0.05 level, when equal variance is NOT assumed, Mean1 - Mean2 is NOT significantly different from 0
	Overall	125	1.64826	0.65413	0.05851	1.65253
		N	Mean	SD	SEM	Median			t Statistic	DF	Prob>|t|		Null Hypothesis: mean1-mean2 = 0
TSG_fTGA observed/expected		71	1.67219	0.61331	0.07279	1.67546		Equal Variance Assumed	-1.43539	84	0.15489		Alternative Hypothesis: mean1-mean2 <> 0
TEG fTGA observed/expected		15	1.96063	1.05813	0.27321	2.26806		Equal Variance NOT Assumed (Welch Correction)	-1.02017	16.04168	0.32279		At 0.05 level, when equal variance is assumed, Mean1 - Mean2 is NOT significantly different from 0
	Difference		-0.28844		0.20095								At 0.05 level, when equal variance is NOT assumed, Mean1 - Mean2 is NOT significantly different from 0
	Overall	86	1.7225	0.71155	0.07673	1.70267
		N	Mean	SD	SEM	Median			t Statistic	DF	Prob>|t|		Null Hypothesis: mean1-mean2 = 0
PG_fTGA observed/expected		80	1.70158	0.7118	0.07958	1.65635		Equal Variance Assumed	0.67743	132	0.49932		Alternative Hypothesis: mean1-mean2 <> 0
OG_fTGA observed/expected		54	1.61679	0.70889	0.09647	1.63254		Equal Variance NOT Assumed (Welch Correction)	0.67797	114.20089	0.49916		At 0.05 level, when equal variance is assumed, Mean1 - Mean2 is NOT significantly different from 0
	Difference		0.08479		0.12516								At 0.05 level, when equal variance is NOT assumed, Mean1 - Mean2 is NOT significantly different from 0
	Overall	134	1.66741	0.70919	0.06126	1.64709
		N	Mean	SD	SEM	Median			t Statistic	DF	Prob>|t|		Null Hypothesis: mean1-mean2 = 0
PG_fTGA observed/expected		80	1.70158	0.7118	0.07958	1.65635		Equal Variance Assumed	-1.18964	93	0.23722		Alternative Hypothesis: mean1-mean2 <> 0
TEG fTGA observed/expected		15	1.96063	1.05813	0.27321	2.26806		Equal Variance NOT Assumed (Welch Correction)	-0.91033	16.45555	0.37579		At 0.05 level, when equal variance is assumed, Mean1 - Mean2 is NOT significantly different from 0
	Difference		-0.25905		0.21775								At 0.05 level, when equal variance is NOT assumed, Mean1 - Mean2 is NOT significantly different from 0
	Overall	95	1.74248	0.77562	0.07958	1.69819
		N	Mean	SD	SEM	Median			t Statistic	DF	Prob>|t|		Null Hypothesis: mean1-mean2 = 0
OG_fTGA observed/expected		54	1.61679	0.70889	0.09647	1.63254		Equal Variance Assumed	-1.48247	67	0.1429		Alternative Hypothesis: mean1-mean2 <> 0
TEG fTGA observed/expected		15	1.96063	1.05813	0.27321	2.26806		Equal Variance NOT Assumed (Welch Correction)	-1.1867	17.63613	0.25109		At 0.05 level, when equal variance is assumed, Mean1 - Mean2 is NOT significantly different from 0
	Difference		-0.34383		0.23193								At 0.05 level, when equal variance is NOT assumed, Mean1 - Mean2 is NOT significantly different from 0
	Overall	69	1.69154	0.80162	0.0965	1.68345
