# Supplementary material for: Evolution of termination codons of proteins and the TAG-TGA paradox
Source: Sci Rep. 2023 Aug 31;13:14294. doi: 10.1038/s41598-023-41410-z (PMC10471768; doi:10.1038/s41598-023-41410-z)
Supplement: Supplementary file 5 — Supplementary Information 5. [file 41598_2023_41410_MOESM5_ESM.xlsx]

## Sheet: Supplementary file 5
Supplementary file 5
TSG					PG					OG					TEG
Stopogenic codon	Nonsense mutations observed	Corrected number of stopogenic codons	fN		Stopogenic codon	Nonsense mutations observed	Corrected number of stopogenic codons	fN		Stopogenic codon	Nonsense mutations observed	Corrected number of stopogenic codons	fN		Stopogenic codon	Nonsense mutations observed	Corrected number of stopogenic codons	fN
AAA	231	2637	0.0875995		AAA	20	2371	0.00843526		AAA	15	978	0.0153374		AAA
AAG	250	2607	0.0958957		AAG	28	2615	0.0107075		AAG	23	1490	0.0154362		AAG	1	200	0.005
AGA	117	1125	0.104		AGA	13	934	0.0139186		AGA	11	420	0.0261905		AGA
CAA	529	1529	0.345978		CAA	78	1205	0.0647303		CAA	49	452	0.108407		CAA	2	39	0.0512821
CAG	1542	3827	0.402927		CAG	231	2824	0.0817989		CAG	208	1411	0.147413		CAG	16	215	0.0744186
CGA	570	631	0.903328		CGA	230	462	0.497835		CGA	163	303	0.537954		CGA	15	22	0.681818
GAA	899	3277	0.274336		GAA	232	2798	0.0829164		GAA	127	1157	0.109767		GAA	8	75	0.106667
GAG	798	3260	0.244785		GAG	170	3252	0.0522755		GAG	145	1750	0.0828571		GAG	13	236	0.0550847
GGA	322	1629	0.197667		GGA	97	1399	0.0693352		GGA	61	665	0.0917293		GGA	10	64	0.15625
TAC	307	2250	0.136444		TAC	59	2378	0.0248108		TAC	68	1570	0.0433121		TAC	5	268	0.0186567
TAT	218	2258	0.0965456		TAT	19	2036	0.00933202		TAT	20	1056	0.0189394		TAT	3	130	0.0230769
TCA	787	3130	0.251438		TCA	125	2236	0.0559034		TCA	70	826	0.0847458		TCA	2	62	0.0322581
TCG	84	378	0.222222		TCG	19	301	0.0631229		TCG	20	206	0.0970874		TCG	3	61	0.0491803
TGC	122	1043	0.11697		TGC	37	925	0.04		TGC	28	577	0.0485269		TGC	3	78	0.0384615
TGG	502	1502	0.334221		TGG	217	2064	0.105136		TGG	162	1032	0.156977		TGG	18	150	0.12
TGT	72	1108	0.0649819		TGT	5	752	0.00664894		TGT	9	439	0.0205011		TGT	1	36	0.0277778
TTA	194	1872	0.103632		TTA	20	1602	0.0124844		TTA	5	514	0.00972763		TTA
TTG	72	1192	0.0604027		TTG	12	1166	0.0102916		TTG	6	517	0.0116054		TTG
Average			0.224632					0.0672046					0.0903619					0.102852
