# Supplementary material for: Evolution of termination codons of proteins and the TAG-TGA paradox
Source: Sci Rep. 2023 Aug 31;13:14294. doi: 10.1038/s41598-023-41410-z (PMC10471768; doi:10.1038/s41598-023-41410-z)
Supplement: Supplementary file 6 — Supplementary Information 6. [file 41598_2023_41410_MOESM6_ESM.xlsx]

## Sheet: Supplementary file 6
Supplementary file 6
TSG					PG					OG					TEG
Stopogenic codon	Nonsense mutations with recurrence	Corrected number of stopogenic codons	fN*		Stopogenic codon	Nonsense mutations with recurrence	Corrected number of stopogenic codons	fN*		Stopogenic codon	Nonsense mutations with recurrence	Corrected number of stopogenic codons	fN*		Stopogenic codon	Nonsense mutations with recurrence	Corrected number of stopogenic codons	fN*
AAA	383	2637	0.145241		AAA	24	2371	0.0101223		AAA	19	978	0.0194274		AAA
AAG	393	2607	0.150748		AAG	33	2615	0.0126195		AAG	26	1490	0.0174497		AAG	2	200	0.01
AGA	208	1125	0.184889		AGA	14	934	0.0149893		AGA	12	420	0.0285714		AGA
CAA	1338	1529	0.875082		CAA	96	1205	0.079668		CAA	57	452	0.126106		CAA	4	39	0.102564
CAG	4431	3827	1.15783		CAG	286	2824	0.101275		CAG	286	1411	0.202693		CAG	18	215	0.0837209
CGA	6967	631	11.0412		CGA	451	462	0.97619		CGA	345	303	1.13861		CGA	43	22	1.95455
GAA	2199	3277	0.671041		GAA	314	2798	0.112223		GAA	156	1157	0.134831		GAA	8	75	0.106667
GAG	1894	3260	0.580982		GAG	213	3252	0.0654982		GAG	159	1750	0.0908571		GAG	14	236	0.059322
GGA	531	1629	0.325967		GGA	109	1399	0.0779128		GGA	79	665	0.118797		GGA	10	64	0.15625
TAC	579	2250	0.257333		TAC	71	2378	0.029857		TAC	110	1570	0.0700637		TAC	6	268	0.0223881
TAT	327	2258	0.144818		TAT	22	2036	0.0108055		TAT	22	1056	0.0208333		TAT	3	130	0.0230769
TCA	1581	3130	0.505112		TCA	174	2236	0.0778175		TCA	91	826	0.110169		TCA	2	62	0.0322581
TCG	219	378	0.579365		TCG	23	301	0.076412		TCG	27	206	0.131068		TCG	3	61	0.0491803
TGC	229	1043	0.219559		TGC	42	925	0.0454054		TGC	32	577	0.0554593		TGC	5	78	0.0641026
TGG	1154	1502	0.768309		TGG	260	2064	0.125969		TGG	212	1032	0.205426		TGG	20	150	0.133333
TGT	123	1108	0.111011		TGT	6	752	0.00797872		TGT	11	439	0.0250569		TGT	1	36	0.0277778
TTA	286	1872	0.152778		TTA	23	1602	0.0143571		TTA	6	514	0.0116732		TTA
TTG	95	1192	0.079698		TTG	13	1166	0.0111492		TTG	6	517	0.0116054		TTG
Average			0.997276					0.102792					0.139928					0.201799
