# Supplementary material for: Evolution of termination codons of proteins and the TAG-TGA paradox
Source: Sci Rep. 2023 Aug 31;13:14294. doi: 10.1038/s41598-023-41410-z (PMC10471768; doi:10.1038/s41598-023-41410-z)
Supplement: Supplementary file 7 — Supplementary Information 7. [file 41598_2023_41410_MOESM7_ESM.xlsx]

## Sheet: TSG
Supplementary file 7
ACVR1B								AMER1								APC								ARID1A								ARID1B								ARID2								ASXL1
WT AA	WT AA	WT CODON	WT CODON	mutation	mutation	stop codon		WT AA	WT AA	WT CODON	WT CODON	mutation	mutation	stop codon		WT AA	WT AA	WT CODON	WT CODON	mutation	mutation	stop codon		WT AA	WT AA	WT CODON	WT CODON	mutation	mutation	stop codon		WT AA	WT AA	WT CODON	WT CODON	mutation	mutation	stop codon		WT AA	WT AA	WT CODON	WT CODON	mutation	mutation	stop codon		WT AA	WT AA
p.Cys39	C	c115_117	tgc	c.117C>A	p.Cys39*	TGA		p.Gln4	Gln	c.10_12	caa	c.10C>T	p.Gln4*	TAA		p.Ser5	_x001E_S_x001E_	c.40_42	TCA	c.14C>A	p.Ser5*	TAA		p.Tyr148	Y	c.442_444	tac	c.444C>A	p.Tyr148*	TAA		p.Ser140	Ser	c.418_420	tcg	c.419C>A	p.Ser140*	TAG		p.Gln144	Q	c.430_432	caa	c.430C>T	p.Gln144*	TAA		p.Lys73	K
p.Gln153	Q	c457_459	cag	c.457C>T	p.Gln153*	TAG		p.Gln10	Gln	c.28_30	cag	c.28C>T	p.Gln10*	TAG		p.Gln8	_x001E_Q_x001E_	c.64_66	CAG	c.22C>T	p.Gln8*	TAG		p.Tyr222	Y	c.664_666	tac	c.666C>A	p.Tyr222*	TAA		p.Glu157	Glu	c.469_471	gaa	c.469G>T	p.Glu157*	TAA		p.Arg274	R	c.820_822	cga	c.820C>T	p.Arg274*	TGA		p.Arg77	R
p.Arg205	R	c613_615	cga	c.613C>T	p.Arg205*	TGA		p.Cys143	Cys	c.427_429	tgt	c.429T>A	p.Cys143*	TGA		p.Glu19	_x001E_E_x001E_	c.163_165	GAG	c.55G>T	p.Glu19*	TAG		p.Tyr229	Y	c.685_687	tac	c.687C>A	p.Tyr229*	TAA		p.Gln197	Gln	c.589_591	cag	c.589C>T	p.Gln197*	TAG		p.Leu343	L	c.1027_1029	tta	c.1028T>A	p.Leu343*	TAA		p.Arg143	R
p.Trp222	W	c664_666	tgg	c.665G>A	p.Trp222*	TAG		p.Gln189	Gln	c.565_567	caa	c.565C>T	p.Gln189*	TAA		p.Ser21	_x001E_S_x001E_	c.184_186	TCA	c.62C>G	p.Ser21*	TGA		p.Tyr518	Y	c.1552_1554	tac	c.1554C>A	p.Tyr518*	TAA		p.Gln200	Gln	c.598_600	cag	c.598C>T	p.Gln200*	TAG		p.Gln455	Q	c.1363_1365	cag	c.1363C>T	p.Gln455*	TAG		p.Gln220	Q
p.Trp226	W	c676_678	tgg	c.677G>A	p.Trp226*	TAG		p.Glu191	Glu	c.571_573	gag	c.571G>T	p.Glu191*	TAG		p.Arg24	_x001E_R_x001E_	c.208_210	CGA	c.70C>T	p.Arg24*	TGA		p.Tyr551	Y	c.1651_1653	tac	c.1653C>A	p.Tyr551*	TAA		p.Gln202	Gln	c.604_606	cag	c.604C>T	p.Gln202*	TAG		p.Gln490	Q	c.1468_1470	caa	c.1468C>T	p.Gln490*	TAA		p.Gln318	Q
p.Trp244	W	c730_732	tgg	c.732G>A	p.Trp244*	TGA		p.Gln271	Gln	c.811_813	caa	c.811C>T	p.Gln271*	TAA		p.Lys49	_x001E_K_x001E_	c.433_435	AAA	c.145A>T	p.Lys49*	TAA		p.Tyr788	Y	c.2362_2364	tac	c.2364C>A	p.Tyr788*	TAA		p.Gln203	Gln	c.607_609	cag	c.607C>T	p.Gln203*	TAG		p.Ser682	S	c.2044_2046	tca	c.2045C>A	p.Ser682*	TAA		p.Gln339	Q
p.Tyr251	Y	c751_753	tac	c.753C>A	p.Tyr251*	TAA		p.Arg353	Arg	c.1057_1059	cga	c.1057C>T	p.Arg353*	TGA		p.Gln52	_x001E_Q_x001E_	c.460_462	CAA	c.154C>T	p.Gln52*	TAA		p.Tyr809	Y	c.2425_2427	tac	c.2427C>A	p.Tyr809*	TAA		p.Gln209	Gln	c.625_627	cag	c.625C>T	p.Gln209*	TAG		p.Gln806	Q	c.2416_2418	cag	c.2416C>T	p.Gln806*	TAG		p.Gln349	Q
p.Gln297	Q	c889_891	caa	c.889C>T	p.Gln297*	TAA		p.Arg358	Arg	c.1072_1074	cga	c.1072C>T	p.Arg358*	TGA		p.Gly64	_x001E_G_x001E_	c.568_570	GGA	c.190G>T	p.Gly64*	TGA		p.Tyr823	Y	c.2467_2469	tac	c.2469C>A	p.Tyr823*	TAA		p.Gln210	Gln	c.628_630	cag	c.628C>T	p.Gln210*	TAG		p.Gln835	Q	c.2503_2505	cag	c.2503C>T	p.Gln835*	TAG		p.Gln373	Q
p.Lys369	K	c1105_1107	aag	c.1105A>T	p.Lys369*	TAG		p.Arg497	Arg	c.1489_1491	cga	c.1489C>T	p.Arg497*	TGA		p.Leu68	_x001E_L_x001E_	c.607_609	TTA	c.203T>G	p.Leu68*	TGA		p.Tyr915	Y	c.2743_2745	tac	c.2745C>A	p.Tyr915*	TAA		p.Gln211	Gln	c.631_633	cag	c.631C>T	p.Gln211*	TAG		p.Gln841	Q	c.2521_2523	cag	c.2521C>T	p.Gln841*	TAG		p.Gln377	Q
p.Arg375	R	c1123_1125	cga	c.1123C>T	p.Arg375*	TGA		p.Arg626	Arg	c.1876_1878	cga	c.1876C>T	p.Arg626*	TGA		p.Leu69	_x001E_L_x001E_	c.616_618	TTA	c.206T>A	p.Leu69*	TAA		p.Tyr1369	Y	c.4105_4107	tac	c.4107C>A	p.Tyr1369*	TAA		p.Gln213	Gln	c.637_639	cag	c.637C>T	p.Gln213*	TAG		p.Gln852	Q	c.2554_2556	cag	c.2554C>T	p.Gln852*	TAG		p.Leu386	L
p.Lys378	K	c1132_1134	aag	c.1132A>T	p.Lys378*	TAG		p.Ser683	Ser	c.2047_2049	tca	c.2048C>G	p.Ser683*	TGA		p.Glu74	_x001E_E_x001E_	c.658_660	GAG	c.220G>T	p.Glu74*	TAG		p.Tyr1389	Y	c.4165_4167	tac	c.4167C>A	p.Tyr1389*	TAA		p.Glu312	Glu	c.934_936	gag	c.934G>T	p.Glu312*	TAG		p.Ser889	S	c.2665_2667	tca	c.2666C>A	p.Ser889*	TAA		p.Gly390	G
p.Ser379	S	c1135_1137	tca	c.1136C>A	p.Ser379*	TAA		p.Arg857	Arg	c.2569_2571	cga	c.2569C>T	p.Arg857*	TGA		p.Ser89	_x001E_S_x001E_	c.796_798	TCA	c.266C>A	p.Ser89*	TAA		p.Tyr1393	Y	c.4177_4179	tac	c.4179C>A	p.Tyr1393*	TAA		p.Cys334	Cys	c.1000_1002	tgc	c.1002C>A	p.Cys334*	TGA		p.Gln920	Q	c.2758_2760	cag	c.2758C>T	p.Gln920*	TAG		p.Gln396	Q
p.Ser379	S	c1135_1137	tca	c.1136C>G	p.Ser379*	TGA		p.Arg881	Arg	c.2641_2643	cga	c.2641C>T	p.Arg881*	TGA		p.Ser89	_x001E_S_x001E_	c.796_798	TCA	c.266C>G	p.Ser89*	TGA		p.Tyr1428	Y	c.4282_4284	tac	c.4284C>A	p.Tyr1428*	TAA		p.Gln337	Gln	c.1009_1011	caa	c.1009C>T	p.Gln337*	TAA		p.Gln958	Q	c.2872_2874	cag	c.2872C>T	p.Gln958*	TAG		p.Arg404	R
p.Lys380	K	c1138_1140	aag	c.1138A>T	p.Lys380*	TAG		p.Glu933	Glu	c.2797_2799	gaa	c.2797G>T	p.Glu933*	TAA		p.Tyr96	_x001E_Y_x001E_	c.862_864	TAT	c.288T>A	p.Tyr96*	TAA		p.Tyr1572	Y	c.4714_4716	tac	c.4716C>A	p.Tyr1572*	TAA		p.Gly340	Gly	c.1018_1020	gga	c.1018G>T	p.Gly340*	TGA		p.Gln997	Q	c.2989_2991	cag	c.2989C>T	p.Gln997*	TAG		p.Arg417	R
p.Lys385	K	c1153_1155	aag	c.1153A>T	p.Lys385*	TAG		p.Arg942	Arg	c.2824_2826	cga	c.2824C>T	p.Arg942*	TGA		p.Tyr96	_x001E_Y_x001E_	c.862_864	TAT	c.288T>G	p.Tyr96*	TAG		p.Tyr2076	Y	c.6226_6228	tac	c.6228C>A	p.Tyr2076*	TAA		p.Gln367	Gln	c.1099_1101	cag	c.1099C>T	p.Gln367*	TAG		p.Gln1031	Q	c.3091_3093	cag	c.3091C>T	p.Gln1031*	TAG		p.Gln428	Q
p.Lys386	K	c1156_1158	aaa	c.1156A>T	p.Lys386*	TAA		p.Gln991	Gln	c.2971_2973	cag	c.2971C>T	p.Gln991*	TAG		p.Gly101	_x001E_G_x001E_	c.901_903	GGA	c.301G>T	p.Gly101*	TGA		p.Tyr2254	Y	c.6760_6762	tac	c.6762C>A	p.Tyr2254*	TAA		p.Glu371	Glu	c.1111_1113	gaa	c.1111G>T	p.Glu371*	TAA		p.Gln1043	Q	c.3127_3129	caa	c.3127C>T	p.Gln1043*	TAA		p.Gln432	Q
p.Cys390	C	c1168_1170	tgt	c.1170T>A	p.Cys390*	TGA		p.Gln1037	Gln	c.3109_3111	cag	c.3109C>T	p.Gln1037*	TAG		p.Ser104	_x001E_S_x001E_	c.931_933	TCA	c.311C>A	p.Ser104*	TAA		p.Tyr752	Y	c.2254_2256	tat	c.2256T>A	p.Tyr752*	TAA		p.Gln377	Gln	c.1129_1131	cag	c.1129C>T	p.Gln377*	TAG		p.Gln1044	Q	c.3130_3132	cag	c.3130C>T	p.Gln1044*	TAG		p.Glu453	E
p.Gln414	Q	c1240_1242	cag	c.1240C>T	p.Gln414*	TAG		p.Arg1049	Arg	c.3145_3147	cga	c.3145C>T	p.Arg1049*	TGA		p.Ser104	_x001E_S_x001E_	c.931_933	TCA	c.311C>G	p.Ser104*	TGA		p.Tyr948	Y	c.2842_2844	tat	c.2844T>A	p.Tyr948*	TAA		p.Cys378	Cys	c.1132_1134	tgc	c.1134C>A	p.Cys378*	TGA		p.Gln1118	Q	c.3352_3354	cag	c.3352C>T	p.Gln1118*	TAG		p.Lys455	K
p.Arg420	R	c1258_1260	cga	c.1258C>T	p.Arg420*	TGA		p.Lys1076	Lys	c.3226_3228	aag	c.3226A>T	p.Lys1076*	TAG		p.Glu109	_x001E_E_x001E_	c.973_975	GAG	c.325G>T	p.Glu109*	TAG		p.Tyr1027	Y	c.3079_3081	tat	c.3081T>A	p.Tyr1027*	TAA		p.Gln537	Gln	c.1609_1611	cag	c.1609C>T	p.Gln537*	TAG		p.Gln1227	Q	c.3679_3681	caa	c.3679C>T	p.Gln1227*	TAA		p.Glu477	E
p.Gln468	Q	c1402_1404	cag	c.1402C>T	p.Gln468*	TAG		p.Gln1086	Gln	c.3256_3258	cag	c.3256C>T	p.Gln1086*	TAG		p.Ser117	_x001E_S_x001E_	c.1048_1050	TCA	c.350C>A	p.Ser117*	TAA		p.Tyr1052	Y	c.3154_3156	tat	c.3156T>A	p.Tyr1052*	TAA		p.Gln550	Gln	c.1648_1650	cag	c.1648C>T	p.Gln550*	TAG		p.Arg1273	R	c.3817_3819	cga	c.3817C>T	p.Arg1273*	TGA		p.Glu480	E
p.Tyr472	Y	c1414_1416	tac	c.1416C>A	p.Tyr472*	TAA										p.Gly126	_x001E_G_x001E_	c.1126_1128	GGA	c.376G>T	p.Gly126*	TGA		p.Tyr1523	Y	c.4567_4569	tat	c.4569T>A	p.Tyr1523*	TAA		p.Trp573	Trp	c.1717_1719	tgg	c.1719G>A	p.Trp573*	TGA		p.Gln1347	Q	c.4039_4041	caa	c.4039C>T	p.Gln1347*	TAA		p.Gln491	Q
p.Arg485	R	c1453_1455	cga	c.1453C>T	p.Arg485*	TGA										p.Lys150	_x001E_K_x001E_	c.1342_1344	AAA	c.448A>T	p.Lys150*	TAA		p.Tyr2031	Y	c.6091_6093	tat	c.6093T>A	p.Tyr2031*	TAA		p.Gln578	Gln	c.1732_1734	caa	c.1732C>T	p.Gln578*	TAA		p.Gln1440	Q	c.4318_4320	cag	c.4318C>T	p.Gln1440*	TAG		p.Glu493	E
p.Trp501	W	c1501_1503	tgg	c.1503G>A	p.Trp501*	TGA										p.Trp157	_x001E_W_x001E_	c.1408_1410	TGG	c.470G>A	p.Trp157*	TAG		p.Tyr2148	Y	c.6442_6444	tat	c.6444T>A	p.Tyr2148*	TAA		p.Gln597	Gln	c.1789_1791	cag	c.1789C>T	p.Gln597*	TAG		p.Gln1482	Q	c.4444_4446	caa	c.4444C>T	p.Gln1482*	TAA		p.Gln512	Q
p.Arg515	R	c1543_1545	cga	c.1543C>T	p.Arg515*	TGA										p.Trp157	_x001E_W_x001E_	c.1411_1413	TGG	c.471G>A	p.Trp157*	TGA		p.Ser409	S	c.1225_1227	tca	c.1226C>A	p.Ser409*	TAA		p.Lys607	Lys	c.1819_1821	aag	c.1819A>T	p.Lys607*	TAG		p.Gly1490	G	c.4468_4470	gga	c.4468G>T	p.Gly1490*	TGA		p.Glu513	E
p.Trp518	W	c1552_1554	tgg	c.1554G>A	p.Trp518*	TGA										p.Tyr159	_x001E_Y_x001E_	c.1429_1431	TAC	c.477C>A	p.Tyr159*	TAA		p.Ser552	S	c.1654_1656	tca	c.1655C>A	p.Ser552*	TAA		p.Arg608	Arg	c.1822_1824	aga	c.1822A>T	p.Arg608*	TGA		p.Gln1644	Q	c.4930_4932	cag	c.4930C>T	p.Gln1644*	TAG		p.Gln517	Q
p.Gln537	Q	c1609_1611	cag	c.1609C>T	p.Gln537*	TAG										p.Tyr159	_x001E_Y_x001E_	c.1429_1431	TAC	c.477C>G	p.Tyr159*	TAG		p.Ser617	S	c.1849_1851	tca	c.1850C>A	p.Ser617*	TAA		p.Gln610	Gln	c.1828_1830	cag	c.1828C>T	p.Gln610*	TAG		p.Glu1673	E	c.5017_5019	gag	c.5017G>T	p.Glu1673*	TAG		p.Gln522	Q
p.Gln541	Q	c1621_1623	cag	c.1621C>T	p.Gln541*	TAG										p.Gln161	_x001E_Q_x001E_	c.1441_1443	CAA	c.481C>T	p.Gln161*	TAA		p.Ser634	S	c.1900_1902	tca	c.1901C>A	p.Ser634*	TAA		p.Leu611	Leu	c.1831_1833	ttg	c.1832T>A	p.Leu611*	TAG		p.Gln1676	Q	c.5026_5028	cag	c.5026C>T	p.Gln1676*	TAG		p.Glu528	E
																p.Gln163	_x001E_Q_x001E_	c.1459_1461	CAG	c.487C>T	p.Gln163*	TAG		p.Ser645	S	c.1933_1935	tca	c.1934C>A	p.Ser645*	TAA		p.Gln621	Gln	c.1861_1863	cag	c.1861C>T	p.Gln621*	TAG		p.Arg1677	R	c.5029_5031	cga	c.5029C>T	p.Arg1677*	TGA		p.Gln529	Q
																p.Leu174	_x001E_L_x001E_	c.1561_1563	TTA	c.521T>G	p.Leu174*	TGA		p.Ser664	S	c.1990_1992	tca	c.1991C>A	p.Ser664*	TAA		p.Gln623	Gln	c.1867_1869	cag	c.1867C>T	p.Gln623*	TAG		p.Arg1754	R	c.5260_5262	cga	c.5260C>T	p.Arg1754*	TGA		p.Glu537	E
																p.Leu180	_x001E_L_x001E_	c.1615_1617	TTA	c.539T>A	p.Leu180*	TAA		p.Ser711	S	c.2131_2133	tca	c.2132C>A	p.Ser711*	TAA		p.Gln624	Gln	c.1870_1872	cag	c.1870C>T	p.Gln624*	TAG		p.Arg1769	R	c.5305_5307	cga	c.5305C>T	p.Arg1769*	TGA		p.Gln546	Q
																p.Gln181	_x001E_Q_x001E_	c.1621_1623	CAA	c.541C>T	p.Gln181*	TAA		p.Ser1138	S	c.3412_3414	tca	c.3413C>A	p.Ser1138*	TAA		p.Gly630	Gly	c.1888_1890	gga	c.1888G>T	p.Gly630*	TGA		p.Tyr1782	Y	c.5344_5346	tat	c.5346T>G	p.Tyr1782*	TAG		p.Glu558	E
																p.Arg186	_x001E_R_x001E_	c.1666_1668	AGA	c.556A>T	p.Arg186*	TGA		p.Ser1149	S	c.3445_3447	tca	c.3446C>A	p.Ser1149*	TAA		p.Gln639	Gln	c.1915_1917	cag	c.1915C>T	p.Gln639*	TAG		p.Glu1794	E	c.5380_5382	gaa	c.5380G>T	p.Glu1794*	TAA		p.Gln575	Q
																p.Gln188	_x001E_Q_x001E_	c.1684_1686	CAA	c.562C>T	p.Gln188*	TAA		p.Ser1488	S	c.4462_4464	tca	c.4463C>A	p.Ser1488*	TAA		p.Tyr641	Tyr	c.1921_1923	tat	c.1923T>G	p.Tyr641*	TAG										p.Gln588	Q
																p.Tyr191	_x001E_Y_x001E_	c.1717_1719	TAT	c.573T>A	p.Tyr191*	TAA		p.Ser1791	S	c.5371_5373	tca	c.5372C>A	p.Ser1791*	TAA		p.Gln646	Gln	c.1936_1938	cag	c.1936C>T	p.Gln646*	TAG										p.Gln592	Q
																p.Gln195	_x001E_Q_x001E_	c.1747_1749	CAA	c.583C>T	p.Gln195*	TAA		p.Ser1828	S	c.5482_5484	tca	c.5483C>A	p.Ser1828*	TAA		p.Gly655	Gly	c.1963_1965	gga	c.1963G>T	p.Gly655*	TGA										p.Cys594	C
																p.Gln203	_x001E_Q_x001E_	c.1819_1821	CAA	c.607C>T	p.Gln203*	TAA		p.Ser1930	S	c.5788_5790	tca	c.5789C>A	p.Ser1930*	TAA		p.Gln660	Gln	c.1978_1980	cag	c.1978C>T	p.Gln660*	TAG										p.Glu602	E
																p.Gln208	_x001E_Q_x001E_	c.1864_1866	CAG	c.622C>T	p.Gln208*	TAG		p.Ser1992	S	c.5974_5976	tca	c.5975C>A	p.Ser1992*	TAA		p.Gln661	Gln	c.1981_1983	cag	c.1981C>T	p.Gln661*	TAG										p.Gln623	Q
																p.Arg213	_x001E_R_x001E_	c.1909_1911	CGA	c.637C>T	p.Arg213*	TGA		p.Ser2096	S	c.6286_6288	tca	c.6287C>A	p.Ser2096*	TAA		p.Gln662	Gln	c.1984_1986	cag	c.1984C>T	p.Gln662*	TAG										p.Arg625	R
																p.Gln215	_x001E_Q_x001E_	c.1927_1929	CAG	c.643C>T	p.Gln215*	TAG		p.Ser2249	S	c.6745_6747	tca	c.6746C>A	p.Ser2249*	TAA		p.Gln666	Gln	c.1996_1998	cag	c.1996C>T	p.Gln666*	TAG										p.Cys632	C
																p.Arg216	_x001E_R_x001E_	c.1936_1938	CGA	c.646C>T	p.Arg216*	TGA		p.Ser2256	S	c.6766_6768	tca	c.6767C>A	p.Ser2256*	TAA		p.Gly668	Gly	c.2002_2004	gga	c.2002G>T	p.Gly668*	TGA										p.Gly642	G
																p.Gln222	_x001E_Q_x001E_	c.1990_1992	CAG	c.664C>T	p.Gln222*	TAG		p.Ser2264	S	c.6790_6792	tca	c.6791C>A	p.Ser2264*	TAA		p.Gln669	Gln	c.2005_2007	cag	c.2005C>T	p.Gln669*	TAG										p.Glu676	E
																p.Gln223	_x001E_Q_x001E_	c.1999_2001	CAA	c.667C>T	p.Gln223*	TAA		p.Ser2269	S	c.6805_6807	tca	c.6806C>A	p.Ser2269*	TAA		p.Gln670	Gln	c.2008_2010	caa	c.2008C>T	p.Gln670*	TAA										p.Cys687	C
																p.Arg232	_x001E_R_x001E_	c.2080_2082	CGA	c.694C>T	p.Arg232*	TGA		p.Ser2272	S	c.6814_6816	tca	c.6815C>A	p.Ser2272*	TAA		p.Cys676	Cys	c.2026_2028	tgc	c.2028C>A	p.Cys676*	TGA										p.Gln692	Q
																p.Gln233	_x001E_Q_x001E_	c.2089_2091	CAG	c.697C>T	p.Gln233*	TAG		p.Ser2285	S	c.6853_6855	tca	c.6854C>A	p.Ser2285*	TAA		p.Gln677	Gln	c.2029_2031	cag	c.2029C>T	p.Gln677*	TAG										p.Arg693	R
																p.Gln236	_x001E_Q_x001E_	c.2116_2118	CAG	c.706C>T	p.Gln236*	TAG		p.Leu1688	L	c.5062_5064	tta	c.5063T>A	p.Leu1688*	TAA		p.Gln678	Gln	c.2032_2034	cag	c.2032C>T	p.Gln678*	TAG										p.Gln708	Q
																p.Gln238	_x001E_Q_x001E_	c.2134_2136	CAA	c.712C>T	p.Gln238*	TAA		p.Glu23	E	c.67_69	gag	c.67G>T	p.Glu23*	TAG		p.Gln680	Gln	c.2038_2040	caa	c.2038C>T	p.Gln680*	TAA										p.Arg715	R
																p.Ser245	_x001E_S_x001E_	c.2200_2202	TCA	c.734C>A	p.Ser245*	TAA		p.Gln29	Q	c.85_87	cag	c.85C>T	p.Gln29*	TAG		p.Gln681	Gln	c.2041_2043	cag	c.2041C>T	p.Gln681*	TAG										p.Arg725	R
																p.Gln247	_x001E_Q_x001E_	c.2215_2217	CAG	c.739C>T	p.Gln247*	TAG		p.Gln30	Q	c.88_90	cag	c.88C>T	p.Gln30*	TAG		p.Gln696	Gln	c.2086_2088	cag	c.2086C>T	p.Gln696*	TAG										p.Lys726	K
																p.Ser254	_x001E_S_x001E_	c.2281_2283	TCA	c.761C>G	p.Ser254*	TGA		p.Gln31	Q	c.91_93	cag	c.91C>T	p.Gln31*	TAG		p.Gln698	Gln	c.2092_2094	cag	c.2092C>T	p.Gln698*	TAG										p.Glu727	E
																p.Glu268	_x001E_E_x001E_	c.2404_2406	GAA	c.802G>T	p.Glu268*	TAA		p.Glu33	E	c.97_99	gag	c.97G>T	p.Glu33*	TAG		p.Gln703	Gln	c.2107_2109	cag	c.2107C>T	p.Gln703*	TAG										p.Cys730	C
																p.Gln278	_x001E_Q_x001E_	c.2494_2496	CAG	c.832C>T	p.Gln278*	TAG		p.Glu38	E	c.112_114	gag	c.112G>T	p.Glu38*	TAG		p.Gln705	Gln	c.2113_2115	cag	c.2113C>T	p.Gln705*	TAG										p.Gln733	Q
																p.Ser280	_x001E_S_x001E_	c.2515_2517	TCA	c.839C>G	p.Ser280*	TGA		p.Gln56	Q	c.166_168	cag	c.166C>T	p.Gln56*	TAG		p.Tyr708	Tyr	c.2122_2124	tac	c.2124C>A	p.Tyr708*	TAA										p.Gly738	G
																p.Arg283	_x001E_R_x001E_	c.2539_2541	CGA	c.847C>T	p.Arg283*	TGA		p.Glu57	E	c.169_171	gaa	c.169G>T	p.Glu57*	TAA		p.Gln711	Gln	c.2131_2133	cag	c.2131C>T	p.Gln711*	TAG										p.Gly744	G
																p.Leu292	_x001E_L_x001E_	c.2623_2625	TTG	c.875T>A	p.Leu292*	TAG		p.Glu59	E	c.175_177	gag	c.175G>T	p.Glu59*	TAG		p.Gln712	Gln	c.2134_2136	cag	c.2134C>T	p.Gln712*	TAG										p.Gln748	Q
																p.Arg302	_x001E_R_x001E_	c.2710_2712	CGA	c.904C>T	p.Arg302*	TGA		p.Gln67	Q	c.199_201	cag	c.199C>T	p.Gln67*	TAG		p.Gln716	Gln	c.2146_2148	cag	c.2146C>T	p.Gln716*	TAG										p.Gln757	Q
																p.Gly309	_x001E_G_x001E_	c.2773_2775	GGA	c.925G>T	p.Gly309*	TGA		p.Gln74	Q	c.220_222	cag	c.220C>T	p.Gln74*	TAG		p.Glu717	Glu	c.2149_2151	gaa	c.2149G>T	p.Glu717*	TAA										p.Gln760	Q
																p.Lys311	_x001E_K_x001E_	c.2791_2793	AAG	c.931A>T	p.Lys311*	TAG		p.Glu78	E	c.232_234	gag	c.232G>T	p.Glu78*	TAG		p.Gly720	Gly	c.2158_2160	gga	c.2158G>T	p.Gly720*	TGA										p.Gln768	Q
																p.Tyr316	_x001E_Y_x001E_	c.2842_2844	TAT	c.948T>G	p.Tyr316*	TAG		p.Glu97	E	c.289_291	gag	c.289G>T	p.Glu97*	TAG		p.Arg722	Arg	c.2164_2166	aga	c.2164A>T	p.Arg722*	TGA										p.Glu773	E
																p.Arg332	_x001E_R_x001E_	c.2980_2982	CGA	c.994C>T	p.Arg332*	TGA		p.Gln171	Q	c.511_513	caa	c.511C>T	p.Gln171*	TAA		p.Gln724	Gln	c.2170_2172	caa	c.2170C>T	p.Gln724*	TAA										p.Glu777	E
																p.Arg332	_x001E_R_x001E_	c.2980_2982	CGA	c.994C>T	p.Arg332*	TGA		p.Gln176	Q	c.526_528	caa	c.526C>T	p.Gln176*	TAA		p.Gly730	Gly	c.2188_2190	gga	c.2188G>T	p.Gly730*	TGA										p.Gln780	Q
																p.Leu334	_x001E_L_x001E_	c.3001_3003	TTG	c.1001T>A	p.Leu334*	TAG		p.Gln177	Q	c.529_531	caa	c.529C>T	p.Gln177*	TAA		p.Lys731	Lys	c.2191_2193	aaa	c.2191A>T	p.Lys731*	TAA										p.Arg786	R
																p.Cys344	_x001E_C_x001E_	c.3094_3096	TGT	c.1032T>A	p.Cys344*	TGA		p.Gln185	Q	c.553_555	cag	c.553C>T	p.Gln185*	TAG		p.Glu735	Glu	c.2203_2205	gaa	c.2203G>T	p.Glu735*	TAA										p.Glu788	E
																p.Arg348	_x001E_R_x001E_	c.3124_3126	CGA	c.1042C>T	p.Arg348*	TGA		p.Gln199	Q	c.595_597	cag	c.595C>T	p.Gln199*	TAG		p.Leu737	Leu	c.2209_2211	ttg	c.2210T>A	p.Leu737*	TAG										p.Cys789	C
																p.Gln349	_x001E_Q_x001E_	c.3133_3135	CAG	c.1045C>T	p.Gln349*	TAG		p.Gln200	Q	c.598_600	cag	c.598C>T	p.Gln200*	TAG		p.Gln741	Gln	c.2221_2223	cag	c.2221C>T	p.Gln741*	TAG										p.Glu802	E
																p.Gln358	_x001E_Q_x001E_	c.3214_3216	CAG	c.1072C>T	p.Gln358*	TAG		p.Gln211	Q	c.631_633	cag	c.631C>T	p.Gln211*	TAG		p.Gln742	Gln	c.2224_2226	caa	c.2224C>T	p.Gln742*	TAA										p.Gln803	Q
																p.Gly371	_x001E_G_x001E_	c.3331_3333	GGA	c.1111G>T	p.Gly371*	TGA		p.Arg235	R	c.703_705	aga	c.703A>T	p.Arg235*	TGA		p.Glu743	Glu	c.2227_2229	gaa	c.2227G>T	p.Glu743*	TAA										p.Gly826	G
																p.Ser393	_x001E_S_x001E_	c.3532_3534	TCA	c.1178C>G	p.Ser393*	TGA		p.Ser261	S	c.781_783	tcg	c.782C>A	p.Ser261*	TAG		p.Arg744	Arg	c.2230_2232	aga	c.2230A>T	p.Arg744*	TGA										p.Gln829	Q
																p.Gln394	_x001E_Q_x001E_	c.3538_3540	CAG	c.1180C>T	p.Gln394*	TAG		p.Ser262	S	c.784_786	tcg	c.785C>A	p.Ser262*	TAG		p.Gly761	Gly	c.2281_2283	gga	c.2281G>T	p.Gly761*	TGA										p.Glu850	E
																p.Arg405	_x001E_R_x001E_	c.3637_3639	CGA	c.1213C>T	p.Arg405*	TGA		p.Ser264	S	c.790_792	tcg	c.791C>A	p.Ser264*	TAG		p.Glu763	Glu	c.2287_2289	gaa	c.2287G>T	p.Glu763*	TAA										p.Cys856	C
																p.Gln412	_x001E_Q_x001E_	c.3700_3702	CAG	c.1234C>T	p.Gln412*	TAG		p.Gln268	Q	c.802_804	cag	c.802C>T	p.Gln268*	TAG		p.Leu766	Leu	c.2296_2298	ttg	c.2297T>A	p.Leu766*	TAG										p.Glu865	E
																p.Cys417	_x001E_C_x001E_	c.3751_3753	TGT	c.1251T>A	p.Cys417*	TGA		p.Gln269	Q	c.805_807	cag	c.805C>T	p.Gln269*	TAG		p.Gln782	Gln	c.2344_2346	cag	c.2344C>T	p.Gln782*	TAG										p.Arg881	R
																p.Trp421	_x001E_W_x001E_	c.3784_3786	TGG	c.1262G>A	p.Trp421*	TAG		p.Gln288	Q	c.862_864	cag	c.862C>T	p.Gln288*	TAG		p.Gln787	Gln	c.2359_2361	cag	c.2359C>T	p.Gln787*	TAG										p.Gln882	Q
																p.Trp421	_x001E_W_x001E_	c.3787_3789	TGG	c.1263G>A	p.Trp421*	TGA		p.Ser301	S	c.901_903	tcg	c.902C>A	p.Ser301*	TAG		p.Ser788	Ser	c.2362_2364	tcg	c.2363C>A	p.Ser788*	TAG										p.Glu906	E
																p.Trp423	_x001E_W_x001E_	c.3802_3804	TGG	c.1268G>A	p.Trp423*	TAG		p.Gln335	Q	c.1003_1005	cag	c.1003C>T	p.Gln335*	TAG		p.Gly815	Gly	c.2443_2445	gga	c.2443G>T	p.Gly815*	TGA										p.Lys912	K
																p.Gln424	_x001E_Q_x001E_	c.3808_3810	CAG	c.1270C>T	p.Gln424*	TAG		p.Cys336	C	c.1006_1008	tgt	c.1008T>A	p.Cys336*	TGA		p.Gln818	Gln	c.2452_2454	cag	c.2452C>T	p.Gln818*	TAG										p.Glu923	E
																p.Gln433	_x001E_Q_x001E_	c.3889_3891	CAG	c.1297C>T	p.Gln433*	TAG		p.Gln355	Q	c.1063_1065	caa	c.1063C>T	p.Gln355*	TAA		p.Arg820	Arg	c.2458_2460	cga	c.2458C>T	p.Arg820*	TGA										p.Gln925	Q
																p.Gln445	_x001E_Q_x001E_	c.3997_3999	CAG	c.1333C>T	p.Gln445*	TAG		p.Gln372	Q	c.1114_1116	cag	c.1114C>T	p.Gln372*	TAG		p.Gln833	Gln	c.2497_2499	cag	c.2497C>T	p.Gln833*	TAG										p.Glu929	E
																p.Cys447	_x001E_C_x001E_	c.4021_4023	TGT	c.1341T>A	p.Cys447*	TGA		p.Gln386	Q	c.1156_1158	cag	c.1156C>T	p.Gln386*	TAG		p.Gln837	Gln	c.2509_2511	cag	c.2509C>T	p.Gln837*	TAG										p.Arg965	R
																p.Cys451	_x001E_C_x001E_	c.4057_4059	TGT	c.1353T>A	p.Cys451*	TGA		p.Lys389	K	c.1165_1167	aag	c.1165A>T	p.Lys389*	TAG		p.Gln842	Gln	c.2524_2526	cag	c.2524C>T	p.Gln842*	TAG										p.Gln976	Q
																p.Ser457	_x001E_S_x001E_	c.4108_4110	TCA	c.1370C>A	p.Ser457*	TAA		p.Gln393	Q	c.1177_1179	cag	c.1177C>T	p.Gln393*	TAG		p.Glu844	Glu	c.2530_2532	gaa	c.2530G>T	p.Glu844*	TAA										p.Gln977	Q
																p.Ser457	_x001E_S_x001E_	c.4108_4110	TCA	c.1370C>G	p.Ser457*	TGA		p.Gln403	Q	c.1207_1209	cag	c.1207C>T	p.Gln403*	TAG		p.Leu851	Leu	c.2551_2553	ttg	c.2552T>A	p.Leu851*	TAG										p.Lys982	K
																p.Glu468	_x001E_E_x001E_	c.4204_4206	GAA	c.1402G>T	p.Glu468*	TAA		p.Gln404	Q	c.1210_1212	caa	c.1210C>T	p.Gln404*	TAA		p.Gln853	Gln	c.2557_2559	cag	c.2557C>T	p.Gln853*	TAG										p.Ser1028	S
																p.Gln473	_x001E_Q_x001E_	c.4249_4251	CAG	c.1417C>T	p.Gln473*	TAG		p.Gln405	Q	c.1213_1215	cag	c.1213C>T	p.Gln405*	TAG		p.Gln858	Gln	c.2572_2574	cag	c.2572C>T	p.Gln858*	TAG										p.Gln1039	Q
																p.Glu477	_x001E_E_x001E_	c.4285_4287	GAA	c.1429G>T	p.Glu477*	TAA		p.Gly406	G	c.1216_1218	gga	c.1216G>T	p.Gly406*	TGA		p.Glu859	Glu	c.2575_2577	gaa	c.2575G>T	p.Glu859*	TAA										p.Gln1063	Q
																p.Leu478	_x001E_L_x001E_	c.4297_4299	TTA	c.1433T>G	p.Leu478*	TGA		p.Gly410	G	c.1228_1230	gga	c.1228G>T	p.Gly410*	TGA		p.Arg860	Arg	c.2578_2580	aga	c.2578A>T	p.Arg860*	TGA										p.Arg1068	R
																p.Leu479	_x001E_L_x001E_	c.4306_4308	TTG	c.1436T>A	p.Leu479*	TAG		p.Gln412	Q	c.1234_1236	cag	c.1234C>T	p.Gln412*	TAG		p.Gln867	Gln	c.2599_2601	caa	c.2599C>T	p.Gln867*	TAA										p.Ser1146	S
																p.Tyr486	_x001E_Y_x001E_	c.4372_4374	TAT	c.1458T>A	p.Tyr486*	TAA		p.Gln413	Q	c.1237_1239	caa	c.1237C>T	p.Gln413*	TAA		p.Arg868	Arg	c.2602_2604	aga	c.2602A>T	p.Arg868*	TGA										p.Gln1234	Q
																p.Tyr486	_x001E_Y_x001E_	c.4372_4374	TAT	c.1458T>A	p.Tyr486*	TAA		p.Gln420	Q	c.1258_1260	cag	c.1258C>T	p.Gln420*	TAG		p.Gln871	Gln	c.2611_2613	cag	c.2611C>T	p.Gln871*	TAG										p.Gln1286	Q
																p.Tyr486	_x001E_Y_x001E_	c.4372_4374	TAT	c.1458T>A	p.Tyr486*	TAA		p.Gln425	Q	c.1273_1275	cag	c.1273C>T	p.Gln425*	TAG		p.Gln874	Gln	c.2620_2622	cag	c.2620C>T	p.Gln874*	TAG										p.Gln1350	Q
																p.Tyr486	_x001E_Y_x001E_	c.4372_4374	TAT	c.1458T>A	p.Tyr486*	TAA		p.Gln428	Q	c.1282_1284	cag	c.1282C>T	p.Gln428*	TAG		p.Gly876	Gly	c.2626_2628	gga	c.2626G>T	p.Gly876*	TGA										p.Glu1354	E
																p.Tyr486	_x001E_Y_x001E_	c.4372_4374	TAT	c.1458T>G	p.Tyr486*	TAG		p.Gln435	Q	c.1303_1305	cag	c.1303C>T	p.Gln435*	TAG		p.Gln878	Gln	c.2632_2634	caa	c.2632C>T	p.Gln878*	TAA										p.Glu1400	E
																p.Tyr486	_x001E_Y_x001E_	c.4372_4374	TAT	c.1458T>G	p.Tyr486*	TAG		p.Gln439	Q	c.1315_1317	cag	c.1315C>T	p.Gln439*	TAG		p.Gln879	Gln	c.2635_2637	cag	c.2635C>T	p.Gln879*	TAG										p.Lys1412	K
																p.Tyr486	_x001E_Y_x001E_	c.4372_4374	TAT	c.1458T>G	p.Tyr486*	TAG		p.Gln449	Q	c.1345_1347	cag	c.1345C>T	p.Gln449*	TAG		p.Gly881	Gly	c.2641_2643	gga	c.2641G>T	p.Gly881*	TGA										p.Arg1415	R
																p.Tyr486	_x001E_Y_x001E_	c.4372_4374	TAT	c.1458T>G	p.Tyr486*	TAG		p.Gln450	Q	c.1348_1350	cag	c.1348C>T	p.Gln450*	TAG		p.Ser885	Ser	c.2653_2655	tcg	c.2654C>A	p.Ser885*	TAG										p.Gln1438	Q
																p.Tyr493	_x001E_Y_x001E_	c.4435_4437	TAC	c.1479C>A	p.Tyr493*	TAA		p.Gly455	G	c.1363_1365	gga	c.1363G>T	p.Gly455*	TGA		p.Gln893	Gln	c.2677_2679	cag	c.2677C>T	p.Gln893*	TAG										p.Trp583	W
																p.Arg499	_x001E_R_x001E_	c.4483_4485	CGA	c.1495C>T	p.Arg499*	TGA		p.Gln456	Q	c.1366_1368	caa	c.1366C>T	p.Gln456*	TAA		p.Gly897	Gly	c.2689_2691	gga	c.2689G>T	p.Gly897*	TGA										p.Trp583	W
																p.Tyr500	_x001E_Y_x001E_	c.4498_4500	TAT	c.1500T>A	p.Tyr500*	TAA		p.Gln464	Q	c.1390_1392	caa	c.1390C>T	p.Gln464*	TAA		p.Gln902	Gln	c.2704_2706	cag	c.2704C>T	p.Gln902*	TAG										p.Trp796	W
																p.Tyr500	_x001E_Y_x001E_	c.4498_4500	TAT	c.1500T>G	p.Tyr500*	TAG		p.Gln465	Q	c.1393_1395	cag	c.1393C>T	p.Gln465*	TAG		p.Gln903	Gln	c.2707_2709	cag	c.2707C>T	p.Gln903*	TAG										p.Trp898	W
																p.Gly511	_x001E_G_x001E_	c.4591_4593	GGA	c.1531G>T	p.Gly511*	TGA		p.Gln467	Q	c.1399_1401	cag	c.1399C>T	p.Gln467*	TAG		p.Gln913	Gln	c.2737_2739	cag	c.2737C>T	p.Gln913*	TAG										p.Trp930	W
																p.Gln532	_x001E_Q_x001E_	c.4780_4782	CAA	c.1594C>T	p.Gln532*	TAA		p.Gln473	Q	c.1417_1419	cag	c.1417C>T	p.Gln473*	TAG		p.Gln916	Gln	c.2746_2748	cag	c.2746C>T	p.Gln916*	TAG										p.Trp960	W
																p.Lys534	_x001E_K_x001E_	c.4798_4800	AAA	c.1600A>T	p.Lys534*	TAA		p.Gln474	Q	c.1420_1422	caa	c.1420C>T	p.Gln474*	TAA		p.Gly918	Gly	c.2752_2754	gga	c.2752G>T	p.Gly918*	TGA										p.Trp960	W
																p.Glu536	_x001E_E_x001E_	c.4816_4818	GAA	c.1606G>T	p.Glu536*	TAA		p.Gln479	Q	c.1435_1437	cag	c.1435C>T	p.Gln479*	TAG		p.Gln920	Gln	c.2758_2760	caa	c.2758C>T	p.Gln920*	TAA										p.Trp1037	W
																p.Gln541	_x001E_Q_x001E_	c.4861_4863	CAG	c.1621C>T	p.Gln541*	TAG		p.Gln480	Q	c.1438_1440	cag	c.1438C>T	p.Gln480*	TAG		p.Arg925	Arg	c.2773_2775	aga	c.2773A>T	p.Arg925*	TGA										p.Trp1411	W
																p.Gln542	_x001E_Q_x001E_	c.4870_4872	CAG	c.1624C>T	p.Gln542*	TAG		p.Gln481	Q	c.1441_1443	cag	c.1441C>T	p.Gln481*	TAG		p.Gln951	Gln	c.2851_2853	cag	c.2851C>T	p.Gln951*	TAG										p.Trp1411	W
																p.Trp553	_x001E_W_x001E_	c.4975_4977	TGG	c.1659G>A	p.Trp553*	TGA		p.Gln482	Q	c.1444_1446	cag	c.1444C>T	p.Gln482*	TAG		p.Gly954	Gly	c.2860_2862	gga	c.2860G>T	p.Gly954*	TGA										p.Tyr449	Y
																p.Trp553	_x001E_W_x001E_	c.4972_4974	TGG	c.1658G>A	p.Trp553*	TAG		p.Gln487	Q	c.1459_1461	cag	c.1459C>T	p.Gln487*	TAG		p.Gln959	Gln	c.2875_2877	cag	c.2875C>T	p.Gln959*	TAG										p.Tyr591	Y
																p.Arg554	_x001E_R_x001E_	c.4978_4980	CGA	c.1660C>T	p.Arg554*	TGA		p.Gln488	Q	c.1462_1464	caa	c.1462C>T	p.Gln488*	TAA		p.Cys961	Cys	c.2881_2883	tgt	c.2883T>A	p.Cys961*	TGA										p.Tyr974	Y
																p.Arg564	_x001E_R_x001E_	c.5068_5070	CGA	c.1690C>T	p.Arg564*	TGA		p.Gln492	Q	c.1474_1476	cag	c.1474C>T	p.Gln492*	TAG		p.Gly967	Gly	c.2899_2901	gga	c.2899G>T	p.Gly967*	TGA										p.Tyr700	Y
																p.Glu565	_x001E_E_x001E_	c.5077_5079	GAA	c.1693G>T	p.Glu565*	TAA		p.Gln497	Q	c.1489_1491	caa	c.1489C>T	p.Gln497*	TAA		p.Arg968	Arg	c.2902_2904	cga	c.2902C>T	p.Arg968*	TGA										p.Ser392	S
																p.Leu572	_x001E_L_x001E_	c.5143_5145	TTG	c.1715T>A	p.Leu572*	TAG		p.Ser499	S	c.1495_1497	tcg	c.1496C>A	p.Ser499*	TAG		p.Arg977	Arg	c.2929_2931	aga	c.2929A>T	p.Arg977*	TGA										p.Ser430	S
																p.Glu574	_x001E_E_x001E_	c.5158_5160	GAA	c.1720G>T	p.Glu574*	TAA		p.Gln501	Q	c.1501_1503	cag	c.1501C>T	p.Gln501*	TAG		p.Gly981	Gly	c.2941_2943	gga	c.2941G>T	p.Gly981*	TGA										p.Ser444	S
																p.Glu582	_x001E_E_x001E_	c.5230_5232	GAA	c.1744G>T	p.Glu582*	TAA		p.Gln502	Q	c.1504_1506	cag	c.1504C>T	p.Gln502*	TAG		p.Gln995	Gln	c.2983_2985	cag	c.2983C>T	p.Gln995*	TAG										p.Ser577	S
																p.Trp593	_x001E_W_x001E_	c.5332_5334	TGG	c.1778G>A	p.Trp593*	TAG		p.Gln503	Q	c.1507_1509	cag	c.1507C>T	p.Gln503*	TAG		p.Gln996	Gln	c.2986_2988	cag	c.2986C>T	p.Gln996*	TAG										p.Ser689	S
																p.Trp593	_x001E_W_x001E_	c.5335_5337	TGG	c.1779G>A	p.Trp593*	TGA		p.Gln505	Q	c.1513_1515	cag	c.1513C>T	p.Gln505*	TAG		p.Gly997	Gly	c.2989_2991	gga	c.2989G>T	p.Gly997*	TGA										p.Ser770	S
																p.Ser596	_x001E_S_x001E_	c.5359_5361	TCA	c.1787C>G	p.Ser596*	TGA		p.Gln507	Q	c.1519_1521	caa	c.1519C>T	p.Gln507*	TAA		p.Gly1000	Gly	c.2998_3000	gga	c.2998G>T	p.Gly1000*	TGA										p.Ser958	S
																p.Cys599	_x001E_C_x001E_	c.5389_5391	TGC	c.1797C>A	p.Cys599*	TGA		p.Gln510	Q	c.1528_1530	cag	c.1528C>T	p.Gln510*	TAG		p.Lys1011	Lys	c.3031_3033	aag	c.3031A>T	p.Lys1011*	TAG										p.Leu775	L
																p.Tyr622	_x001E_Y_x001E_	c.5596_5598	TAC	c.1866C>A	p.Tyr622*	TAA		p.Gln512	Q	c.1534_1536	cag	c.1534C>T	p.Gln512*	TAG		p.Glu1014	Glu	c.3040_3042	gag	c.3040G>T	p.Glu1014*	TAG										p.Leu823	L
																p.Tyr622	_x001E_Y_x001E_	c.5596_5598	TAC	c.1866C>G	p.Tyr622*	TAG		p.Gln515	Q	c.1543_1545	cag	c.1543C>T	p.Gln515*	TAG		p.Gln1021	Gln	c.3061_3063	cag	c.3061C>T	p.Gln1021*	TAG										p.Tyr591	Y
																p.Gln625	_x001E_Q_x001E_	c.5617_5619	CAG	c.1873C>T	p.Gln625*	TAG		p.Gln520	Q	c.1558_1560	cag	c.1558C>T	p.Gln520*	TAG		p.Gln1028	Gln	c.3082_3084	caa	c.3082C>T	p.Gln1028*	TAA										p.Ser444	S
																p.Leu629	_x001E_L_x001E_	c.5656_5658	TTA	c.1886T>A	p.Leu629*	TAA		p.Gln521	Q	c.1561_1563	cag	c.1561C>T	p.Gln521*	TAG		p.Gln1031	Gln	c.3091_3093	caa	c.3091C>T	p.Gln1031*	TAA										p.Ser689	S
																p.Leu629	_x001E_L_x001E_	c.5656_5658	TTA	c.1886T>G	p.Leu629*	TGA		p.Gln528	Q	c.1582_1584	cag	c.1582C>T	p.Gln528*	TAG		p.Gln1039	Gln	c.3115_3117	cag	c.3115C>T	p.Gln1039*	TAG										p.Leu775	L
																p.Glu633	_x001E_E_x001E_	c.5689_5691	GAA	c.1897G>T	p.Glu633*	TAA		p.Gln529	Q	c.1585_1587	cag	c.1585C>T	p.Gln529*	TAG		p.Gly1041	Gly	c.3121_3123	gga	c.3121G>T	p.Gly1041*	TGA
																p.Gly635	_x001E_G_x001E_	c.5707_5709	GGA	c.1903G>T	p.Gly635*	TGA		p.Gln538	Q	c.1612_1614	cag	c.1612C>T	p.Gln538*	TAG		p.Gln1051	Gln	c.3151_3153	cag	c.3151C>T	p.Gln1051*	TAG
																p.Cys661	_x001E_C_x001E_	c.5947_5949	TGT	c.1983T>A	p.Cys661*	TGA		p.Ser539	S	c.1615_1617	tcg	c.1616C>A	p.Ser539*	TAG		p.Gln1063	Gln	c.3187_3189	cag	c.3187C>T	p.Gln1063*	TAG
																p.Gln663	_x001E_Q_x001E_	c.5959_5961	CAA	c.1987C>T	p.Gln663*	TAA		p.Gln542	Q	c.1624_1626	cag	c.1624C>T	p.Gln542*	TAG		p.Glu1091	Glu	c.3271_3273	gaa	c.3271G>T	p.Glu1091*	TAA
																p.Leu665	_x001E_L_x001E_	c.5980_5982	TTA	c.1994T>G	p.Leu665*	TGA		p.Gln543	Q	c.1627_1629	cag	c.1627C>T	p.Gln543*	TAG		p.Lys1093	Lys	c.3277_3279	aaa	c.3277A>T	p.Lys1093*	TAA
																p.Gln667	_x001E_Q_x001E_	c.5995_5997	CAA	c.1999C>T	p.Gln667*	TAA		p.Gln546	Q	c.1636_1638	cag	c.1636C>T	p.Gln546*	TAG		p.Lys1099	Lys	c.3295_3297	aaa	c.3295A>T	p.Lys1099*	TAA
																p.Leu669	_x001E_L_x001E_	c.6016_6018	TTA	c.2006T>G	p.Leu669*	TGA		p.Gln548	Q	c.1642_1644	cag	c.1642C>T	p.Gln548*	TAG		p.Glu1104	Glu	c.3310_3312	gaa	c.3310G>T	p.Glu1104*	TAA
																p.Leu674	_x001E_L_x001E_	c.6061_6063	TTG	c.2021T>A	p.Leu674*	TAG		p.Gln553	Q	c.1657_1659	cag	c.1657C>T	p.Gln553*	TAG		p.Glu1105	Glu	c.3313_3315	gaa	c.3313G>T	p.Glu1105*	TAA
																p.Ser688	_x001E_S_x001E_	c.6187_6189	TCA	c.2063C>A	p.Ser688*	TAA		p.Gln555	Q	c.1663_1665	cag	c.1663C>T	p.Gln555*	TAG		p.Gln1109	Gln	c.3325_3327	cag	c.3325C>T	p.Gln1109*	TAG
																p.Lys693	_x001E_K_x001E_	c.6229_6231	AAA	c.2077A>T	p.Lys693*	TAA		p.Gln557	Q	c.1669_1671	cag	c.1669C>T	p.Gln557*	TAG		p.Glu1111	Glu	c.3331_3333	gag	c.3331G>T	p.Glu1111*	TAG
																p.Leu698	_x001E_L_x001E_	c.6277_6279	TTA	c.2093T>A	p.Leu698*	TAA		p.Gln561	Q	c.1681_1683	cag	c.1681C>T	p.Gln561*	TAG		p.Lys1113	Lys	c.3337_3339	aag	c.3337A>T	p.Lys1113*	TAG
																p.Leu698	_x001E_L_x001E_	c.6277_6279	TTA	c.2093T>G	p.Leu698*	TGA		p.Gln562	Q	c.1684_1686	cag	c.1684C>T	p.Gln562*	TAG		p.Lys1116	Lys	c.3346_3348	aag	c.3346A>T	p.Lys1116*	TAG
																p.Trp699	_x001E_W_x001E_	c.6289_6291	TGG	c.2097G>A	p.Trp699*	TGA		p.Gln563	Q	c.1687_1689	cag	c.1687C>T	p.Gln563*	TAG		p.Glu1125	Glu	c.3373_3375	gag	c.3373G>T	p.Glu1125*	TAG
																p.Trp699	_x001E_W_x001E_	c.6286_6288	TGG	c.2096G>A	p.Trp699*	TAG		p.Gln564	Q	c.1690_1692	caa	c.1690C>T	p.Gln564*	TAA		p.Lys1126	Lys	c.3376_3378	aag	c.3376A>T	p.Lys1126*	TAG
																p.Ser713	_x001E_S_x001E_	c.6412_6414	TCA	c.2138C>G	p.Ser713*	TGA		p.Gln566	Q	c.1696_1698	cag	c.1696C>T	p.Gln566*	TAG		p.Lys1129	Lys	c.3385_3387	aag	c.3385A>T	p.Lys1129*	TAG
																p.Tyr737	_x001E_Y_x001E_	c.6631_6633	TAC	c.2211C>A	p.Tyr737*	TAA		p.Gln567	Q	c.1699_1701	cag	c.1699C>T	p.Gln567*	TAG		p.Tyr1131	Tyr	c.3391_3393	tac	c.3393C>G	p.Tyr1131*	TAG
																p.Tyr737	_x001E_Y_x001E_	c.6631_6633	TAC	c.2211C>G	p.Tyr737*	TAG		p.Ser571	S	c.1711_1713	tcg	c.1712C>A	p.Ser571*	TAG		p.Glu1132	Glu	c.3394_3396	gag	c.3394G>T	p.Glu1132*	TAG
																p.Ser747	_x001E_S_x001E_	c.6718_6720	TCA	c.2240C>G	p.Ser747*	TGA		p.Gln575	Q	c.1723_1725	cag	c.1723C>T	p.Gln575*	TAG		p.Glu1136	Glu	c.3406_3408	gag	c.3406G>T	p.Glu1136*	TAG
																p.Ser747	_x001E_S_x001E_	c.6718_6720	TCA	c.2240C>G	p.Ser747*	TGA		p.Gln576	Q	c.1726_1728	cag	c.1726C>T	p.Gln576*	TAG		p.Glu1138	Glu	c.3412_3414	gag	c.3412G>T	p.Glu1138*	TAG
																p.Glu763	_x001E_E_x001E_	c.6859_6861	GAA	c.2287G>T	p.Glu763*	TAA		p.Gln581	Q	c.1741_1743	cag	c.1741C>T	p.Gln581*	TAG		p.Arg1139	Arg	c.3415_3417	aga	c.3415A>T	p.Arg1139*	TGA
																p.Gln767	_x001E_Q_x001E_	c.6895_6897	CAG	c.2299C>T	p.Gln767*	TAG		p.Gln583	Q	c.1747_1749	cag	c.1747C>T	p.Gln583*	TAG		p.Lys1140	Lys	c.3418_3420	aag	c.3418A>T	p.Lys1140*	TAG
																p.Ser770	_x001E_S_x001E_	c.6925_6927	TCA	c.2309C>G	p.Ser770*	TGA		p.Gln585	Q	c.1753_1755	cag	c.1753C>T	p.Gln585*	TAG		p.Trp1142	Trp	c.3424_3426	tgg	c.3425G>A	p.Trp1142*	TAG
																p.Leu779	_x001E_L_x001E_	c.7006_7008	TTA	c.2336T>G	p.Leu779*	TGA		p.Gln586	Q	c.1756_1758	cag	c.1756C>T	p.Gln586*	TAG		p.Trp1142	Trp	c.3424_3426	tgg	c.3426G>A	p.Trp1142*	TGA
																p.Gln789	_x001E_Q_x001E_	c.7093_7095	CAG	c.2365C>T	p.Gln789*	TAG		p.Gln588	Q	c.1762_1764	cag	c.1762C>T	p.Gln588*	TAG		p.Arg1145	Arg	c.3433_3435	cga	c.3433C>T	p.Arg1145*	TGA
																p.Tyr796	_x001E_Y_x001E_	c.7162_7164	TAT	c.2388T>G	p.Tyr796*	TAG		p.Gln594	Q	c.1780_1782	cag	c.1780C>T	p.Gln594*	TAG		p.Tyr1146	Tyr	c.3436_3438	tac	c.3438C>G	p.Tyr1146*	TAG
																p.Tyr799	_x001E_Y_x001E_	c.7189_7191	TAT	c.2397T>G	p.Tyr799*	TAG		p.Gln595	Q	c.1783_1785	cag	c.1783C>T	p.Gln595*	TAG		p.Glu1151	Glu	c.3451_3453	gaa	c.3451G>T	p.Glu1151*	TAA
																p.Arg805	_x001E_R_x001E_	c.7237_7239	CGA	c.2413C>T	p.Arg805*	TGA		p.Gln601	Q	c.1801_1803	cag	c.1801C>T	p.Gln601*	TAG		p.Glu1152	Glu	c.3454_3456	gag	c.3454G>T	p.Glu1152*	TAG
																p.Tyr825	_x001E_Y_x001E_	c.7423_7425	TAT	c.2475T>G	p.Tyr825*	TAG		p.Glu602	E	c.1804_1806	gag	c.1804G>T	p.Glu602*	TAG		p.Arg1153	Arg	c.3457_3459	aga	c.3457A>T	p.Arg1153*	TGA
																p.Ser837	_x001E_S_x001E_	c.7528_7530	TCA	c.2510C>A	p.Ser837*	TAA		p.Gln605	Q	c.1813_1815	caa	c.1813C>T	p.Gln605*	TAA		p.Ser1158	Ser	c.3472_3474	tca	c.3473C>G	p.Ser1158*	TGA
																p.Ser837	_x001E_S_x001E_	c.7528_7530	TCA	c.2510C>G	p.Ser837*	TGA		p.Gln611	Q	c.1831_1833	cag	c.1831C>T	p.Gln611*	TAG		p.Lys1166	Lys	c.3496_3498	aag	c.3496A>T	p.Lys1166*	TAG
																p.Leu852	_x001E_L_x001E_	c.7663_7665	TTG	c.2555T>A	p.Leu852*	TAG		p.Gly623	G	c.1867_1869	gga	c.1867G>T	p.Gly623*	TGA		p.Arg1172	Arg	c.3514_3516	cga	c.3514C>T	p.Arg1172*	TGA
																p.Tyr863	_x001E_Y_x001E_	c.7765_7767	TAC	c.2589C>A	p.Tyr863*	TAA		p.Gln625	Q	c.1873_1875	caa	c.1873C>T	p.Gln625*	TAA		p.Cys1176	Cys	c.3526_3528	tgc	c.3528C>A	p.Cys1176*	TGA
																p.Ser874	_x001E_S_x001E_	c.7861_7863	TCA	c.2621C>G	p.Ser874*	TGA		p.Gln633	Q	c.1897_1899	cag	c.1897C>T	p.Gln633*	TAG		p.Lys1178	Lys	c.3532_3534	aaa	c.3532A>T	p.Lys1178*	TAA
																p.Arg876	_x001E_R_x001E_	c.7876_7878	CGA	c.2626C>T	p.Arg876*	TGA		p.Gly655	G	c.1963_1965	gga	c.1963G>T	p.Gly655*	TGA		p.Glu1179	Glu	c.3535_3537	gag	c.3535G>T	p.Glu1179*	TAG
																p.Gln879	_x001E_Q_x001E_	c.7903_7905	CAG	c.2635C>T	p.Gln879*	TAG		p.Gly660	G	c.1978_1980	gga	c.1978G>T	p.Gly660*	TGA		p.Leu1183	Leu	c.3547_3549	ttg	c.3548T>A	p.Leu1183*	TAG
																p.Gln886	_x001E_Q_x001E_	c.7966_7968	CAG	c.2656C>T	p.Gln886*	TAG		p.Gly671	G	c.2011_2013	gga	c.2011G>T	p.Gly671*	TGA		p.Gln1185	Gln	c.3553_3555	cag	c.3553C>T	p.Gln1185*	TAG
																p.Glu892	_x001E_E_x001E_	c.8020_8022	GAA	c.2674G>T	p.Glu892*	TAA		p.Glu672	E	c.2014_2016	gag	c.2014G>T	p.Glu672*	TAG		p.Lys1188	Lys	c.3562_3564	aaa	c.3562A>T	p.Lys1188*	TAA
																p.Glu893	_x001E_E_x001E_	c.8029_8031	GAA	c.2677G>T	p.Glu893*	TAA		p.Gln673	Q	c.2017_2019	cag	c.2017C>T	p.Gln673*	TAG		p.Lys1190	Lys	c.3568_3570	aag	c.3568A>T	p.Lys1190*	TAG
																p.Gln901	_x001E_Q_x001E_	c.8101_8103	CAG	c.2701C>T	p.Gln901*	TAG		p.Gln678	Q	c.2032_2034	cag	c.2032C>T	p.Gln678*	TAG		p.Lys1191	Lys	c.3571_3573	aag	c.3571A>T	p.Lys1191*	TAG
																p.Glu911	_x001E_E_x001E_	c.8191_8193	GAA	c.2731G>T	p.Glu911*	TAA		p.Arg693	R	c.2077_2079	cga	c.2077C>T	p.Arg693*	TGA		p.Trp1192	Trp	c.3574_3576	tgg	c.3575G>A	p.Trp1192*	TAG
																p.Ser932	_x001E_S_x001E_	c.8383_8385	TCA	c.2795C>A	p.Ser932*	TAA		p.Gln708	Q	c.2122_2124	cag	c.2122C>T	p.Gln708*	TAG		p.Glu1194	Glu	c.3580_3582	gag	c.3580G>T	p.Glu1194*	TAG
																p.Ser932	_x001E_S_x001E_	c.8383_8385	TCA	c.2795C>G	p.Ser932*	TGA		p.Ser715	S	c.2143_2145	tcg	c.2144C>A	p.Ser715*	TAG		p.Ser1204	Ser	c.3610_3612	tca	c.3611C>G	p.Ser1204*	TGA
																p.Tyr935	_x001E_Y_x001E_	c.8413_8415	TAC	c.2805C>A	p.Tyr935*	TAA		p.Gln732	Q	c.2194_2196	cag	c.2194C>T	p.Gln732*	TAG		p.Lys1212	Lys	c.3634_3636	aaa	c.3634A>T	p.Lys1212*	TAA
																p.Tyr935	_x001E_Y_x001E_	c.8413_8415	TAC	c.2805C>G	p.Tyr935*	TAG		p.Ser733	S	c.2197_2199	tcg	c.2198C>A	p.Ser733*	TAG		p.Lys1213	Lys	c.3637_3639	aag	c.3637A>T	p.Lys1213*	TAG
																p.Lys939	_x001E_K_x001E_	c.8443_8445	AAG	c.2815A>T	p.Lys939*	TAG		p.Gln743	Q	c.2227_2229	caa	c.2227C>T	p.Gln743*	TAA		p.Gln1214	Gln	c.3640_3642	cag	c.3640C>T	p.Gln1214*	TAG
																p.Ser943	_x001E_S_x001E_	c.8482_8484	TCA	c.2828C>A	p.Ser943*	TAA		p.Gln748	Q	c.2242_2244	caa	c.2242C>T	p.Gln748*	TAA		p.Gln1217	Gln	c.3649_3651	cag	c.3649C>T	p.Gln1217*	TAG
																p.Ser943	_x001E_S_x001E_	c.8482_8484	TCA	c.2828C>G	p.Ser943*	TGA		p.Arg750	R	c.2248_2250	cga	c.2248C>T	p.Arg750*	TGA		p.Glu1223	Glu	c.3667_3669	gag	c.3667G>T	p.Glu1223*	TAG
																p.Lys980	_x001E_K_x001E_	c.8812_8814	AAA	c.2938A>T	p.Lys980*	TAA		p.Gln754	Q	c.2260_2262	cag	c.2260C>T	p.Gln754*	TAG		p.Cys1224	Cys	c.3670_3672	tgc	c.3672C>A	p.Cys1224*	TGA
																p.Glu984	_x001E_E_x001E_	c.8848_8850	GAA	c.2950G>T	p.Glu984*	TAA		p.Gln758	Q	c.2272_2274	cag	c.2272C>T	p.Gln758*	TAG		p.Lys1225	Lys	c.3673_3675	aag	c.3673A>T	p.Lys1225*	TAG
																p.Glu991	_x001E_E_x001E_	c.8911_8913	GAA	c.2971G>T	p.Glu991*	TAA		p.Gln761	Q	c.2281_2283	cag	c.2281C>T	p.Gln761*	TAG		p.Glu1227	Glu	c.3679_3681	gaa	c.3679G>T	p.Glu1227*	TAA
																p.Cys995	_x001E_C_x001E_	c.8953_8955	TGC	c.2985C>A	p.Cys995*	TGA		p.Gln766	Q	c.2296_2298	cag	c.2296C>T	p.Gln766*	TAG		p.Glu1230	Glu	c.3688_3690	gag	c.3688G>T	p.Glu1230*	TAG
																p.Tyr997	_x001E_Y_x001E_	c.8971_8973	TAT	c.2991T>G	p.Tyr997*	TAG		p.Gln775	Q	c.2323_2325	cag	c.2323C>T	p.Gln775*	TAG		p.Glu1231	Glu	c.3691_3693	gag	c.3691G>T	p.Glu1231*	TAG
																p.Gln999	_x001E_Q_x001E_	c.8983_8985	CAA	c.2995C>T	p.Gln999*	TAA		p.Gly778	G	c.2332_2334	gga	c.2332G>T	p.Gly778*	TGA		p.Glu1235	Glu	c.3703_3705	gaa	c.3703G>T	p.Glu1235*	TAA
																p.Tyr1000	_x001E_Y_x001E_	c.8998_9000	TAC	c.3000C>A	p.Tyr1000*	TAA		p.Gly779	G	c.2335_2337	gga	c.2335G>T	p.Gly779*	TGA		p.Lys1243	Lys	c.3727_3729	aaa	c.3727A>T	p.Lys1243*	TAA
																p.Glu1020	_x001E_E_x001E_	c.9172_9174	GAA	c.3058G>T	p.Glu1020*	TAA		p.Gln780	Q	c.2338_2340	cag	c.2338C>T	p.Gln780*	TAG		p.Lys1244	Lys	c.3730_3732	aag	c.3730A>T	p.Lys1244*	TAG
																p.Lys1030	_x001E_K_x001E_	c.9262_9264	AAA	c.3088A>T	p.Lys1030*	TAA		p.Gln789	Q	c.2365_2367	cag	c.2365C>T	p.Gln789*	TAG		p.Gln1245	Gln	c.3733_3735	cag	c.3733C>T	p.Gln1245*	TAG
																p.Gln1041	_x001E_Q_x001E_	c.9361_9363	CAA	c.3121C>T	p.Gln1041*	TAA		p.Gln790	Q	c.2368_2370	cag	c.2368C>T	p.Gln790*	TAG		p.Lys1247	Lys	c.3739_3741	aag	c.3739A>T	p.Lys1247*	TAG
																p.Glu1047	_x001E_E_x001E_	c.9415_9417	GAA	c.3139G>T	p.Glu1047*	TAA		p.Gln802	Q	c.2404_2406	cag	c.2404C>T	p.Gln802*	TAG		p.Gln1249	Gln	c.3745_3747	cag	c.3745C>T	p.Gln1249*	TAG
																p.Trp1049	_x001E_W_x001E_	c.9439_9441	TGG	c.3147G>A	p.Trp1049*	TGA		p.Gln806	Q	c.2416_2418	caa	c.2416C>T	p.Gln806*	TAA		p.Ser1256	Ser	c.3766_3768	tcg	c.3767C>A	p.Ser1256*	TAG
																p.Trp1049	_x001E_W_x001E_	c.9436_9438	TGG	c.3146G>A	p.Trp1049*	TAG		p.Gln812	Q	c.2434_2436	cag	c.2434C>T	p.Gln812*	TAG		p.Gly1257	Gly	c.3769_3771	gga	c.3769G>T	p.Gly1257*	TGA
																p.Gln1062	_x001E_Q_x001E_	c.9550_9552	CAA	c.3184C>T	p.Gln1062*	TAA		p.Leu818	L	c.2452_2454	ttg	c.2453T>A	p.Leu818*	TAG		p.Leu1259	Leu	c.3775_3777	ttg	c.3776T>A	p.Leu1259*	TAG
																p.Glu1064	_x001E_E_x001E_	c.9568_9570	GAG	c.3190G>T	p.Glu1064*	TAG		p.Gly838	G	c.2512_2514	gga	c.2512G>T	p.Gly838*	TGA		p.Gln1260	Gln	c.3778_3780	caa	c.3778C>T	p.Gln1260*	TAA
																p.Gln1067	_x001E_Q_x001E_	c.9595_9597	CAA	c.3199C>T	p.Gln1067*	TAA		p.Gln840	Q	c.2518_2520	caa	c.2518C>T	p.Gln840*	TAA		p.Gln1263	Gln	c.3787_3789	cag	c.3787C>T	p.Gln1263*	TAG
																p.Ser1068	_x001E_S_x001E_	c.9607_9609	TCA	c.3203C>A	p.Ser1068*	TAA		p.Gly843	G	c.2527_2529	gga	c.2527G>T	p.Gly843*	TGA		p.Gln1266	Gln	c.3796_3798	cag	c.3796C>T	p.Gln1266*	TAG
																p.Ser1068	_x001E_S_x001E_	c.9607_9609	TCA	c.3203C>G	p.Ser1068*	TGA		p.Gln844	Q	c.2530_2532	cag	c.2530C>T	p.Gln844*	TAG		p.Glu1275	Glu	c.3823_3825	gag	c.3823G>T	p.Glu1275*	TAG
																p.Gln1071	_x001E_Q_x001E_	c.9631_9633	CAA	c.3211C>T	p.Gln1071*	TAA		p.Gln878	Q	c.2632_2634	cag	c.2632C>T	p.Gln878*	TAG		p.Lys1281	Lys	c.3841_3843	aag	c.3841A>T	p.Lys1281*	TAG
																p.Tyr1075	_x001E_Y_x001E_	c.9673_9675	TAT	c.3225T>A	p.Tyr1075*	TAA		p.Gln895	Q	c.2683_2685	caa	c.2683C>T	p.Gln895*	TAA		p.Gln1292	Gln	c.3874_3876	cag	c.3874C>T	p.Gln1292*	TAG
																p.Gln1090	_x001E_Q_x001E_	c.9802_9804	CAA	c.3268C>T	p.Gln1090*	TAA		p.Gln920	Q	c.2758_2760	caa	c.2758C>T	p.Gln920*	TAA		p.Gln1297	Gln	c.3889_3891	caa	c.3889C>T	p.Gln1297*	TAA
																p.Gln1096	_x001E_Q_x001E_	c.9856_9858	CAG	c.3286C>T	p.Gln1096*	TAG		p.Gly925	G	c.2773_2775	gga	c.2773G>T	p.Gly925*	TGA		p.Gly1299	Gly	c.3895_3897	gga	c.3895G>T	p.Gly1299*	TGA
																p.Tyr1102	_x001E_Y_x001E_	c.9916_9918	TAC	c.3306C>A	p.Tyr1102*	TAA		p.Gly931	G	c.2791_2793	gga	c.2791G>T	p.Gly931*	TGA		p.Arg1300	Arg	c.3898_3900	aga	c.3898A>T	p.Arg1300*	TGA
																p.Tyr1102	_x001E_Y_x001E_	c.9916_9918	TAC	c.3306C>G	p.Tyr1102*	TAG		p.Gln932	Q	c.2794_2796	caa	c.2794C>T	p.Gln932*	TAA		p.Ser1316	Ser	c.3946_3948	tca	c.3947C>A	p.Ser1316*	TAA
																p.Ser1104	_x001E_S_x001E_	c.9931_9933	TCA	c.3311C>A	p.Ser1104*	TAA		p.Gln944	Q	c.2830_2832	cag	c.2830C>T	p.Gln944*	TAG		p.Lys1320	Lys	c.3958_3960	aaa	c.3958A>T	p.Lys1320*	TAA
																p.Ser1104	_x001E_S_x001E_	c.9931_9933	TCA	c.3311C>G	p.Ser1104*	TGA		p.Gly945	G	c.2833_2835	gga	c.2833G>T	p.Gly945*	TGA		p.Gln1331	Gln	c.3991_3993	cag	c.3991C>T	p.Gln1331*	TAG
																p.Gly1106	_x001E_G_x001E_	c.9946_9948	GGA	c.3316G>T	p.Gly1106*	TGA		p.Gly952	G	c.2854_2856	gga	c.2854G>T	p.Gly952*	TGA		p.Gln1332	Gln	c.3994_3996	cag	c.3994C>T	p.Gln1332*	TAG
																p.Ser1110	_x001E_S_x001E_	c.9985_9987	TCA	c.3329C>A	p.Ser1110*	TAA		p.Glu966	E	c.2896_2898	gag	c.2896G>T	p.Glu966*	TAG		p.Glu1346	Glu	c.4036_4038	gag	c.4036G>T	p.Glu1346*	TAG
																p.Ser1110	_x001E_S_x001E_	c.9985_9987	TCA	c.3329C>G	p.Ser1110*	TGA		p.Lys980	K	c.2938_2940	aaa	c.2938A>T	p.Lys980*	TAA		p.Lys1349	Lys	c.4045_4047	aag	c.4045A>T	p.Lys1349*	TAG
																p.Arg1114	_x001E_R_x001E_	c.10018_10020	CGA	c.3340C>T	p.Arg1114*	TGA		p.Lys984	K	c.2950_2952	aag	c.2950A>T	p.Lys984*	TAG		p.Gly1354	Gly	c.4060_4062	gga	c.4060G>T	p.Gly1354*	TGA
																p.Gly1120	_x001E_G_x001E_	c.10072_10074	GGA	c.3358G>T	p.Gly1120*	TGA		p.Lys990	K	c.2968_2970	aag	c.2968A>T	p.Lys990*	TAG		p.Arg1356	Arg	c.4066_4068	aga	c.4066A>T	p.Arg1356*	TGA
																p.Gln1123	_x001E_Q_x001E_	c.10099_10101	CAA	c.3367C>T	p.Gln1123*	TAA		p.Lys994	K	c.2980_2982	aaa	c.2980A>T	p.Lys994*	TAA		p.Lys1357	Lys	c.4069_4071	aaa	c.4069A>T	p.Lys1357*	TAA
																p.Gln1127	_x001E_Q_x001E_	c.10135_10137	CAG	c.3379C>T	p.Gln1127*	TAG		p.Lys996	K	c.2986_2988	aag	c.2986A>T	p.Lys996*	TAG		p.Gly1360	Gly	c.4078_4080	gga	c.4078G>T	p.Gly1360*	TGA
																p.Gln1131	_x001E_Q_x001E_	c.10171_10173	CAA	c.3391C>T	p.Gln1131*	TAA		p.Lys997	K	c.2989_2991	aaa	c.2989A>T	p.Lys997*	TAA		p.Glu1363	Glu	c.4087_4089	gag	c.4087G>T	p.Glu1363*	TAG
																p.Gln1152	_x001E_Q_x001E_	c.10360_10362	CAG	c.3454C>T	p.Gln1152*	TAG		p.Lys1007	K	c.3019_3021	aag	c.3019A>T	p.Lys1007*	TAG		p.Gln1368	Gln	c.4102_4104	caa	c.4102C>T	p.Gln1368*	TAA
																p.Glu1156	_x001E_E_x001E_	c.10396_10398	GAA	c.3466G>T	p.Glu1156*	TAA		p.Lys1010	K	c.3028_3030	aag	c.3028A>T	p.Lys1010*	TAG		p.Gly1369	Gly	c.4105_4107	gga	c.4105G>T	p.Gly1369*	TGA
																p.Arg1158	_x001E_R_x001E_	c.10414_10416	AGA	c.3472A>T	p.Arg1158*	TGA		p.Leu1011	L	c.3031_3033	ttg	c.3032T>A	p.Leu1011*	TAG		p.Gln1370	Gln	c.4108_4110	cag	c.4108C>T	p.Gln1370*	TAG
																p.Gln1175	_x001E_Q_x001E_	c.10567_10569	CAG	c.3523C>T	p.Gln1175*	TAG		p.Glu1017	E	c.3049_3051	gag	c.3049G>T	p.Glu1017*	TAG		p.Gln1377	Gln	c.4129_4131	cag	c.4129C>T	p.Gln1377*	TAG
																p.Leu1181	_x001E_L_x001E_	c.10624_10626	TTA	c.3542T>A	p.Leu1181*	TAA		p.Lys1021	K	c.3061_3063	aag	c.3061A>T	p.Lys1021*	TAG		p.Tyr1380	Tyr	c.4138_4140	tac	c.4140C>A	p.Tyr1380*	TAA
																p.Tyr1183	_x001E_Y_x001E_	c.10645_10647	TAT	c.3549T>G	p.Tyr1183*	TAG		p.Glu1032	E	c.3094_3096	gag	c.3094G>T	p.Glu1032*	TAG		p.Gln1382	Gln	c.4144_4146	caa	c.4144C>T	p.Gln1382*	TAA
																p.Ser1190	_x001E_S_x001E_	c.10705_10707	TCA	c.3569C>A	p.Ser1190*	TAA		p.Lys1034	K	c.3100_3102	aag	c.3100A>T	p.Lys1034*	TAG		p.Gly1386	Gly	c.4156_4158	gga	c.4156G>T	p.Gly1386*	TGA
																p.Gln1191	_x001E_Q_x001E_	c.10711_10713	CAG	c.3571C>T	p.Gln1191*	TAG		p.Lys1059	K	c.3175_3177	aag	c.3175A>T	p.Lys1059*	TAG		p.Gln1395	Gln	c.4183_4185	cag	c.4183C>T	p.Gln1395*	TAG
																p.Gln1193	_x001E_Q_x001E_	c.10729_10731	CAG	c.3577C>T	p.Gln1193*	TAG		p.Leu1064	L	c.3190_3192	ttg	c.3191T>A	p.Leu1064*	TAG		p.Gln1397	Gln	c.4189_4191	cag	c.4189C>T	p.Gln1397*	TAG
																p.Ser1198	_x001E_S_x001E_	c.10777_10779	TCA	c.3593C>G	p.Ser1198*	TGA		p.Gln1066	Q	c.3196_3198	cag	c.3196C>T	p.Gln1066*	TAG		p.Gln1398	Gln	c.4192_4194	cag	c.4192C>T	p.Gln1398*	TAG
																p.Ser1201	_x001E_S_x001E_	c.10804_10806	TCA	c.3602C>A	p.Ser1201*	TAA		p.Lys1069	K	c.3205_3207	aag	c.3205A>T	p.Lys1069*	TAG		p.Tyr1401	Tyr	c.4201_4203	tat	c.4203T>A	p.Tyr1401*	TAA
																p.Ser1201	_x001E_S_x001E_	c.10804_10806	TCA	c.3602C>G	p.Ser1201*	TGA		p.Glu1075	E	c.3223_3225	gaa	c.3223G>T	p.Glu1075*	TAA		p.Gly1402	Gly	c.4204_4206	gga	c.4204G>T	p.Gly1402*	TGA
																p.Gly1203	_x001E_G_x001E_	c.10819_10821	GGA	c.3607G>T	p.Gly1203*	TGA		p.Leu1092	L	c.3274_3276	ttg	c.3275T>A	p.Leu1092*	TAG		p.Arg1407	Arg	c.4219_4221	cga	c.4219C>T	p.Arg1407*	TGA
																p.Ser1213	_x001E_S_x001E_	c.10912_10914	TCA	c.3638C>G	p.Ser1213*	TGA		p.Lys1093	K	c.3277_3279	aaa	c.3277A>T	p.Lys1093*	TAA		p.Glu1410	Glu	c.4228_4230	gaa	c.4228G>T	p.Glu1410*	TAA
																p.Ser1222	_x001E_S_x001E_	c.10993_10995	TCA	c.3665C>A	p.Ser1222*	TAA		p.Lys1094	K	c.3280_3282	aag	c.3280A>T	p.Lys1094*	TAG		p.Gln1414	Gln	c.4240_4242	cag	c.4240C>T	p.Gln1414*	TAG
																p.Gln1228	_x001E_Q_x001E_	c.11044_11046	CAG	c.3682C>T	p.Gln1228*	TAG		p.Gln1095	Q	c.3283_3285	cag	c.3283C>T	p.Gln1095*	TAG		p.Gln1415	Gln	c.4243_4245	cag	c.4243C>T	p.Gln1415*	TAG
																p.Gln1230	_x001E_Q_x001E_	c.11062_11064	CAG	c.3688C>T	p.Gln1230*	TAG		p.Gln1098	Q	c.3292_3294	cag	c.3292C>T	p.Gln1098*	TAG		p.Tyr1416	Tyr	c.4246_4248	tat	c.4248T>A	p.Tyr1416*	TAA
																p.Gln1242	_x001E_Q_x001E_	c.11170_11172	CAG	c.3724C>T	p.Gln1242*	TAG		p.Cys1099	C	c.3295_3297	tgt	c.3297T>A	p.Cys1099*	TGA		p.Gln1419	Gln	c.4255_4257	caa	c.4255C>T	p.Gln1419*	TAA
																p.Gln1244	_x001E_Q_x001E_	c.11188_11190	CAA	c.3730C>T	p.Gln1244*	TAA		p.Glu1104	E	c.3310_3312	gaa	c.3310G>T	p.Glu1104*	TAA		p.Ser1423	Ser	c.4267_4269	tcg	c.4268C>A	p.Ser1423*	TAG
																p.Gln1256	_x001E_Q_x001E_	c.11296_11298	CAA	c.3766C>T	p.Gln1256*	TAA		p.Cys1105	C	c.3313_3315	tgc	c.3315C>A	p.Cys1105*	TGA		p.Gly1424	Gly	c.4270_4272	gga	c.4270G>T	p.Gly1424*	TGA
																p.Glu1257	_x001E_E_x001E_	c.11305_11307	GAA	c.3769G>T	p.Glu1257*	TAA		p.Lys1106	K	c.3316_3318	aag	c.3316A>T	p.Lys1106*	TAG		p.Gly1429	Gly	c.4285_4287	gga	c.4285G>T	p.Gly1429*	TGA
																p.Tyr1262	_x001E_Y_x001E_	c.11356_11358	TAT	c.3786T>A	p.Tyr1262*	TAA		p.Lys1124	K	c.3370_3372	aag	c.3370A>T	p.Lys1124*	TAG		p.Gln1438	Gln	c.4312_4314	cag	c.4312C>T	p.Gln1438*	TAG
																p.Tyr1262	_x001E_Y_x001E_	c.11356_11358	TAT	c.3786T>G	p.Tyr1262*	TAG		p.Gln1127	Q	c.3379_3381	cag	c.3379C>T	p.Gln1127*	TAG		p.Gln1439	Gln	c.4315_4317	cag	c.4315C>T	p.Gln1439*	TAG
																p.Cys1270	_x001E_C_x001E_	c.11428_11430	TGT	c.3810T>A	p.Cys1270*	TGA		p.Lys1129	K	c.3385_3387	aag	c.3385A>T	p.Lys1129*	TAG		p.Lys1443	Lys	c.4327_4329	aaa	c.4327A>T	p.Lys1443*	TAA
																p.Ser1272	_x001E_S_x001E_	c.11443_11445	TCA	c.3815C>G	p.Ser1272*	TGA		p.Gln1131	Q	c.3391_3393	cag	c.3391C>T	p.Gln1131*	TAG		p.Tyr1450	Tyr	c.4348_4350	tac	c.4350C>G	p.Tyr1450*	TAG
																p.Ser1276	_x001E_S_x001E_	c.11479_11481	TCA	c.3827C>A	p.Ser1276*	TAA		p.Gly1137	G	c.3409_3411	gga	c.3409G>T	p.Gly1137*	TGA		p.Lys1455	Lys	c.4363_4365	aag	c.4363A>T	p.Lys1455*	TAG
																p.Ser1276	_x001E_S_x001E_	c.11479_11481	TCA	c.3827C>G	p.Ser1276*	TGA		p.Gly1139	G	c.3415_3417	gga	c.3415G>T	p.Gly1139*	TGA		p.Glu1458	Glu	c.4372_4374	gag	c.4372G>T	p.Glu1458*	TAG
																p.Leu1277	_x001E_L_x001E_	c.11488_11490	TTA	c.3830T>G	p.Leu1277*	TGA		p.Gln1142	Q	c.3424_3426	cag	c.3424C>T	p.Gln1142*	TAG		p.Gln1465	Gln	c.4393_4395	cag	c.4393C>T	p.Gln1465*	TAG
																p.Ser1281	_x001E_S_x001E_	c.11524_11526	TCA	c.3842C>G	p.Ser1281*	TGA		p.Gln1145	Q	c.3433_3435	cag	c.3433C>T	p.Gln1145*	TAG		p.Tyr1466	Tyr	c.4396_4398	tac	c.4398C>G	p.Tyr1466*	TAG
																p.Ser1282	_x001E_S_x001E_	c.11533_11535	TCA	c.3845C>G	p.Ser1282*	TGA		p.Gln1148	Q	c.3442_3444	cag	c.3442C>T	p.Gln1148*	TAG		p.Gln1469	Gln	c.4405_4407	cag	c.4405C>T	p.Gln1469*	TAG
																p.Glu1284	_x001E_E_x001E_	c.11548_11550	GAA	c.3850G>T	p.Glu1284*	TAA		p.Gly1157	G	c.3469_3471	gga	c.3469G>T	p.Gly1157*	TGA		p.Gln1470	Gln	c.4408_4410	cag	c.4408C>T	p.Gln1470*	TAG
																p.Cys1289	_x001E_C_x001E_	c.11599_11601	TGT	c.3867T>A	p.Cys1289*	TGA		p.Gln1172	Q	c.3514_3516	cag	c.3514C>T	p.Gln1172*	TAG		p.Gln1471	Gln	c.4411_4413	cag	c.4411C>T	p.Gln1471*	TAG
																p.Gln1291	_x001E_Q_x001E_	c.11611_11613	CAG	c.3871C>T	p.Gln1291*	TAG		p.Leu1176	L	c.3526_3528	ttg	c.3527T>A	p.Leu1176*	TAG		p.Glu1472	Glu	c.4414_4416	gag	c.4414G>T	p.Glu1472*	TAG
																p.Gln1294	_x001E_Q_x001E_	c.11638_11640	CAG	c.3880C>T	p.Gln1294*	TAG		p.Gln1188	Q	c.3562_3564	cag	c.3562C>T	p.Gln1188*	TAG		p.Gln1476	Gln	c.4426_4428	cag	c.4426C>T	p.Gln1476*	TAG
																p.Glu1306	_x001E_E_x001E_	c.11746_11748	GAA	c.3916G>T	p.Glu1306*	TAA		p.Gly1194	G	c.3580_3582	gga	c.3580G>T	p.Gly1194*	TGA		p.Gly1478	Gly	c.4432_4434	gga	c.4432G>T	p.Gly1478*	TGA
																p.Glu1309	_x001E_E_x001E_	c.11773_11775	GAA	c.3925G>T	p.Glu1309*	TAA		p.Gln1200	Q	c.3598_3600	cag	c.3598C>T	p.Gln1200*	TAG		p.Ser1482	Ser	c.4444_4446	tcg	c.4445C>A	p.Ser1482*	TAG
																p.Ser1315	_x001E_S_x001E_	c.11830_11832	TCA	c.3944C>A	p.Ser1315*	TAA		p.Lys1201	K	c.3601_3603	aag	c.3601A>T	p.Lys1201*	TAG		p.Gln1490	Gln	c.4468_4470	cag	c.4468C>T	p.Gln1490*	TAG
																p.Ser1327	_x001E_S_x001E_	c.11938_11940	TCA	c.3980C>G	p.Ser1327*	TGA		p.Gln1212	Q	c.3634_3636	cag	c.3634C>T	p.Gln1212*	TAG		p.Gln1492	Gln	c.4474_4476	cag	c.4474C>T	p.Gln1492*	TAG
																p.Gln1328	_x001E_Q_x001E_	c.11944_11946	CAG	c.3982C>T	p.Gln1328*	TAG		p.Glu1227	E	c.3679_3681	gag	c.3679G>T	p.Glu1227*	TAG		p.Glu1500	Glu	c.4498_4500	gag	c.4498G>T	p.Glu1500*	TAG
																p.Arg1331	_x001E_R_x001E_	c.11971_11973	AGA	c.3991A>T	p.Arg1331*	TGA		p.Lys1230	K	c.3688_3690	aag	c.3688A>T	p.Lys1230*	TAG		p.Gln1507	Gln	c.4519_4521	cag	c.4519C>T	p.Gln1507*	TAG
																p.Arg1336	_x001E_R_x001E_	c.12016_12018	AGA	c.4006A>T	p.Arg1336*	TGA		p.Lys1238	K	c.3712_3714	aaa	c.3712A>T	p.Lys1238*	TAA		p.Gln1509	Gln	c.4525_4527	cag	c.4525C>T	p.Gln1509*	TAG
																p.Gln1338	_x001E_Q_x001E_	c.12034_12036	CAG	c.4012C>T	p.Gln1338*	TAG		p.Gln1250	Q	c.3748_3750	cag	c.3748C>T	p.Gln1250*	TAG		p.Gly1512	Gly	c.4534_4536	gga	c.4534G>T	p.Gly1512*	TGA
																p.Leu1342	_x001E_L_x001E_	c.12073_12075	TTA	c.4025T>G	p.Leu1342*	TGA		p.Gly1269	G	c.3805_3807	gga	c.3805G>T	p.Gly1269*	TGA		p.Gln1516	Gln	c.4546_4548	cag	c.4546C>T	p.Gln1516*	TAG
																p.Ser1344	_x001E_S_x001E_	c.12091_12093	TCA	c.4031C>G	p.Ser1344*	TGA		p.Arg1276	R	c.3826_3828	cga	c.3826C>T	p.Arg1276*	TGA		p.Gln1523	Gln	c.4567_4569	cag	c.4567C>T	p.Gln1523*	TAG
																p.Glu1345	_x001E_E_x001E_	c.12097_12099	GAA	c.4033G>T	p.Glu1345*	TAA		p.Gln1277	Q	c.3829_3831	cag	c.3829C>T	p.Gln1277*	TAG		p.Ser1524	Ser	c.4570_4572	tcg	c.4571C>A	p.Ser1524*	TAG
																p.Glu1353	_x001E_E_x001E_	c.12169_12171	GAA	c.4057G>T	p.Glu1353*	TAA		p.Arg1287	R	c.3859_3861	aga	c.3859A>T	p.Arg1287*	TGA		p.Glu1528	Glu	c.4582_4584	gag	c.4582G>T	p.Glu1528*	TAG
																p.Ser1356	_x001E_S_x001E_	c.12199_12201	TCA	c.4067C>G	p.Ser1356*	TGA		p.Glu1291	E	c.3871_3873	gag	c.3871G>T	p.Glu1291*	TAG		p.Gln1531	Gln	c.4591_4593	cag	c.4591C>T	p.Gln1531*	TAG
																p.Lys1359	_x001E_K_x001E_	c.12223_12225	AAA	c.4075A>T	p.Lys1359*	TAA		p.Glu1297	E	c.3889_3891	gag	c.3889G>T	p.Glu1297*	TAG		p.Gln1532	Gln	c.4594_4596	cag	c.4594C>T	p.Gln1532*	TAG
																p.Gln1367	_x001E_Q_x001E_	c.12295_12297	CAG	c.4099C>T	p.Gln1367*	TAG		p.Gly1298	G	c.3892_3894	gga	c.3892G>T	p.Gly1298*	TGA		p.Trp1535	Trp	c.4603_4605	tgg	c.4604G>A	p.Trp1535*	TAG
																p.Gln1378	_x001E_Q_x001E_	c.12394_12396	CAG	c.4132C>T	p.Gln1378*	TAG		p.Gln1306	Q	c.3916_3918	cag	c.3916C>T	p.Gln1306*	TAG		p.Trp1535	Trp	c.4603_4605	tgg	c.4605G>A	p.Trp1535*	TGA
																p.Glu1379	_x001E_E_x001E_	c.12403_12405	GAG	c.4135G>T	p.Glu1379*	TAG		p.Ser1316	S	c.3946_3948	tcg	c.3947C>A	p.Ser1316*	TAG		p.Tyr1545	Tyr	c.4633_4635	tac	c.4635C>G	p.Tyr1545*	TAG
																p.Ser1392	_x001E_S_x001E_	c.12523_12525	TCA	c.4175C>A	p.Ser1392*	TAA		p.Gln1327	Q	c.3979_3981	cag	c.3979C>T	p.Gln1327*	TAG		p.Gln1549	Gln	c.4645_4647	cag	c.4645C>T	p.Gln1549*	TAG
																p.Gln1406	_x001E_Q_x001E_	c.12646_12648	CAG	c.4216C>T	p.Gln1406*	TAG		p.Gln1330	Q	c.3988_3990	cag	c.3988C>T	p.Gln1330*	TAG		p.Gln1556	Gln	c.4666_4668	cag	c.4666C>T	p.Gln1556*	TAG
																p.Gln1429	_x001E_Q_x001E_	c.12853_12855	CAA	c.4285C>T	p.Gln1429*	TAA		p.Gln1332	Q	c.3994_3996	cag	c.3994C>T	p.Gln1332*	TAG		p.Tyr1560	Tyr	c.4678_4680	tac	c.4680C>G	p.Tyr1560*	TAG
																p.Gln1429	_x001E_Q_x001E_	c.12853_12855	CAA	c.4285C>T	p.Gln1429*	TAA		p.Gln1333	Q	c.3997_3999	cag	c.3997C>T	p.Gln1333*	TAG		p.Gln1574	Gln	c.4720_4722	cag	c.4720C>T	p.Gln1574*	TAG
																p.Arg1450	_x001E_R_x001E_	c.13042_13044	CGA	c.4348C>T	p.Arg1450*	TGA		p.Gln1334	Q	c.4000_4002	caa	c.4000C>T	p.Gln1334*	TAA		p.Glu1579	Glu	c.4735_4737	gag	c.4735G>T	p.Glu1579*	TAG
																p.Gln1469	_x001E_Q_x001E_	c.13213_13215	CAA	c.4405C>T	p.Gln1469*	TAA		p.Arg1335	R	c.4003_4005	cga	c.4003C>T	p.Arg1335*	TGA		p.Gln1581	Gln	c.4741_4743	cag	c.4741C>T	p.Gln1581*	TAG
																p.Leu1489	_x001E_L_x001E_	c.13396_13398	TTA	c.4466T>G	p.Leu1489*	TGA		p.Gln1342	Q	c.4024_4026	cag	c.4024C>T	p.Gln1342*	TAG		p.Trp1582	Trp	c.4744_4746	tgg	c.4746G>A	p.Trp1582*	TGA
																p.Gly1499	_x001E_G_x001E_	c.13483_13485	GGA	c.4495G>T	p.Gly1499*	TGA		p.Gln1357	Q	c.4069_4071	cag	c.4069C>T	p.Gln1357*	TAG		p.Gln1588	Gln	c.4762_4764	cag	c.4762C>T	p.Gln1588*	TAG
																p.Gln1517	_x001E_Q_x001E_	c.13645_13647	CAG	c.4549C>T	p.Gln1517*	TAG		p.Gln1358	Q	c.4072_4074	cag	c.4072C>T	p.Gln1358*	TAG		p.Gln1590	Gln	c.4768_4770	cag	c.4768C>T	p.Gln1590*	TAG
																p.Gln1529	_x001E_Q_x001E_	c.13753_13755	CAG	c.4585C>T	p.Gln1529*	TAG		p.Gln1363	Q	c.4087_4089	caa	c.4087C>T	p.Gln1363*	TAA		p.Ser1594	Ser	c.4780_4782	tcg	c.4781C>A	p.Ser1594*	TAG
																p.Ser1539	_x001E_S_x001E_	c.13846_13848	TCA	c.4616C>A	p.Ser1539*	TAA		p.Gln1364	Q	c.4090_4092	cag	c.4090C>T	p.Gln1364*	TAG		p.Gln1607	Gln	c.4819_4821	cag	c.4819C>T	p.Gln1607*	TAG
																p.Gln1541	_x001E_Q_x001E_	c.13861_13863	CAG	c.4621C>T	p.Gln1541*	TAG		p.Gln1365	Q	c.4093_4095	caa	c.4093C>T	p.Gln1365*	TAA		p.Gln1611	Gln	c.4831_4833	cag	c.4831C>T	p.Gln1611*	TAG
																p.Ser1545	_x001E_S_x001E_	c.13900_13902	TCA	c.4634C>A	p.Ser1545*	TAA		p.Gln1366	Q	c.4096_4098	cag	c.4096C>T	p.Gln1366*	TAG		p.Gln1630	Gln	c.4888_4890	cag	c.4888C>T	p.Gln1630*	TAG
																p.Ser1545	_x001E_S_x001E_	c.13900_13902	TCA	c.4634C>G	p.Ser1545*	TGA		p.Gln1367	Q	c.4099_4101	cag	c.4099C>T	p.Gln1367*	TAG		p.Glu1634	Glu	c.4900_4902	gag	c.4900G>T	p.Glu1634*	TAG
																p.Gln1549	_x001E_Q_x001E_	c.13933_13935	CAA	c.4645C>T	p.Gln1549*	TAA		p.Lys1370	K	c.4108_4110	aag	c.4108A>T	p.Lys1370*	TAG		p.Lys1641	Lys	c.4921_4923	aag	c.4921A>T	p.Lys1641*	TAG
																p.Glu1554	_x001E_E_x001E_	c.13978_13980	GAA	c.4660G>T	p.Glu1554*	TAA		p.Lys1382	K	c.4144_4146	aag	c.4144A>T	p.Lys1382*	TAG		p.Lys1649	Lys	c.4945_4947	aag	c.4945A>T	p.Lys1649*	TAG
																p.Ser1567	_x001E_S_x001E_	c.14098_14100	TCA	c.4700C>G	p.Ser1567*	TGA		p.Glu1385	E	c.4153_4155	gaa	c.4153G>T	p.Glu1385*	TAA		p.Gln1651	Gln	c.4951_4953	cag	c.4951C>T	p.Gln1651*	TAG
																p.Glu1576	_x001E_E_x001E_	c.14176_14178	GAA	c.4726G>T	p.Glu1576*	TAA		p.Gln1397	Q	c.4189_4191	cag	c.4189C>T	p.Gln1397*	TAG		p.Lys1652	Lys	c.4954_4956	aag	c.4954A>T	p.Lys1652*	TAG
																p.Ser1587	_x001E_S_x001E_	c.14278_14280	TCA	c.4760C>A	p.Ser1587*	TAA		p.Gln1399	Q	c.4195_4197	cag	c.4195C>T	p.Gln1399*	TAG		p.Gln1661	Gln	c.4981_4983	cag	c.4981C>T	p.Gln1661*	TAG
																p.Ser1599	_x001E_S_x001E_	c.14386_14388	TCA	c.4796C>G	p.Ser1599*	TGA		p.Gln1401	Q	c.4201_4203	cag	c.4201C>T	p.Gln1401*	TAG		p.Gln1668	Gln	c.5002_5004	caa	c.5002C>T	p.Gln1668*	TAA
																p.Gln1611	_x001E_Q_x001E_	c.14491_14493	CAG	c.4831C>T	p.Gln1611*	TAG		p.Gln1402	Q	c.4204_4206	cag	c.4204C>T	p.Gln1402*	TAG		p.Arg1673	Arg	c.5017_5019	aga	c.5017A>T	p.Arg1673*	TGA
																p.Glu1663	_x001E_E_x001E_	c.14959_14961	GAA	c.4987G>T	p.Glu1663*	TAA		p.Gln1403	Q	c.4207_4209	cag	c.4207C>T	p.Gln1403*	TAG		p.Glu1675	Glu	c.5023_5025	gag	c.5023G>T	p.Glu1675*	TAG
																p.Glu1673	_x001E_E_x001E_	c.15049_15051	GAA	c.5017G>T	p.Glu1673*	TAA		p.Gln1404	Q	c.4210_4212	cag	c.4210C>T	p.Gln1404*	TAG		p.Glu1684	Glu	c.5050_5052	gaa	c.5050G>T	p.Glu1684*	TAA
																p.Gln1680	_x001E_Q_x001E_	c.15112_15114	CAG	c.5038C>T	p.Gln1680*	TAG		p.Leu1405	L	c.4213_4215	ttg	c.4214T>A	p.Leu1405*	TAG		p.Gln1687	Gln	c.5059_5061	caa	c.5059C>T	p.Gln1687*	TAA
																p.Arg1687	_x001E_R_x001E_	c.15175_15177	CGA	c.5059C>T	p.Arg1687*	TGA		p.Gln1409	Q	c.4225_4227	cag	c.4225C>T	p.Gln1409*	TAG		p.Leu1690	Leu	c.5068_5070	ttg	c.5069T>A	p.Leu1690*	TAG
																p.Gln1701	_x001E_Q_x001E_	c.15301_15303	CAA	c.5101C>T	p.Gln1701*	TAA		p.Gln1411	Q	c.4231_4233	cag	c.4231C>T	p.Gln1411*	TAG		p.Lys1691	Lys	c.5071_5073	aaa	c.5071A>T	p.Lys1691*	TAA
																p.Gln1781	_x001E_Q_x001E_	c.16021_16023	CAA	c.5341C>T	p.Gln1781*	TAA		p.Gln1420	Q	c.4258_4260	cag	c.4258C>T	p.Gln1420*	TAG		p.Gln1692	Gln	c.5074_5076	caa	c.5074C>T	p.Gln1692*	TAA
																p.Ser1795	_x001E_S_x001E_	c.16150_16152	TCA	c.5384C>G	p.Ser1795*	TGA		p.Gln1424	Q	c.4270_4272	cag	c.4270C>T	p.Gln1424*	TAG		p.Arg1694	Arg	c.5080_5082	cga	c.5080C>T	p.Arg1694*	TGA
																p.Ser1811	_x001E_S_x001E_	c.16294_16296	TCA	c.5432C>G	p.Ser1811*	TGA		p.Gln1425	Q	c.4273_4275	caa	c.4273C>T	p.Gln1425*	TAA		p.Lys1695	Lys	c.5083_5085	aag	c.5083A>T	p.Lys1695*	TAG
																p.Ser1857	_x001E_S_x001E_	c.16708_16710	TCA	c.5570C>A	p.Ser1857*	TAA		p.Arg1446	R	c.4336_4338	cga	c.4336C>T	p.Arg1446*	TGA		p.Lys1699	Lys	c.5095_5097	aaa	c.5095A>T	p.Lys1699*	TAA
																p.Arg1858	_x001E_R_x001E_	c.16714_16716	CGA	c.5572C>T	p.Arg1858*	TGA		p.Gln1452	Q	c.4354_4356	cag	c.4354C>T	p.Gln1452*	TAG		p.Glu1705	Glu	c.5113_5115	gag	c.5113G>T	p.Glu1705*	TAG
																p.Ser1890	_x001E_S_x001E_	c.17005_17007	TCA	c.5669C>G	p.Ser1890*	TGA		p.Gln1458	Q	c.4372_4374	cag	c.4372C>T	p.Gln1458*	TAG		p.Trp1707	Trp	c.5119_5121	tgg	c.5120G>A	p.Trp1707*	TAG
																p.Gln1922	_x001E_Q_x001E_	c.17290_17292	CAG	c.5764C>T	p.Gln1922*	TAG		p.Arg1461	R	c.4381_4383	cga	c.4381C>T	p.Arg1461*	TGA		p.Trp1707	Trp	c.5119_5121	tgg	c.5121G>A	p.Trp1707*	TGA
																p.Gln1928	_x001E_Q_x001E_	c.17344_17346	CAG	c.5782C>T	p.Gln1928*	TAG		p.Gln1473	Q	c.4417_4419	cag	c.4417C>T	p.Gln1473*	TAG		p.Lys1714	Lys	c.5140_5142	aaa	c.5140A>T	p.Lys1714*	TAA
																p.Glu1978	_x001E_E_x001E_	c.17794_17796	GAA	c.5932G>T	p.Glu1978*	TAA		p.Gln1474	Q	c.4420_4422	caa	c.4420C>T	p.Gln1474*	TAA		p.Leu1718	Leu	c.5152_5154	ttg	c.5153T>A	p.Leu1718*	TAG
																p.Lys1982	_x001E_K_x001E_	c.17830_17832	AAA	c.5944A>T	p.Lys1982*	TAA		p.Gln1479	Q	c.4435_4437	caa	c.4435C>T	p.Gln1479*	TAA		p.Glu1720	Glu	c.5158_5160	gag	c.5158G>T	p.Glu1720*	TAG
																p.Ser2022	_x001E_S_x001E_	c.18193_18195	TCA	c.6065C>G	p.Ser2022*	TGA		p.Gln1486	Q	c.4456_4458	cag	c.4456C>T	p.Gln1486*	TAG		p.Trp1723	Trp	c.5167_5169	tgg	c.5168G>A	p.Trp1723*	TAG
																p.Ser2096	_x001E_S_x001E_	c.18859_18861	TCA	c.6287C>G	p.Ser2096*	TGA		p.Glu1490	E	c.4468_4470	gag	c.4468G>T	p.Glu1490*	TAG		p.Trp1723	Trp	c.5167_5169	tgg	c.5169G>A	p.Trp1723*	TGA
																p.Leu2115	_x001E_L_x001E_	c.19030_19032	TTA	c.6344T>A	p.Leu2115*	TAA		p.Gln1493	Q	c.4477_4479	cag	c.4477C>T	p.Gln1493*	TAG		p.Leu1725	Leu	c.5173_5175	ttg	c.5174T>A	p.Leu1725*	TAG
																p.Leu2115	_x001E_L_x001E_	c.19030_19032	TTA	c.6344T>G	p.Leu2115*	TGA		p.Gln1494	Q	c.4480_4482	caa	c.4480C>T	p.Gln1494*	TAA		p.Gln1745	Gln	c.5233_5235	cag	c.5233C>T	p.Gln1745*	TAG
																p.Leu2124	_x001E_L_x001E_	c.19111_19113	TTA	c.6371T>A	p.Leu2124*	TAA		p.Gln1499	Q	c.4495_4497	cag	c.4495C>T	p.Gln1499*	TAG		p.Leu1746	Leu	c.5236_5238	ttg	c.5237T>A	p.Leu1746*	TAG
																p.Ser2132	_x001E_S_x001E_	c.19183_19185	TCA	c.6395C>G	p.Ser2132*	TGA		p.Glu1531	E	c.4591_4593	gaa	c.4591G>T	p.Glu1531*	TAA		p.Gly1748	Gly	c.5242_5244	gga	c.5242G>T	p.Gly1748*	TGA
																p.Arg2166	_x001E_R_x001E_	c.19486_19488	CGA	c.6496C>T	p.Arg2166*	TGA		p.Gln1537	Q	c.4609_4611	cag	c.4609C>T	p.Gln1537*	TAG		p.Glu1751	Glu	c.5251_5253	gaa	c.5251G>T	p.Glu1751*	TAA
																p.Arg2204	_x001E_R_x001E_	c.19828_19830	CGA	c.6610C>T	p.Arg2204*	TGA		p.Ser1544	S	c.4630_4632	tcg	c.4631C>A	p.Ser1544*	TAG		p.Glu1755	Glu	c.5263_5265	gag	c.5263G>T	p.Glu1755*	TAG
																p.Ser2207	_x001E_S_x001E_	c.19858_19860	TCA	c.6620C>A	p.Ser2207*	TAA		p.Gln1552	Q	c.4654_4656	cag	c.4654C>T	p.Gln1552*	TAG		p.Arg1758	Arg	c.5272_5274	aga	c.5272A>T	p.Arg1758*	TGA
																p.Arg2226	_x001E_R_x001E_	c.20026_20028	CGA	c.6676C>T	p.Arg2226*	TGA		p.Gln1573	Q	c.4717_4719	cag	c.4717C>T	p.Gln1573*	TAG		p.Lys1759	Lys	c.5275_5277	aaa	c.5275A>T	p.Lys1759*	TAA
																p.Arg2237	_x001E_R_x001E_	c.20125_20127	CGA	c.6709C>T	p.Arg2237*	TGA		p.Gln1579	Q	c.4735_4737	cag	c.4735C>T	p.Gln1579*	TAG		p.Cys1760	Cys	c.5278_5280	tgc	c.5280C>A	p.Cys1760*	TGA
																p.Arg2237	_x001E_R_x001E_	c.20125_20127	CGA	c.6709C>T	p.Arg2237*	TGA		p.Gln1584	Q	c.4750_4752	cag	c.4750C>T	p.Gln1584*	TAG		p.Gly1766	Gly	c.5296_5298	gga	c.5296G>T	p.Gly1766*	TGA
																p.Lys2248	_x001E_K_x001E_	c.20224_20226	AAA	c.6742A>T	p.Lys2248*	TAA		p.Lys1603	K	c.4807_4809	aag	c.4807A>T	p.Lys1603*	TAG		p.Glu1770	Glu	c.5308_5310	gaa	c.5308G>T	p.Glu1770*	TAA
																p.Leu2282	_x001E_L_x001E_	c.20533_20535	TTA	c.6845T>G	p.Leu2282*	TGA		p.Lys1612	K	c.4834_4836	aaa	c.4834A>T	p.Lys1612*	TAA		p.Gln1778	Gln	c.5332_5334	caa	c.5332C>T	p.Gln1778*	TAA
																p.Gln2288	_x001E_Q_x001E_	c.20584_20586	CAG	c.6862C>T	p.Gln2288*	TAG		p.Lys1615	K	c.4843_4845	aag	c.4843A>T	p.Lys1615*	TAG		p.Lys1779	Lys	c.5335_5337	aaa	c.5335A>T	p.Lys1779*	TAA
																p.Gln2291	_x001E_Q_x001E_	c.20611_20613	CAA	c.6871C>T	p.Gln2291*	TAA		p.Gln1631	Q	c.4891_4893	cag	c.4891C>T	p.Gln1631*	TAG		p.Lys1788	Lys	c.5362_5364	aag	c.5362A>T	p.Lys1788*	TAG
																p.Ser2302	_x001E_S_x001E_	c.20713_20715	TCA	c.6905C>G	p.Ser2302*	TGA		p.Gln1650	Q	c.4948_4950	cag	c.4948C>T	p.Gln1650*	TAG		p.Gln1792	Gln	c.5374_5376	cag	c.5374C>T	p.Gln1792*	TAG
																p.Gly2303	_x001E_G_x001E_	c.20719_20721	GGA	c.6907G>T	p.Gly2303*	TGA		p.Leu1653	L	c.4957_4959	ttg	c.4958T>A	p.Leu1653*	TAG		p.Leu1794	Leu	c.5380_5382	ttg	c.5381T>A	p.Leu1794*	TAG
																p.Arg2326	_x001E_R_x001E_	c.20926_20928	CGA	c.6976C>T	p.Arg2326*	TGA		p.Lys1654	K	c.4960_4962	aag	c.4960A>T	p.Lys1654*	TAG		p.Lys1800	Lys	c.5398_5400	aaa	c.5398A>T	p.Lys1800*	TAA
																p.Ser2328	_x001E_S_x001E_	c.20947_20949	TCA	c.6983C>G	p.Ser2328*	TGA		p.Gln1655	Q	c.4963_4965	cag	c.4963C>T	p.Gln1655*	TAG		p.Glu1801	Glu	c.5401_5403	gag	c.5401G>T	p.Glu1801*	TAG
																p.Lys2357	_x001E_K_x001E_	c.21205_21207	AAG	c.7069A>T	p.Lys2357*	TAG		p.Lys1662	K	c.4984_4986	aaa	c.4984A>T	p.Lys1662*	TAA		p.Glu1802	Glu	c.5404_5406	gag	c.5404G>T	p.Glu1802*	TAG
																p.Gln2372	_x001E_Q_x001E_	c.21340_21342	CAG	c.7114C>T	p.Gln2372*	TAG		p.Gly1665	G	c.4993_4995	gga	c.4993G>T	p.Gly1665*	TGA		p.Glu1803	Glu	c.5407_5409	gaa	c.5407G>T	p.Glu1803*	TAA
																p.Gln2381	_x001E_Q_x001E_	c.21421_21423	CAA	c.7141C>T	p.Gln2381*	TAA		p.Glu1668	E	c.5002_5004	gag	c.5002G>T	p.Glu1668*	TAG		p.Glu1806	Glu	c.5416_5418	gaa	c.5416G>T	p.Glu1806*	TAA
																p.Ser2424	_x001E_S_x001E_	c.21811_21813	TCA	c.7271C>G	p.Ser2424*	TGA		p.Lys1677	K	c.5029_5031	aag	c.5029A>T	p.Lys1677*	TAG		p.Cys1807	Cys	c.5419_5421	tgt	c.5421T>A	p.Cys1807*	TGA
																p.Ser2432	_x001E_S_x001E_	c.21883_21885	TCA	c.7295C>G	p.Ser2432*	TGA		p.Glu1683	E	c.5047_5049	gag	c.5047G>T	p.Glu1683*	TAG		p.Glu1812	Glu	c.5434_5436	gag	c.5434G>T	p.Glu1812*	TAG
																p.Glu2463	_x001E_E_x001E_	c.22159_22161	GAA	c.7387G>T	p.Glu2463*	TAA		p.Gln1708	Q	c.5122_5124	cag	c.5122C>T	p.Gln1708*	TAG		p.Glu1813	Glu	c.5437_5439	gaa	c.5437G>T	p.Glu1813*	TAA
																p.Gln2478	_x001E_Q_x001E_	c.22294_22296	CAG	c.7432C>T	p.Gln2478*	TAG		p.Leu1712	L	c.5134_5136	ttg	c.5135T>A	p.Leu1712*	TAG		p.Glu1815	Glu	c.5443_5445	gag	c.5443G>T	p.Glu1815*	TAG
																p.Gln2480	_x001E_Q_x001E_	c.22312_22314	CAA	c.7438C>T	p.Gln2480*	TAA		p.Glu1714	E	c.5140_5142	gag	c.5140G>T	p.Glu1714*	TAG		p.Glu1816	Glu	c.5446_5448	gag	c.5446G>T	p.Glu1816*	TAG
																p.Gln2500	_x001E_Q_x001E_	c.22492_22494	CAG	c.7498C>T	p.Gln2500*	TAG		p.Glu1718	E	c.5152_5154	gaa	c.5152G>T	p.Glu1718*	TAA		p.Glu1818	Glu	c.5452_5454	gag	c.5452G>T	p.Glu1818*	TAG
																p.Trp2504	_x001E_W_x001E_	c.22531_22533	TGG	c.7511G>A	p.Trp2504*	TAG		p.Arg1721	R	c.5161_5163	cga	c.5161C>T	p.Arg1721*	TGA		p.Glu1819	Glu	c.5455_5457	gag	c.5455G>T	p.Glu1819*	TAG
																p.Trp2504	_x001E_W_x001E_	c.22534_22536	TGG	c.7512G>A	p.Trp2504*	TGA		p.Arg1722	R	c.5164_5166	cga	c.5164C>T	p.Arg1722*	TGA		p.Glu1820	Glu	c.5458_5460	gaa	c.5458G>T	p.Glu1820*	TAA
																p.Arg2505	_x001E_R_x001E_	c.22537_22539	CGA	c.7513C>T	p.Arg2505*	TGA		p.Cys1723	C	c.5167_5169	tgc	c.5169C>A	p.Cys1723*	TGA		p.Glu1823	Glu	c.5467_5469	gag	c.5467G>T	p.Glu1823*	TAG
																p.Arg2560	_x001E_R_x001E_	c.23032_23034	CGA	c.7678C>T	p.Arg2560*	TGA		p.Glu1726	E	c.5176_5178	gag	c.5176G>T	p.Glu1726*	TAG		p.Glu1826	Glu	c.5476_5478	gaa	c.5476G>T	p.Glu1826*	TAA
																p.Ser2570	_x001E_S_x001E_	c.23125_23127	TCA	c.7709C>G	p.Ser2570*	TGA		p.Lys1732	K	c.5194_5196	aag	c.5194A>T	p.Lys1732*	TAG		p.Glu1829	Glu	c.5485_5487	gaa	c.5485G>T	p.Glu1829*	TAA
																p.Ser2572	_x001E_S_x001E_	c.23143_23145	TCA	c.7715C>G	p.Ser2572*	TGA		p.Glu1733	E	c.5197_5199	gag	c.5197G>T	p.Glu1733*	TAG		p.Lys1830	Lys	c.5488_5490	aag	c.5488A>T	p.Lys1830*	TAG
																p.Ser2697	_x001E_S_x001E_	c.24268_24270	TCA	c.8090C>G	p.Ser2697*	TGA		p.Gly1740	G	c.5218_5220	gga	c.5218G>T	p.Gly1740*	TGA		p.Lys1845	Lys	c.5533_5535	aag	c.5533A>T	p.Lys1845*	TAG
																p.Tyr2838	_x001E_Y_x001E_	c.25540_25542	TAC	c.8514C>A	p.Tyr2838*	TAA		p.Gln1741	Q	c.5221_5223	cag	c.5221C>T	p.Gln1741*	TAG		p.Glu1846	Glu	c.5536_5538	gag	c.5536G>T	p.Glu1846*	TAG
																p.Tyr2838	_x001E_Y_x001E_	c.25540_25542	TAC	c.8514C>G	p.Tyr2838*	TAG		p.Arg1742	R	c.5224_5226	aga	c.5224A>T	p.Arg1742*	TGA		p.Lys1847	Lys	c.5539_5541	aag	c.5539A>T	p.Lys1847*	TAG
																								p.Lys1752	K	c.5254_5256	aag	c.5254A>T	p.Lys1752*	TAG		p.Lys1849	Lys	c.5545_5547	aag	c.5545A>T	p.Lys1849*	TAG
																								p.Glu1760	E	c.5278_5280	gag	c.5278G>T	p.Glu1760*	TAG		p.Gln1850	Gln	c.5548_5550	caa	c.5548C>T	p.Gln1850*	TAA
																								p.Glu1766	E	c.5296_5298	gaa	c.5296G>T	p.Glu1766*	TAA		p.Lys1853	Lys	c.5557_5559	aag	c.5557A>T	p.Lys1853*	TAG
																								p.Glu1767	E	c.5299_5301	gaa	c.5299G>T	p.Glu1767*	TAA		p.Lys1863	Lys	c.5587_5589	aaa	c.5587A>T	p.Lys1863*	TAA
																								p.Glu1774	E	c.5320_5322	gaa	c.5320G>T	p.Glu1774*	TAA		p.Lys1864	Lys	c.5590_5592	aag	c.5590A>T	p.Lys1864*	TAG
																								p.Glu1776	E	c.5326_5328	gaa	c.5326G>T	p.Glu1776*	TAA		p.Arg1872	Arg	c.5614_5616	cga	c.5614C>T	p.Arg1872*	TGA
																								p.Glu1777	E	c.5329_5331	gaa	c.5329G>T	p.Glu1777*	TAA		p.Lys1875	Lys	c.5623_5625	aag	c.5623A>T	p.Lys1875*	TAG
																								p.Glu1780	E	c.5338_5340	gaa	c.5338G>T	p.Glu1780*	TAA		p.Leu1876	Leu	c.5626_5628	ttg	c.5627T>A	p.Leu1876*	TAG
																								p.Glu1786	E	c.5356_5358	gag	c.5356G>T	p.Glu1786*	TAG		p.Gln1880	Gln	c.5638_5640	cag	c.5638C>T	p.Gln1880*	TAG
																								p.Glu1787	E	c.5359_5361	gag	c.5359G>T	p.Glu1787*	TAG		p.Glu1881	Glu	c.5641_5643	gag	c.5641G>T	p.Glu1881*	TAG
																								p.Lys1793	K	c.5377_5379	aag	c.5377A>T	p.Lys1793*	TAG		p.Trp1889	Trp	c.5665_5667	tgg	c.5667G>A	p.Trp1889*	TGA
																								p.Lys1795	K	c.5383_5385	aag	c.5383A>T	p.Lys1795*	TAG		p.Trp1889	Trp	c.5665_5667	tgg	c.5666G>A	p.Trp1889*	TAG
																								p.Glu1799	E	c.5395_5397	gag	c.5395G>T	p.Glu1799*	TAG		p.Gln1890	Gln	c.5668_5670	cag	c.5668C>T	p.Gln1890*	TAG
																								p.Glu1802	E	c.5404_5406	gag	c.5404G>T	p.Glu1802*	TAG		p.Glu1898	Glu	c.5692_5694	gag	c.5692G>T	p.Glu1898*	TAG
																								p.Lys1804	K	c.5410_5412	aag	c.5410A>T	p.Lys1804*	TAG		p.Gln1901	Gln	c.5701_5703	cag	c.5701C>T	p.Gln1901*	TAG
																								p.Lys1808	K	c.5422_5424	aag	c.5422A>T	p.Lys1808*	TAG		p.Glu1905	Glu	c.5713_5715	gag	c.5713G>T	p.Glu1905*	TAG
																								p.Lys1811	K	c.5431_5433	aag	c.5431A>T	p.Lys1811*	TAG		p.Lys1907	Lys	c.5719_5721	aag	c.5719A>T	p.Lys1907*	TAG
																								p.Lys1815	K	c.5443_5445	aag	c.5443A>T	p.Lys1815*	TAG		p.Glu1909	Glu	c.5725_5727	gaa	c.5725G>T	p.Glu1909*	TAA
																								p.Gln1818	Q	c.5452_5454	cag	c.5452C>T	p.Gln1818*	TAG		p.Arg1925	Arg	c.5773_5775	aga	c.5773A>T	p.Arg1925*	TGA
																								p.Lys1819	K	c.5455_5457	aag	c.5455A>T	p.Lys1819*	TAG		p.Lys1926	Lys	c.5776_5778	aag	c.5776A>T	p.Lys1926*	TAG
																								p.Cys1827	C	c.5479_5481	tgc	c.5481C>A	p.Cys1827*	TGA		p.Lys1927	Lys	c.5779_5781	aaa	c.5779A>T	p.Lys1927*	TAA
																								p.Lys1830	K	c.5488_5490	aag	c.5488A>T	p.Lys1830*	TAG		p.Glu1928	Glu	c.5782_5784	gag	c.5782G>T	p.Glu1928*	TAG
																								p.Gln1835	Q	c.5503_5505	cag	c.5503C>T	p.Gln1835*	TAG		p.Gln1929	Gln	c.5785_5787	caa	c.5785C>T	p.Gln1929*	TAA
																								p.Glu1836	E	c.5506_5508	gag	c.5506G>T	p.Glu1836*	TAG		p.Glu1930	Glu	c.5788_5790	gaa	c.5788G>T	p.Glu1930*	TAA
																								p.Gln1856	Q	c.5566_5568	cag	c.5566C>T	p.Gln1856*	TAG		p.Lys1932	Lys	c.5794_5796	aaa	c.5794A>T	p.Lys1932*	TAA
																								p.Lys1862	K	c.5584_5586	aag	c.5584A>T	p.Lys1862*	TAG		p.Glu1936	Glu	c.5806_5808	gaa	c.5806G>T	p.Glu1936*	TAA
																								p.Cys1874	C	c.5620_5622	tgc	c.5622C>A	p.Cys1874*	TGA		p.Glu1937	Glu	c.5809_5811	gag	c.5809G>T	p.Glu1937*	TAG
																								p.Lys1880	K	c.5638_5640	aag	c.5638A>T	p.Lys1880*	TAG		p.Gln1938	Gln	c.5812_5814	cag	c.5812C>T	p.Gln1938*	TAG
																								p.Glu1886	E	c.5656_5658	gag	c.5656G>T	p.Glu1886*	TAG		p.Gln1939	Gln	c.5815_5817	caa	c.5815C>T	p.Gln1939*	TAA
																								p.Gln1894	Q	c.5680_5682	cag	c.5680C>T	p.Gln1894*	TAG		p.Glu1940	Glu	c.5818_5820	gag	c.5818G>T	p.Glu1940*	TAG
																								p.Lys1905	K	c.5713_5715	aaa	c.5713A>T	p.Lys1905*	TAA		p.Lys1941	Lys	c.5821_5823	aaa	c.5821A>T	p.Lys1941*	TAA
																								p.Leu1922	L	c.5764_5766	ttg	c.5765T>A	p.Leu1922*	TAG		p.Leu1958	Leu	c.5872_5874	ttg	c.5873T>A	p.Leu1958*	TAG
																								p.Glu1924	E	c.5770_5772	gag	c.5770G>T	p.Glu1924*	TAG		p.Glu1960	Glu	c.5878_5880	gaa	c.5878G>T	p.Glu1960*	TAA
																								p.Gly1926	G	c.5776_5778	gga	c.5776G>T	p.Gly1926*	TGA		p.Gln1967	Gln	c.5899_5901	cag	c.5899C>T	p.Gln1967*	TAG
																								p.Glu1931	E	c.5791_5793	gag	c.5791G>T	p.Glu1931*	TAG		p.Glu1969	Glu	c.5905_5907	gaa	c.5905G>T	p.Glu1969*	TAA
																								p.Lys1934	K	c.5800_5802	aag	c.5800A>T	p.Lys1934*	TAG		p.Lys1972	Lys	c.5914_5916	aag	c.5914A>T	p.Lys1972*	TAG
																								p.Glu1935	E	c.5803_5805	gag	c.5803G>T	p.Glu1935*	TAG		p.Gln1978	Gln	c.5932_5934	cag	c.5932C>T	p.Gln1978*	TAG
																								p.Lys1938	K	c.5812_5814	aag	c.5812A>T	p.Lys1938*	TAG		p.Gln1979	Gln	c.5935_5937	caa	c.5935C>T	p.Gln1979*	TAA
																								p.Gln1947	Q	c.5839_5841	cag	c.5839C>T	p.Gln1947*	TAG		p.Lys1981	Lys	c.5941_5943	aaa	c.5941A>T	p.Lys1981*	TAA
																								p.Lys1953	K	c.5857_5859	aag	c.5857A>T	p.Lys1953*	TAG		p.Lys1987	Lys	c.5959_5961	aag	c.5959A>T	p.Lys1987*	TAG
																								p.Glu1956	E	c.5866_5868	gag	c.5866G>T	p.Glu1956*	TAG		p.Glu1990	Glu	c.5968_5970	gag	c.5968G>T	p.Glu1990*	TAG
																								p.Glu1958	E	c.5872_5874	gaa	c.5872G>T	p.Glu1958*	TAA		p.Glu1992	Glu	c.5974_5976	gag	c.5974G>T	p.Glu1992*	TAG
																								p.Lys1962	K	c.5884_5886	aag	c.5884A>T	p.Lys1962*	TAG		p.Arg1996	Arg	c.5986_5988	cga	c.5986C>T	p.Arg1996*	TGA
																								p.Glu1964	E	c.5890_5892	gag	c.5890G>T	p.Glu1964*	TAG		p.Glu1998	Glu	c.5992_5994	gag	c.5992G>T	p.Glu1998*	TAG
																								p.Cys1968	C	c.5902_5904	tgt	c.5904T>A	p.Cys1968*	TGA		p.Cys2002	Cys	c.6004_6006	tgt	c.6006T>A	p.Cys2002*	TGA
																								p.Gln1974	Q	c.5920_5922	cag	c.5920C>T	p.Gln1974*	TAG		p.Trp2007	Trp	c.6019_6021	tgg	c.6021G>A	p.Trp2007*	TGA
																								p.Lys1979	K	c.5935_5937	aag	c.5935A>T	p.Lys1979*	TAG		p.Trp2007	Trp	c.6019_6021	tgg	c.6020G>A	p.Trp2007*	TAG
																								p.Cys1981	C	c.5941_5943	tgc	c.5943C>A	p.Cys1981*	TGA		p.Gln2008	Gln	c.6022_6024	cag	c.6022C>T	p.Gln2008*	TAG
																								p.Cys1983	C	c.5947_5949	tgt	c.5949T>A	p.Cys1983*	TGA		p.Ser2010	Ser	c.6028_6030	tcg	c.6029C>A	p.Ser2010*	TAG
																								p.Arg1989	R	c.5965_5967	cga	c.5965C>T	p.Arg1989*	TGA		p.Lys2013	Lys	c.6037_6039	aag	c.6037A>T	p.Lys2013*	TAG
																								p.Glu2000	E	c.5998_6000	gag	c.5998G>T	p.Glu2000*	TAG		p.Arg2014	Arg	c.6040_6042	cga	c.6040C>T	p.Arg2014*	TGA
																								p.Lys2003	K	c.6007_6009	aaa	c.6007A>T	p.Lys2003*	TAA		p.Cys2015	Cys	c.6043_6045	tgc	c.6045C>A	p.Cys2015*	TGA
																								p.Lys2013	K	c.6037_6039	aag	c.6037A>T	p.Lys2013*	TAG		p.Cys2017	Cys	c.6049_6051	tgt	c.6051T>A	p.Cys2017*	TGA
																								p.Lys2020	K	c.6058_6060	aag	c.6058A>T	p.Lys2020*	TAG		p.Leu2025	Leu	c.6073_6075	ttg	c.6074T>A	p.Leu2025*	TAG
																								p.Glu2023	E	c.6067_6069	gaa	c.6067G>T	p.Glu2023*	TAA		p.Glu2034	Glu	c.6100_6102	gaa	c.6100G>T	p.Glu2034*	TAA
																								p.Lys2025	K	c.6073_6075	aag	c.6073A>T	p.Lys2025*	TAG		p.Lys2037	Lys	c.6109_6111	aaa	c.6109A>T	p.Lys2037*	TAA
																								p.Glu2034	E	c.6100_6102	gag	c.6100G>T	p.Glu2034*	TAG		p.Lys2047	Lys	c.6139_6141	aag	c.6139A>T	p.Lys2047*	TAG
																								p.Glu2035	E	c.6103_6105	gag	c.6103G>T	p.Glu2035*	TAG		p.Glu2054	Glu	c.6160_6162	gag	c.6160G>T	p.Glu2054*	TAG
																								p.Gln2037	Q	c.6109_6111	cag	c.6109C>T	p.Gln2037*	TAG		p.Glu2057	Glu	c.6169_6171	gag	c.6169G>T	p.Glu2057*	TAG
																								p.Cys2043	C	c.6127_6129	tgc	c.6129C>A	p.Cys2043*	TGA		p.Arg2058	Arg	c.6172_6174	aga	c.6172A>T	p.Arg2058*	TGA
																								p.Lys2045	K	c.6133_6135	aaa	c.6133A>T	p.Lys2045*	TAA		p.Lys2059	Lys	c.6175_6177	aag	c.6175A>T	p.Lys2059*	TAG
																								p.Cys2052	C	c.6154_6156	tgc	c.6156C>A	p.Cys2052*	TGA		p.Arg2060	Arg	c.6178_6180	cga	c.6178C>T	p.Arg2060*	TGA
																								p.Glu2054	E	c.6160_6162	gag	c.6160G>T	p.Glu2054*	TAG		p.Gln2063	Gln	c.6187_6189	cag	c.6187C>T	p.Gln2063*	TAG
																								p.Gln2070	Q	c.6208_6210	cag	c.6208C>T	p.Gln2070*	TAG		p.Glu2066	Glu	c.6196_6198	gag	c.6196G>T	p.Glu2066*	TAG
																								p.Cys2081	C	c.6241_6243	tgc	c.6243C>A	p.Cys2081*	TGA		p.Glu2068	Glu	c.6202_6204	gag	c.6202G>T	p.Glu2068*	TAG
																								p.Cys2094	C	c.6280_6282	tgc	c.6282C>A	p.Cys2094*	TGA		p.Glu2069	Glu	c.6205_6207	gag	c.6205G>T	p.Glu2069*	TAG
																								p.Gln2100	Q	c.6298_6300	cag	c.6298C>T	p.Gln2100*	TAG		p.Glu2071	Glu	c.6211_6213	gag	c.6211G>T	p.Glu2071*	TAG
																								p.Gln2115	Q	c.6343_6345	cag	c.6343C>T	p.Gln2115*	TAG		p.Lys2073	Lys	c.6217_6219	aag	c.6217A>T	p.Lys2073*	TAG
																								p.Arg2116	R	c.6346_6348	aga	c.6346A>T	p.Arg2116*	TGA		p.Cys2077	Cys	c.6229_6231	tgc	c.6231C>A	p.Cys2077*	TGA
																								p.Glu2120	E	c.6358_6360	gaa	c.6358G>T	p.Glu2120*	TAA		p.Lys2079	Lys	c.6235_6237	aaa	c.6235A>T	p.Lys2079*	TAA
																								p.Lys2124	K	c.6370_6372	aaa	c.6370A>T	p.Lys2124*	TAA		p.Glu2081	Glu	c.6241_6243	gag	c.6241G>T	p.Glu2081*	TAG
																								p.Gln2128	Q	c.6382_6384	cag	c.6382C>T	p.Gln2128*	TAG		p.Trp2082	Trp	c.6244_6246	tgg	c.6245G>A	p.Trp2082*	TAG
																								p.Glu2145	E	c.6433_6435	gag	c.6433G>T	p.Glu2145*	TAG		p.Trp2082	Trp	c.6244_6246	tgg	c.6246G>A	p.Trp2082*	TGA
																								p.Leu2147	L	c.6439_6441	ttg	c.6440T>A	p.Leu2147*	TAG		p.Trp2083	Trp	c.6247_6249	tgg	c.6249G>A	p.Trp2083*	TGA
																								p.Arg2158	R	c.6472_6474	cga	c.6472C>T	p.Arg2158*	TGA		p.Trp2084	Trp	c.6250_6252	tgg	c.6251G>A	p.Trp2084*	TAG
																								p.Lys2159	K	c.6475_6477	aag	c.6475A>T	p.Lys2159*	TAG		p.Trp2084	Trp	c.6250_6252	tgg	c.6252G>A	p.Trp2084*	TGA
																								p.Cys2163	C	c.6487_6489	tgc	c.6489C>A	p.Cys2163*	TGA		p.Glu2088	Glu	c.6262_6264	gag	c.6262G>T	p.Glu2088*	TAG
																								p.Glu2165	E	c.6493_6495	gag	c.6493G>T	p.Glu2165*	TAG		p.Leu2090	Leu	c.6268_6270	ttg	c.6269T>A	p.Leu2090*	TAG
																								p.Gln2176	Q	c.6526_6528	cag	c.6526C>T	p.Gln2176*	TAG		p.Leu2095	Leu	c.6283_6285	ttg	c.6284T>A	p.Leu2095*	TAG
																								p.Gln2188	Q	c.6562_6564	cag	c.6562C>T	p.Gln2188*	TAG		p.Leu2098	Leu	c.6292_6294	ttg	c.6293T>A	p.Leu2098*	TAG
																								p.Lys2189	K	c.6565_6567	aag	c.6565A>T	p.Lys2189*	TAG		p.Gln2104	Gln	c.6310_6312	cag	c.6310C>T	p.Gln2104*	TAG
																								p.Glu2200	E	c.6598_6600	gag	c.6598G>T	p.Glu2200*	TAG		p.Leu2107	Leu	c.6319_6321	ttg	c.6320T>A	p.Leu2107*	TAG
																								p.Gln2207	Q	c.6619_6621	cag	c.6619C>T	p.Gln2207*	TAG		p.Glu2112	Glu	c.6334_6336	gaa	c.6334G>T	p.Glu2112*	TAA
																								p.Gln2209	Q	c.6625_6627	cag	c.6625C>T	p.Gln2209*	TAG		p.Cys2115	Cys	c.6343_6345	tgc	c.6345C>A	p.Cys2115*	TGA
																								p.Gln2210	Q	c.6628_6630	cag	c.6628C>T	p.Gln2210*	TAG		p.Leu2116	Leu	c.6346_6348	ttg	c.6347T>A	p.Leu2116*	TAG
																								p.Gln2219	Q	c.6655_6657	cag	c.6655C>T	p.Gln2219*	TAG		p.Leu2119	Leu	c.6355_6357	ttg	c.6356T>A	p.Leu2119*	TAG
																								p.Glu2224	E	c.6670_6672	gag	c.6670G>T	p.Glu2224*	TAG		p.Leu2122	Leu	c.6364_6366	ttg	c.6365T>A	p.Leu2122*	TAG
																								p.Lys2243	K	c.6727_6729	aag	c.6727A>T	p.Lys2243*	TAG		p.Trp2125	Trp	c.6373_6375	tgg	c.6374G>A	p.Trp2125*	TAG
																								p.Ser2262	S	c.6784_6786	tcg	c.6785C>A	p.Ser2262*	TAG		p.Trp2125	Trp	c.6373_6375	tgg	c.6375G>A	p.Trp2125*	TGA
																								p.Leu2266	L	c.6796_6798	ttg	c.6797T>A	p.Leu2266*	TAG		p.Cys2128	Cys	c.6382_6384	tgc	c.6384C>A	p.Cys2128*	TGA
																								p.Gln2273	Q	c.6817_6819	caa	c.6817C>T	p.Gln2273*	TAA		p.Glu2132	Glu	c.6394_6396	gag	c.6394G>T	p.Glu2132*	TAG
																								p.Cys2276	C	c.6826_6828	tgt	c.6828T>A	p.Cys2276*	TGA		p.Gln2134	Gln	c.6400_6402	caa	c.6400C>T	p.Gln2134*	TAA
																								p.Leu2281	L	c.6841_6843	ttg	c.6842T>A	p.Leu2281*	TAG		p.Gly2141	Gly	c.6421_6423	gga	c.6421G>T	p.Gly2141*	TGA
																								p.Gln2284	Q	c.6850_6852	cag	c.6850C>T	p.Gln2284*	TAG		p.Ser2144	Ser	c.6430_6432	tcg	c.6431C>A	p.Ser2144*	TAG
																								p.Trp337	W	c.1009_1011	tgg	c.1011G>A	p.Trp337*	TGA		p.Ser2147	Ser	c.6439_6441	tcg	c.6440C>A	p.Ser2147*	TAG
																								p.Trp1023	W	c.3067_3069	tgg	c.3068G>A	p.Trp1023*	TAG		p.Gln2149	Gln	c.6445_6447	cag	c.6445C>T	p.Gln2149*	TAG
																								p.Trp1023	W	c.3067_3069	tgg	c.3069G>A	p.Trp1023*	TGA		p.Arg2150	Arg	c.6448_6450	aga	c.6448A>T	p.Arg2150*	TGA
																								p.Trp1073	W	c.3217_3219	tgg	c.3218G>A	p.Trp1073*	TAG		p.Glu2154	Glu	c.6460_6462	gag	c.6460G>T	p.Glu2154*	TAG
																								p.Trp1073	W	c.3217_3219	tgg	c.3219G>A	p.Trp1073*	TGA		p.Lys2158	Lys	c.6472_6474	aaa	c.6472A>T	p.Lys2158*	TAA
																								p.Trp1498	W	c.4492_4494	tgg	c.4493G>A	p.Trp1498*	TAG		p.Gln2162	Gln	c.6484_6486	cag	c.6484C>T	p.Gln2162*	TAG
																								p.Trp1498	W	c.4492_4494	tgg	c.4494G>A	p.Trp1498*	TGA		p.Leu2170	Leu	c.6508_6510	ttg	c.6509T>A	p.Leu2170*	TAG
																								p.Trp1545	W	c.4633_4635	tgg	c.4634G>A	p.Trp1545*	TAG		p.Gln2178	Gln	c.6532_6534	cag	c.6532C>T	p.Gln2178*	TAG
																								p.Trp1545	W	c.4633_4635	tgg	c.4635G>A	p.Trp1545*	TGA		p.Glu2179	Glu	c.6535_6537	gag	c.6535G>T	p.Glu2179*	TAG
																								p.Trp1670	W	c.5008_5010	tgg	c.5009G>A	p.Trp1670*	TAG		p.Lys2180	Lys	c.6538_6540	aaa	c.6538A>T	p.Lys2180*	TAA
																								p.Trp1670	W	c.5008_5010	tgg	c.5010G>A	p.Trp1670*	TGA		p.Lys2193	Lys	c.6577_6579	aaa	c.6577A>T	p.Lys2193*	TAA
																								p.Trp1686	W	c.5056_5058	tgg	c.5057G>A	p.Trp1686*	TAG		p.Cys2197	Cys	c.6589_6591	tgt	c.6591T>A	p.Cys2197*	TGA
																								p.Trp1686	W	c.5056_5058	tgg	c.5058G>A	p.Trp1686*	TGA		p.Arg2198	Arg	c.6592_6594	cga	c.6592C>T	p.Arg2198*	TGA
																								p.Trp1844	W	c.5530_5532	tgg	c.5531G>A	p.Trp1844*	TAG		p.Glu2199	Glu	c.6595_6597	gaa	c.6595G>T	p.Glu2199*	TAA
																								p.Trp1973	W	c.5917_5919	tgg	c.5918G>A	p.Trp1973*	TAG		p.Ser2206	Ser	c.6616_6618	tcg	c.6617C>A	p.Ser2206*	TAG
																								p.Trp1973	W	c.5917_5919	tgg	c.5919G>A	p.Trp1973*	TGA		p.Gln2210	Gln	c.6628_6630	caa	c.6628C>T	p.Gln2210*	TAA
																								p.Trp2048	W	c.6142_6144	tgg	c.6143G>A	p.Trp2048*	TAG		p.Gln2222	Gln	c.6664_6666	cag	c.6664C>T	p.Gln2222*	TAG
																								p.Trp2048	W	c.6142_6144	tgg	c.6144G>A	p.Trp2048*	TGA		p.Lys2223	Lys	c.6667_6669	aaa	c.6667A>T	p.Lys2223*	TAA
																								p.Trp2049	W	c.6145_6147	tgg	c.6146G>A	p.Trp2049*	TAG		p.Gly2224	Gly	c.6670_6672	gga	c.6670G>T	p.Gly2224*	TGA
																								p.Trp2049	W	c.6145_6147	tgg	c.6147G>A	p.Trp2049*	TGA		p.Gly2227	Gly	c.6679_6681	gga	c.6679G>T	p.Gly2227*	TGA
																								p.Trp2050	W	c.6148_6150	tgg	c.6149G>A	p.Trp2050*	TAG		p.Glu2234	Glu	c.6700_6702	gag	c.6700G>T	p.Glu2234*	TAG
																								p.Trp2050	W	c.6148_6150	tgg	c.6150G>A	p.Trp2050*	TGA		p.Gln2241	Gln	c.6721_6723	cag	c.6721C>T	p.Gln2241*	TAG
																								p.Trp2091	W	c.6271_6273	tgg	c.6272G>A	p.Trp2091*	TAG		p.Gln2243	Gln	c.6727_6729	cag	c.6727C>T	p.Gln2243*	TAG
																								p.Trp2091	W	c.6271_6273	tgg	c.6273G>A	p.Trp2091*	TGA		p.Gln2244	Gln	c.6730_6732	cag	c.6730C>T	p.Gln2244*	TAG
																								p.Tyr154	Y	c.460_462	tac	c.462C>G	p.Tyr154*	TAG		p.Gln2246	Gln	c.6736_6738	cag	c.6736C>T	p.Gln2246*	TAG
																								p.Tyr212	Y	c.634_636	tac	c.636C>G	p.Tyr212*	TAG		p.Gln2253	Gln	c.6757_6759	cag	c.6757C>T	p.Gln2253*	TAG
																								p.Tyr311	Y	c.931_933	tac	c.933C>G	p.Tyr311*	TAG		p.Glu2258	Glu	c.6772_6774	gaa	c.6772G>T	p.Glu2258*	TAA
																								p.Tyr316	Y	c.946_948	tac	c.948C>A	p.Tyr316*	TAA		p.Cys2266	Cys	c.6796_6798	tgc	c.6798C>A	p.Cys2266*	TGA
																								p.Tyr401	Y	c.1201_1203	tac	c.1203C>G	p.Tyr401*	TAG		p.Lys2270	Lys	c.6808_6810	aag	c.6808A>T	p.Lys2270*	TAG
																								p.Tyr417	Y	c.1249_1251	tac	c.1251C>G	p.Tyr417*	TAG		p.Leu2272	Leu	c.6814_6816	ttg	c.6815T>A	p.Leu2272*	TAG
																								p.Tyr422	Y	c.1264_1266	tac	c.1266C>G	p.Tyr422*	TAG		p.Arg2277	Arg	c.6829_6831	aga	c.6829A>T	p.Arg2277*	TGA
																								p.Tyr471	Y	c.1411_1413	tac	c.1413C>G	p.Tyr471*	TAG		p.Glu2280	Glu	c.6838_6840	gaa	c.6838G>T	p.Glu2280*	TAA
																								p.Tyr534	Y	c.1600_1602	tac	c.1602C>A	p.Tyr534*	TAA		p.Ser2283	Ser	c.6847_6849	tcg	c.6848C>A	p.Ser2283*	TAG
																								p.Tyr762	Y	c.2284_2286	tac	c.2286C>G	p.Tyr762*	TAG		p.Glu2284	Glu	c.6850_6852	gaa	c.6850G>T	p.Glu2284*	TAA
																								p.Tyr1260	Y	c.3778_3780	tac	c.3780C>G	p.Tyr1260*	TAG		p.Leu2287	Leu	c.6859_6861	ttg	c.6860T>A	p.Leu2287*	TAG
																								p.Tyr1324	Y	c.3970_3972	tac	c.3972C>A	p.Tyr1324*	TAA		p.Glu2289	Glu	c.6865_6867	gag	c.6865G>T	p.Glu2289*	TAG
																								p.Tyr447	Y	c.1339_1341	tat	c.1341T>A	p.Tyr447*	TAA		p.Leu2292	Leu	c.6874_6876	ttg	c.6875T>A	p.Leu2292*	TAG
																								p.Tyr470	Y	c.1408_1410	tat	c.1410T>A	p.Tyr470*	TAA		p.Ser2296	Ser	c.6886_6888	tcg	c.6887C>A	p.Ser2296*	TAG
																								p.Tyr579	Y	c.1735_1737	tat	c.1737T>A	p.Tyr579*	TAA		p.Ser2298	Ser	c.6892_6894	tca	c.6893C>G	p.Ser2298*	TGA
																								p.Tyr815	Y	c.2443_2445	tat	c.2445T>A	p.Tyr815*	TAA		p.Cys2310	Cys	c.6928_6930	tgt	c.6930T>A	p.Cys2310*	TGA
																								p.Tyr1012	Y	c.3034_3036	tat	c.3036T>A	p.Tyr1012*	TAA		p.Gln2315	Gln	c.6943_6945	cag	c.6943C>T	p.Gln2315*	TAG
																								p.Tyr1096	Y	c.3286_3288	tat	c.3288T>A	p.Tyr1096*	TAA		p.Gln2318	Gln	c.6952_6954	cag	c.6952C>T	p.Gln2318*	TAG
																								p.Tyr1101	Y	c.3301_3303	tat	c.3303T>A	p.Tyr1101*	TAA
																								p.Tyr1211	Y	c.3631_3633	tat	c.3633T>A	p.Tyr1211*	TAA
																								p.Tyr1226	Y	c.3676_3678	tat	c.3678T>A	p.Tyr1226*	TAA
																								p.Tyr1281	Y	c.3841_3843	tat	c.3843T>G	p.Tyr1281*	TAG
																								p.Tyr1285	Y	c.3853_3855	tat	c.3855T>A	p.Tyr1285*	TAA
																								p.Tyr1319	Y	c.3955_3957	tat	c.3957T>G	p.Tyr1319*	TAG
																								p.Tyr1377	Y	c.4129_4131	tat	c.4131T>G	p.Tyr1377*	TAG
																								p.Tyr1435	Y	c.4303_4305	tat	c.4305T>A	p.Tyr1435*	TAA
																								p.Tyr1506	Y	c.4516_4518	tat	c.4518T>G	p.Tyr1506*	TAG
																								p.Tyr1508	Y	c.4522_4524	tat	c.4524T>A	p.Tyr1508*	TAA
																								p.Tyr1555	Y	c.4663_4665	tat	c.4665T>A	p.Tyr1555*	TAA
																								p.Tyr1734	Y	c.5200_5202	tat	c.5202T>A	p.Tyr1734*	TAA
																								p.Ser607	S	c.1819_1821	tca	c.1820C>G	p.Ser607*	TGA
																								p.Ser614	S	c.1840_1842	tca	c.1841C>G	p.Ser614*	TGA
																								p.Ser744	S	c.2230_2232	tca	c.2231C>G	p.Ser744*	TGA
																								p.Ser769	S	c.2305_2307	tca	c.2306C>G	p.Ser769*	TGA
																								p.Ser881	S	c.2641_2643	tca	c.2642C>G	p.Ser881*	TGA
																								p.Ser1085	S	c.3253_3255	tca	c.3254C>G	p.Ser1085*	TGA
																								p.Ser1184	S	c.3550_3552	tca	c.3551C>G	p.Ser1184*	TGA
																								p.Ser1248	S	c.3742_3744	tca	c.3743C>G	p.Ser1248*	TGA
																								p.Leu975	L	c.2923_2925	tta	c.2924T>A	p.Leu975*	TAA
																								p.Tyr148	Y	c.442_444	tac	c.444C>G	p.Tyr148*	TAG
																								p.Tyr222	Y	c.664_666	tac	c.666C>G	p.Tyr222*	TAG
																								p.Tyr229	Y	c.685_687	tac	c.687C>G	p.Tyr229*	TAG
																								p.Tyr518	Y	c.1552_1554	tac	c.1554C>G	p.Tyr518*	TAG
																								p.Tyr551	Y	c.1651_1653	tac	c.1653C>G	p.Tyr551*	TAG
																								p.Tyr788	Y	c.2362_2364	tac	c.2364C>G	p.Tyr788*	TAG
																								p.Tyr809	Y	c.2425_2427	tac	c.2427C>G	p.Tyr809*	TAG
																								p.Tyr823	Y	c.2467_2469	tac	c.2469C>G	p.Tyr823*	TAG
																								p.Tyr915	Y	c.2743_2745	tac	c.2745C>G	p.Tyr915*	TAG
																								p.Tyr1369	Y	c.4105_4107	tac	c.4107C>G	p.Tyr1369*	TAG
																								p.Tyr1389	Y	c.4165_4167	tac	c.4167C>G	p.Tyr1389*	TAG
																								p.Tyr1393	Y	c.4177_4179	tac	c.4179C>G	p.Tyr1393*	TAG
																								p.Tyr1428	Y	c.4282_4284	tac	c.4284C>G	p.Tyr1428*	TAG
																								p.Tyr1572	Y	c.4714_4716	tac	c.4716C>G	p.Tyr1572*	TAG
																								p.Tyr2076	Y	c.6226_6228	tac	c.6228C>G	p.Tyr2076*	TAG
																								p.Tyr2254	Y	c.6760_6762	tac	c.6762C>G	p.Tyr2254*	TAG
																								p.Tyr752	Y	c.2254_2256	tat	c.2256T>G	p.Tyr752*	TAG
																								p.Tyr948	Y	c.2842_2844	tat	c.2844T>G	p.Tyr948*	TAG
																								p.Tyr1027	Y	c.3079_3081	tat	c.3081T>G	p.Tyr1027*	TAG
																								p.Tyr1052	Y	c.3154_3156	tat	c.3156T>G	p.Tyr1052*	TAG
																								p.Tyr1523	Y	c.4567_4569	tat	c.4569T>G	p.Tyr1523*	TAG
																								p.Tyr2031	Y	c.6091_6093	tat	c.6093T>G	p.Tyr2031*	TAG
																								p.Tyr2148	Y	c.6442_6444	tat	c.6444T>G	p.Tyr2148*	TAG
																								p.Ser409	S	c.1225_1227	tca	c.1226C>G	p.Ser409*	TGA
																								p.Ser552	S	c.1654_1656	tca	c.1655C>G	p.Ser552*	TGA
																								p.Ser617	S	c.1849_1851	tca	c.1850C>G	p.Ser617*	TGA
																								p.Ser634	S	c.1900_1902	tca	c.1901C>G	p.Ser634*	TGA
																								p.Ser645	S	c.1933_1935	tca	c.1934C>G	p.Ser645*	TGA
																								p.Ser664	S	c.1990_1992	tca	c.1991C>G	p.Ser664*	TGA
																								p.Ser711	S	c.2131_2133	tca	c.2132C>G	p.Ser711*	TGA
																								p.Ser1138	S	c.3412_3414	tca	c.3413C>G	p.Ser1138*	TGA
																								p.Ser1149	S	c.3445_3447	tca	c.3446C>G	p.Ser1149*	TGA
																								p.Ser1488	S	c.4462_4464	tca	c.4463C>G	p.Ser1488*	TGA
																								p.Ser1791	S	c.5371_5373	tca	c.5372C>G	p.Ser1791*	TGA
																								p.Ser1828	S	c.5482_5484	tca	c.5483C>G	p.Ser1828*	TGA
																								p.Ser1930	S	c.5788_5790	tca	c.5789C>G	p.Ser1930*	TGA
																								p.Ser1992	S	c.5974_5976	tca	c.5975C>G	p.Ser1992*	TGA
																								p.Ser2096	S	c.6286_6288	tca	c.6287C>G	p.Ser2096*	TGA
																								p.Ser2249	S	c.6745_6747	tca	c.6746C>G	p.Ser2249*	TGA
																								p.Ser2256	S	c.6766_6768	tca	c.6767C>G	p.Ser2256*	TGA
																								p.Ser2264	S	c.6790_6792	tca	c.6791C>G	p.Ser2264*	TGA
																								p.Ser2269	S	c.6805_6807	tca	c.6806C>G	p.Ser2269*	TGA
																								p.Ser2272	S	c.6814_6816	tca	c.6815C>G	p.Ser2272*	TGA
																								p.Ser2285	S	c.6853_6855	tca	c.6854C>G	p.Ser2285*	TGA
																								p.Leu1688	L	c.5062_5064	tta	c.5063T>G	p.Leu1688*	TGA
[truncated: 418 more columns]

## Sheet: OG
Supplementary file 7
	AKT1									ALK								AR									BCL2										BRAF										CARD11
AKT1	WT AA	WT AA	WT CODON	WT CODON	mutation	mutation	stop codon		ALK	WT AA	WT AA	WT CODON	WT CODON	mutation	mutation	stop codon		AR	WT AA	WT AA	WT CODON	WT CODON	mutation	mutation	stop codon		BCL2	WT AA	WT AA	WT CODON	WT CODON	mutation	mutation	stop codon		BRAF	WT AA	WT AA	WT CODON	WT CODON	mutation	mutation	stop codon			CARD11	WT AA	WT AA	WT CODON
p.Trp11	11	Trp	c.31_33	tgg	c.33G>A	p.Trp11*	TGA		p.Tyr67	67	Tyr	c.199_201	tac	c.201C>G	p.Tyr67*	TAG		p.Gln4	4	Gln	c.10_12	cag	c.10C>T	p.Gln4*	TAG		p.Gln25	25	Gln	c.73_75	cag	c.73C>T	p.Gln25*	TAG		p.Ser116	116	Ser	c.346_348	tca	c.347C>G	p.Ser116*	TGA			p.Gln139	139	Gln	c.415_417
p.Gln43	43	Gln	c.127_129	cag	c.127C>T	p.Gln43*	TAG		p.Gln140	140	Gln	c.418_420	cag	c.418C>T	p.Gln140*	TAG		p.Gln59	59	Gln	c.175_177	cag	c.175C>G	p.Gln59*	TAG		p.Trp30	30	Trp	c.88_90	tgg	c.90G>A	p.Trp30*	TGA		p.Arg178	178	Arg	c.532_534	cga	c.532C>T	p.Arg178*	TGA			p.Lys143	143	Lys	c.427_429
p.Gln218	218	Gln	c.652_654	cag	c.652C>T	p.Gln218*	TAG		p.Arg184	184	Arg	c.550_552	cga	c.550C>T	p.Arg184*	TGA		p.Gln60	60	Gln	c.178_180	cag	c.178C>T	p.Gln60*	TAG		p.Trp144	144	Trp	c.430_432	tgg	c.432G>A	p.Trp144*	TGA		p.Trp216	216	Trp	c.646_648	tgg	c.647G>A	p.Trp216*	TAG			p.Gln226	226	Gln	c.676_678
									p.Glu192	192	Glu	c.574_576	gag	c.574G>T	p.Glu192*	TAG		p.Gln64	64	Gln	c.190_192	cag	c.190C>T	p.Gln64*	TAG											p.Arg347	347	Arg	c.1039_1041	cga	c.1039C>T	p.Arg347*	TGA			p.Arg337	337	Arg	c.1009_1011
									p.Gln212	212	Gln	c.634_636	cag	c.634C>T	p.Gln212*	TAG		p.Gln66	66	Gln	c.196_198	cag	c.196C>T	p.Gln66*	TAG											p.Arg437	437	Arg	c.1309_1311	cga	c.1309C>T	p.Arg437*	TGA			p.Arg386	386	Arg	c.1156_1158
									p.Trp247	247	Trp	c.739_741	tgg	c.740G>A	p.Trp247*	TAG		p.Gln68	68	Gln	c.202_204	cag	c.202C>T	p.Gln68*	TAG											p.Gly469	469	Gly	c.1405_1407	gga	c.1405G>T	p.Gly469*	TGA			p.Ser394	394	Ser	c.1180_1182
									p.Arg261	261	Arg	c.781_783	cga	c.781C>T	p.Arg261*	TGA		p.Gln70	70	Gln	c.208_210	cag	c.208C>T	p.Gln70*	TAG											p.Arg509	509	Arg	c.1525_1527	cga	c.1525C>T	p.Arg509*	TGA			p.Gln508	508	Gln	c.1522_1524
									p.Glu265	265	Glu	c.793_795	gag	c.793G>T	p.Glu265*	TAG		p.Gln72	72	Gln	c.214_216	cag	c.214C>T	p.Gln72*	TAG											p.Lys547	547	Lys	c.1639_1641	aaa	c.1639A>T	p.Lys547*	TAA			p.Glu626	626	Glu	c.1876_1878
									p.Trp288	288	Trp	c.862_864	tgg	c.863G>A	p.Trp288*	TAG		p.Gln73	73	Gln	c.217_219	cag	c.217C>G	p.Gln73*	TAG											p.Arg603	603	Arg	c.1807_1809	cga	c.1807C>T	p.Arg603*	TGA			p.Trp738	738	Trp	c.2212_2214
									p.Trp290	290	Trp	c.868_870	tgg	c.870G>A	p.Trp290*	TGA		p.Gln74	74	Gln	c.220_222	cag	c.220C>T	p.Gln74*	TAG											p.Trp604	604	Trp	c.1810_1812	tgg	c.1812G>A	p.Trp604*	TGA			p.Cys816	816	Cys	c.2446_2448
									p.Gln364	364	Gln	c.1090_1092	cag	c.1090C>T	p.Gln364*	TAG		p.Gln77	77	Gln	c.229_231	cag	c.229C>T	p.Gln77*	TAG											p.Gln636	636	Gln	c.1906_1908	cag	c.1906C>T	p.Gln636*	TAG			p.Arg837	837	Arg	c.2509_2511
									p.Arg401	401	Arg	c.1201_1203	cga	c.1201C>T	p.Arg401*	TGA		p.Gln90	90	Gln	c.268_270	cag	c.268C>T	p.Gln90*	TAG											p.Tyr673	673	Tyr	c.2017_2019	tac	c.2019C>G	p.Tyr673*	TAG			p.Gln873	873	Gln	c.2617_2619
									p.Glu405	405	Glu	c.1213_1215	gaa	c.1213G>T	p.Glu405*	TAA		p.Gln91	91	Gln	c.271_273	cag	c.271C>A	p.Gln91*	TAG											p.Glu715	715	Glu	c.2143_2145	gag	c.2143G>T	p.Glu715*	TAG			p.Arg891	891	Arg	c.2671_2673
									p.Gly464	464	Gly	c.1390_1392	gga	c.1390G>T	p.Gly464*	TGA		p.Gln98	98	Gln	c.292_294	caa	c.292C>T	p.Gln98*	TAA																					p.Gln945	945	Gln	c.2833_2835
									p.Gln469	469	Gln	c.1405_1407	cag	c.1405C>T	p.Gln469*	TAG		p.Tyr107	107	Tyr	c.319_321	tac	c.321C>A	p.Tyr107*	TAA																					p.Cys971	971	Cys	c.2911_2913
									p.Cys480	480	Cys	c.1438_1440	tgc	c.1440C>A	p.Cys480*	TGA		p.Cys131	131	Cys	c.391_393	tgc	c.393C>A	p.Cys131*	TGA																					p.Arg1027	1027	Arg	c.3079_3081
									p.Trp501	501	Trp	c.1501_1503	tgg	c.1503G>A	p.Trp501*	TGA		p.Glu155	155	Glu	c.463_465	gag	c.463G>T	p.Glu155*	TAG																					p.Arg1092	1092	Arg	c.3274_3276
									p.Arg551	551	Arg	c.1651_1653	cga	c.1651C>T	p.Arg551*	TGA		p.Leu174	174	Leu	c.520_522	tta	c.521T>G	p.Leu174*	TGA
									p.Trp554	554	Trp	c.1660_1662	tgg	c.1662G>A	p.Trp554*	TGA		p.Glu289	289	Glu	c.865_867	gaa	c.865G>T	p.Glu289*	TAA
									p.Glu570	570	Glu	c.1708_1710	gag	c.1708G>T	p.Glu570*	TAG		p.Tyr395	395	Tyr	c.1183_1185	tac	c.1185C>A	p.Tyr395*	TAA
									p.Glu576	576	Glu	c.1726_1728	gag	c.1726G>T	p.Glu576*	TAG		p.Trp399	399	Trp	c.1195_1197	tgg	c.1196G>A	p.Trp399*	TAG
									p.Gly616	616	Gly	c.1846_1848	gga	c.1846G>T	p.Gly616*	TGA		p.Glu442	442	Glu	c.1324_1326	gaa	c.1324G>T	p.Glu442*	TAA
									p.Gly640	640	Gly	c.1918_1920	gga	c.1918G>T	p.Gly640*	TGA		p.Tyr481	481	Tyr	c.1441_1443	tac	c.1443C>G	p.Tyr481*	TAG
									p.Gln698	698	Gln	c.2092_2094	cag	c.2092C>T	p.Gln698*	TAG		p.Tyr483	483	Tyr	c.1447_1449	tac	c.1449C>A	p.Tyr483*	TAA
									p.Cys701	701	Cys	c.2101_2103	tgc	c.2103C>A	p.Cys701*	TGA		p.Gln488	488	Gln	c.1462_1464	cag	c.1462C>T	p.Gln488*	TAG
									p.Trp726	726	Trp	c.2176_2178	tgg	c.2177G>A	p.Trp726*	TAG		p.Tyr535	535	Tyr	c.1603_1605	tac	c.1605C>A	p.Tyr535*	TAA
									p.Tyr739	739	Tyr	c.2215_2217	tac	c.2217C>A	p.Tyr739*	TAA		p.Lys591	591	Lys	c.1771_1773	aaa	c.1771A>T	p.Lys591*	TAA
									p.Gly833	833	Gly	c.2497_2499	gga	c.2497G>T	p.Gly833*	TGA		p.Arg608	608	Arg	c.1822_1824	cga	c.1822C>T	p.Arg608*	TGA
									p.Trp913	913	Trp	c.2737_2739	tgg	c.2738G>A	p.Trp913*	TAG		p.Lys633	633	Lys	c.1897_1899	aag	c.1897A>T	p.Lys633*	TAG
									p.Ser930	930	Ser	c.2788_2790	tca	c.2789C>G	p.Ser930*	TGA		p.Trp719	719	Trp	c.2155_2157	tgg	c.2157G>A	p.Trp719*	TGA
									p.Tyr966	966	Tyr	c.2896_2898	tac	c.2898C>A	p.Tyr966*	TAA		p.Arg753	753	Arg	c.2257_2259	cga	c.2257C>T	p.Arg753*	TGA
									p.Tyr984	984	Tyr	c.2950_2952	tat	c.2952T>G	p.Tyr984*	TAG		p.Arg787	787	Arg	c.2359_2361	cga	c.2359C>T	p.Arg787*	TGA
									p.Tyr1059	1059	Tyr	c.3175_3177	tac	c.3177C>G	p.Tyr1059*	TAG		p.Trp797	797	Trp	c.2389_2391	tgg	c.2391G>A	p.Trp797*	TGA
									p.Glu1077	1077	Glu	c.3229_3231	gag	c.3229G>T	p.Glu1077*	TAG		p.Gln803	803	Gln	c.2407_2409	cag	c.2407C>T	p.Gln803*	TAG
									p.Gln1188	1188	Gln	c.3562_3564	caa	c.3562C>T	p.Gln1188*	TAA		p.Tyr858	858	Tyr	c.2572_2574	tac	c.2574C>G	p.Tyr858*	TAG
									p.Arg1209	1209	Arg	c.3625_3627	cga	c.3625C>T	p.Arg1209*	TGA		p.Lys884	884	Lys	c.2650_2652	aag	c.2650A>T	p.Lys884*	TAG
									p.Glu1241	1241	Glu	c.3721_3723	gag	c.3721G>T	p.Glu1241*	TAG
									p.Arg1248	1248	Arg	c.3742_3744	cga	c.3742C>T	p.Arg1248*	TGA
									p.Arg1275	1275	Arg	c.3823_3825	cga	c.3823C>T	p.Arg1275*	TGA
									p.Trp1295	1295	Trp	c.3883_3885	tgg	c.3884G>A	p.Trp1295*	TAG
									p.Trp1313	1313	Trp	c.3937_3939	tgg	c.3939G>A	p.Trp1313*	TGA
									p.Trp1313	1313	Trp	c.3937_3939	tgg	c.3938G>A	p.Trp1313*	TAG
									p.Tyr1327	1327	Tyr	c.3979_3981	tat	c.3981T>G	p.Tyr1327*	TAG
									p.Gln1336	1336	Gln	c.4006_4008	cag	c.4006C>T	p.Gln1336*	TAG
									p.Glu1337	1337	Glu	c.4009_4011	gaa	c.4009G>T	p.Glu1337*	TAA
									p.Arg1464	1464	Arg	c.4390_4392	cga	c.4390C>T	p.Arg1464*	TGA
									p.Trp1503	1503	Trp	c.4507_4509	tgg	c.4508G>A	p.Trp1503*	TAG
									p.Trp1510	1510	Trp	c.4528_4530	tgg	c.4529G>A	p.Trp1510*	TAG
									p.Ser1561	1561	Ser	c.4681_4683	tcg	c.4682C>A	p.Ser1561*	TAG
									p.Tyr1586	1586	Tyr	c.4756_4758	tac	c.4758C>A	p.Tyr1586*	TAA
									p.Gln1587	1587	Gln	c.4759_4761	cag	c.4759C>T	p.Gln1587*	TAG
									p.Leu1593	1593	Leu	c.4777_4779	tta	c.4778T>A	p.Leu1593*	TAA
									p.Tyr1604	1604	Tyr	c.4810_4812	tac	c.4812C>G	p.Tyr1604*	TAG
									p.Gln1617	1617	Gln	c.4849_4851	cag	c.4849C>T	p.Gln1617*	TAG
[truncated: 364 more columns]

## Sheet: PG
Supplementary file 7
PRCC								MKI67								GAN								CD5								CD44								EFS								MMP9
WT AA	WT AA	WT CODON	WT CODON	mutation	mutation	stop codon		WT AA	WT AA	WT CODON	WT CODON	mutation	mutation	stop codon		WT AA	WT AA	WT CODON	WT CODON	mutation	mutation	stop codon		WT AA	WT AA	WT CODON	WT CODON	mutation	mutation	stop codon		WT AA	WT AA	WT CODON	WT CODON	mutation	mutation	stop codon		WT AA	WT AA	WT CODON	WT CODON	mutation	mutation	stop codon		WT AA	WT AA
p.Gly88	Gly	c.262_264	gga	c.262G>T	p.Gly88*	TGA		p.Cys35	Cys	c.103_105	tgt	c.105T>A	p.Cys35*	TGA		p.Cys30	Cys	c.88_90	tgc	c.90C>A	p.Cys30Ter	TGA		p.Gln7	Gln	c.19_21	caa	c.19C>T	p.Gln7*	TAA		p.Trp5	Trp	c.13_15	tgg	c.15G>A	p.Trp5*	TGA		p.Gln22	Gln	c.64_66	cag	c.64C>T	p.Gln22*	TAG		p.Tyr48	Tyr
p.Gly109	Gly	c.325_327	gga	c.325G>T	p.Gly109*	TGA		p.Lys136	Lys	c.406_408	aaa	c.406A>T	p.Lys136*	TAA		p.Gln44	Gln	c.130_132	cag	c.130C>T	p.Gln44Ter	TAG		p.Tyr29	Tyr	c.85_87	tat	c.87T>G	p.Tyr29*	TAG		p.Trp6	Trp	c.16_18	tgg	c.18G>A	p.Trp6*	TGA		p.Arg28	Arg	c.82_84	cga	c.82C>T	p.Arg28*	TGA		p.Ser64	Ser
p.Lys146	Lys	c.436_438	aag	c.436A>T	p.Lys146*	TAG		p.Gln138	Gln	c.412_414	caa	c.412C>T	p.Gln138*	TAA		p.Lys58	Lys	c.172_174	aag	c.172A>T	p.Lys58Ter	TAG		p.Gln34	Gln	c.100_102	cag	c.100C>T	p.Gln34*	TAG		p.Cys28	Cys	c.82_84	tgc	c.84C>A	p.Cys28*	TGA		p.Gln36	Gln	c.106_108	cag	c.106C>T	p.Gln36*	TAG		p.Arg95	Arg
p.Glu151	Glu	c.451_453	gag	c.451G>T	p.Glu151*	TAG		p.Glu148	Glu	c.442_444	gaa	c.442G>T	p.Glu148*	TAA		p.Tyr71	Tyr	c.211_213	tat	c.213T>A	p.Tyr71Ter	TAA		p.Trp64	Trp	c.190_192	tgg	c.192G>A	p.Trp64*	TGA		p.Tyr42	Tyr	c.124_126	tac	c.126C>G	p.Tyr42*	TAG		p.Gln55	Gln	c.163_165	cag	c.163C>T	p.Gln55*	TAG		p.Trp116	Trp
p.Gly155	Gly	c.463_465	gga	c.463G>T	p.Gly155*	TGA		p.Ser152	Ser	c.454_456	tca	c.455C>G	p.Ser152*	TGA		p.Gln103	Gln	c.307_309	caa	c.307C>T	p.Gln103Ter	TAA		p.Gln160	Gln	c.478_480	cag	c.478C>T	p.Gln160*	TAG		p.Gln239	Gln	c.715_717	caa	c.715C>T	p.Gln239*	TAA		p.Gln83	Gln	c.247_249	cag	c.247C>T	p.Gln83*	TAG		p.Tyr160	Tyr
p.Gln186	Gln	c.556_558	caa	c.556C>T	p.Gln186*	TAA		p.Glu205	Glu	c.613_615	gaa	c.613G>T	p.Glu205*	TAA		p.Glu126	Glu	c.376_378	gaa	c.376G>T	p.Glu126Ter	TAA		p.Gln205	Gln	c.613_615	cag	c.613C>T	p.Gln205*	TAG		p.Glu240	Glu	c.718_720	gaa	c.718G>T	p.Glu240*	TAA		p.Ser86	Ser	c.256_258	tca	c.257C>G	p.Ser86*	TGA		p.Trp210	Trp
p.Arg403	Arg	c.1207_1209	cga	c.1207C>T	p.Arg403*	TGA		p.Glu217	Glu	c.649_651	gaa	c.649G>T	p.Glu217*	TAA		p.Tyr144	Tyr	c.430_432	tac	c.432C>G	p.Tyr144Ter	TAG		p.Trp237	Trp	c.709_711	tgg	c.711G>A	p.Trp237*	TGA		p.Trp242	Trp	c.724_726	tgg	c.725G>A	p.Trp242*	TAG		p.Leu145	Leu	c.433_435	ttg	c.434T>A	p.Leu145*	TAG		p.Leu253	Leu
p.Tyr489	Tyr	c.1465_1467	tat	c.1467T>G	p.Tyr489*	TAG		p.Gln225	Gln	c.673_675	caa	c.673C>T	p.Gln225*	TAA		p.Arg162	Arg	c.484_486	cga	c.484C>T	p.Arg162Ter	TGA		p.Arg261	Arg	c.781_783	cga	c.781C>T	p.Arg261*	TGA		p.Gln322	Gln	c.964_966	cag	c.964C>T	p.Gln322*	TAG		p.Glu205	Glu	c.613_615	gag	c.613G>T	p.Glu205*	TAG		p.Tyr277	Tyr
								p.Trp238	Trp	c.712_714	tgg	c.714G>A	p.Trp238*	TGA		p.Glu180	Glu	c.538_540	gaa	c.538G>T	p.Glu180Ter	TAA		p.Trp312	Trp	c.934_936	tgg	c.936G>A	p.Trp312*	TGA		p.Trp327	Trp	c.979_981	tgg	c.980G>A	p.Trp327*	TAG		p.Arg225	Arg	c.673_675	cga	c.673C>T	p.Arg225*	TGA		p.Cys302	Cys
								p.Glu247	Glu	c.739_741	gag	c.739G>T	p.Glu247*	TAG		p.Tyr194	Tyr	c.580_582	tat	c.582T>G	p.Tyr194Ter	TAG		p.Arg328	Arg	c.982_984	cga	c.982C>T	p.Arg328*	TGA		p.Arg463	Arg	c.1387_1389	cga	c.1387C>T	p.Arg463*	TGA		p.Gln333	Gln	c.997_999	cag	c.997C>T	p.Gln333*	TAG		p.Tyr320	Tyr
								p.Lys254	Lys	c.760_762	aaa	c.760A>T	p.Lys254*	TAA		p.Arg201	Arg	c.601_603	cga	c.601C>T	p.Arg201Ter	TGA		p.Gln345	Gln	c.1033_1035	cag	c.1033C>T	p.Gln345*	TAG		p.Gln466	Gln	c.1396_1398	caa	c.1396C>T	p.Gln466*	TAA		p.Glu353	Glu	c.1057_1059	gag	c.1057G>T	p.Glu353*	TAG		p.Lys324	Lys
								p.Gln259	Gln	c.775_777	cag	c.775C>T	p.Gln259*	TAG		p.Arg242	Arg	c.724_726	cga	c.724C>T	p.Arg242Ter	TGA		p.Arg438	Arg	c.1312_1314	cga	c.1312C>T	p.Arg438*	TGA		p.Gln506	Gln	c.1516_1518	cag	c.1516C>T	p.Gln506*	TAG		p.Glu373	Glu	c.1117_1119	gag	c.1117G>T	p.Glu373*	TAG		p.Cys329	Cys
								p.Tyr260	Tyr	c.778_780	tat	c.780T>G	p.Tyr260*	TAG		p.Gln255	Gln	c.763_765	cag	c.763C>T	p.Gln255Ter	TAG		p.Glu452	Glu	c.1354_1356	gaa	c.1354G>T	p.Glu452*	TAA										p.Tyr381	Tyr	c.1141_1143	tat	c.1143T>A	p.Tyr381*	TAA		p.Arg332	Arg
								p.Gln285	Gln	c.853_855	caa	c.853C>T	p.Gln285*	TAA		p.Arg293	Arg	c.877_879	cga	c.877C>T	p.Arg293Ter	TGA		p.Ser463	Ser	c.1387_1389	tca	c.1388C>A	p.Ser463*	TAA										p.Gln393	Gln	c.1177_1179	cag	c.1177C>T	p.Gln393*	TAG		p.Cys347	Cys
								p.Lys291	Lys	c.871_873	aag	c.871A>T	p.Lys291*	TAG		p.Lys338	Lys	c.1012_1014	aag	c.1012A>T	p.Lys338Ter	TAG																		p.Gly431	Gly	c.1291_1293	gga	c.1291G>T	p.Gly431*	TGA		p.Trp372	Trp
								p.Gln353	Gln	c.1057_1059	cag	c.1057C>T	p.Gln353*	TAG		p.Glu345	Glu	c.1033_1035	gaa	c.1033G>T	p.Glu345Ter	TAA																		p.Gln442	Gln	c.1324_1326	caa	c.1324C>T	p.Gln442*	TAA		p.Trp385	Trp
								p.Gln359	Gln	c.1075_1077	caa	c.1075C>T	p.Gln359*	TAA		p.Trp354	Trp	c.1060_1062	tgg	c.1062G>A	p.Trp354Ter	TGA																		p.Tyr447	Tyr	c.1339_1341	tac	c.1341C>G	p.Tyr447*	TAG		p.Trp385	Trp
								p.Lys360	Lys	c.1078_1080	aaa	c.1078A>T	p.Lys360*	TAA		p.Cys393	Cys	c.1177_1179	tgt	c.1179T>A	p.Cys393Ter	TGA																		p.Gln451	Gln	c.1351_1353	cag	c.1351C>T	p.Gln451*	TAG		p.Tyr393	Tyr
								p.Arg400	Arg	c.1198_1200	cga	c.1198C>T	p.Arg400*	TGA		p.Tyr394	Tyr	c.1180_1182	tac	c.1182C>A	p.Tyr394Ter	TAA																		p.Gln540	Gln	c.1618_1620	cag	c.1618C>T	p.Gln540*	TAG		p.Gln530	Gln
								p.Glu416	Glu	c.1246_1248	gaa	c.1246G>T	p.Glu416*	TAA		p.Trp401	Trp	c.1201_1203	tgg	c.1203G>A	p.Trp401Ter	TGA																		p.Gln548	Gln	c.1642_1644	cag	c.1642C>T	p.Gln548*	TAG		p.Tyr539	Tyr
								p.Ser483	Ser	c.1447_1449	tca	c.1448C>G	p.Ser483*	TGA		p.Cys415	Cys	c.1243_1245	tgc	c.1245C>A	p.Cys415Ter	TGA																										p.Trp560	Trp
								p.Gln554	Gln	c.1660_1662	cag	c.1660C>T	p.Gln554*	TAG		p.Gln447	Gln	c.1339_1341	cag	c.1339C>T	p.Gln447Ter	TAG																										p.Ser569	Ser
								p.Gln556	Gln	c.1666_1668	caa	c.1666C>T	p.Gln556*	TAA		p.Arg477	Arg	c.1429_1431	cga	c.1429C>T	p.Arg477Ter	TGA																										p.Lys577	Lys
								p.Arg633	Arg	c.1897_1899	cga	c.1897C>T	p.Arg633*	TGA		p.Gln483	Gln	c.1447_1449	cag	c.1447C>T	p.Gln483Ter	TAG																										p.Gln586	Gln
								p.Ser660	Ser	c.1978_1980	tca	c.1979C>G	p.Ser660*	TGA		p.Trp502	Trp	c.1504_1506	tgg	c.1505G>A	p.Trp502Ter	TAG																										p.Trp588	Trp
								p.Gln673	Gln	c.2017_2019	caa	c.2017C>T	p.Gln673*	TAA		p.Trp554	Trp	c.1660_1662	tgg	c.1662G>A	p.Trp554Ter	TGA																										p.Gly607	Gly
								p.Arg732	Arg	c.2194_2196	cga	c.2194C>T	p.Arg732*	TGA																																		p.Gln612	Gln
								p.Cys824	Cys	c.2470_2472	tgc	c.2472C>A	p.Cys824*	TGA																																		p.Arg668	Arg
								p.Ser859	Ser	c.2575_2577	tca	c.2576C>G	p.Ser859*	TGA																																		p.Gln693	Gln
								p.Ser866	Ser	c.2596_2598	tca	c.2597C>A	p.Ser866*	TAA
								p.Ser875	Ser	c.2623_2625	tca	c.2624C>A	p.Ser875*	TAA
								p.Gln885	Gln	c.2653_2655	cag	c.2653C>T	p.Gln885*	TAG
								p.Gln987	Gln	c.2959_2961	caa	c.2959C>T	p.Gln987*	TAA
								p.Ser1009	Ser	c.3025_3027	tca	c.3026C>A	p.Ser1009*	TAA
								p.Leu1010	Leu	c.3028_3030	tta	c.3029T>G	p.Leu1010*	TGA
								p.Gln1074	Gln	c.3220_3222	cag	c.3220C>T	p.Gln1074*	TAG
								p.Lys1086	Lys	c.3256_3258	aag	c.3256A>T	p.Lys1086*	TAG
								p.Trp1088	Trp	c.3262_3264	tgg	c.3264G>A	p.Trp1088*	TGA
								p.Gln1097	Gln	c.3289_3291	cag	c.3289C>T	p.Gln1097*	TAG
								p.Gln1110	Gln	c.3328_3330	cag	c.3328C>T	p.Gln1110*	TAG
								p.Glu1122	Glu	c.3364_3366	gag	c.3364G>T	p.Glu1122*	TAG
								p.Trp1146	Trp	c.3436_3438	tgg	c.3438G>A	p.Trp1146*	TGA
								p.Glu1159	Glu	c.3475_3477	gaa	c.3475G>T	p.Glu1159*	TAA
								p.Leu1204	Leu	c.3610_3612	tta	c.3611T>A	p.Leu1204*	TAA
								p.Cys1251	Cys	c.3751_3753	tgc	c.3753C>A	p.Cys1251*	TGA
								p.Gln1255	Gln	c.3763_3765	cag	c.3763C>T	p.Gln1255*	TAG
								p.Arg1268	Arg	c.3802_3804	cga	c.3802C>T	p.Arg1268*	TGA
								p.Gln1318	Gln	c.3952_3954	cag	c.3952C>T	p.Gln1318*	TAG
								p.Lys1350	Lys	c.4048_4050	aaa	c.4048A>T	p.Lys1350*	TAA
								p.Gln1412	Gln	c.4234_4236	cag	c.4234C>T	p.Gln1412*	TAG
								p.Glu1436	Glu	c.4306_4308	gaa	c.4306G>T	p.Glu1436*	TAA
								p.Gln1475	Gln	c.4423_4425	cag	c.4423C>T	p.Gln1475*	TAG
								p.Glu1487	Glu	c.4459_4461	gag	c.4459G>T	p.Glu1487*	TAG
								p.Glu1523	Glu	c.4567_4569	gaa	c.4567G>T	p.Glu1523*	TAA
								p.Arg1530	Arg	c.4588_4590	cga	c.4588C>T	p.Arg1530*	TGA
								p.Glu1580	Glu	c.4738_4740	gaa	c.4738G>T	p.Glu1580*	TAA
								p.Gln1583	Gln	c.4747_4749	cag	c.4747C>T	p.Gln1583*	TAG
								p.Arg1598	Arg	c.4792_4794	cga	c.4792C>T	p.Arg1598*	TGA
								p.Arg1631	Arg	c.4891_4893	cga	c.4891C>T	p.Arg1631*	TGA
								p.Gln1718	Gln	c.5152_5154	cag	c.5152C>T	p.Gln1718*	TAG
								p.Ser1726	Ser	c.5176_5178	tca	c.5177C>G	p.Ser1726*	TGA
								p.Gln1741	Gln	c.5221_5223	cag	c.5221C>T	p.Gln1741*	TAG
								p.Gln1754	Gln	c.5260_5262	cag	c.5260C>T	p.Gln1754*	TAG
								p.Gln1808	Gln	c.5422_5424	cag	c.5422C>T	p.Gln1808*	TAG
								p.Gln1827	Gln	c.5479_5481	cag	c.5479C>T	p.Gln1827*	TAG
								p.Ser1864	Ser	c.5590_5592	tca	c.5591C>T	p.Ser1864*	TGA
								p.Lys1958	Lys	c.5872_5874	aaa	c.5872A>T	p.Lys1958*	TAA
								p.Gln1985	Gln	c.5953_5955	caa	c.5953C>T	p.Gln1985*	TAA
								p.Arg1998	Arg	c.5992_5994	cga	c.5992C>T	p.Arg1998*	TGA
								p.Trp2062	Trp	c.6184_6186	tgg	c.6186G>A	p.Trp2062*	TGA
								p.Gln2084	Gln	c.6250_6252	cag	c.6250C>T	p.Gln2084*	TAG
								p.Gln2139	Gln	c.6415_6417	cag	c.6415C>T	p.Gln2139*	TAG
								p.Gln2225	Gln	c.6673_6675	caa	c.6673C>T	p.Gln2225*	TAA
								p.Lys2236	Lys	c.6706_6708	aag	c.6706A>T	p.Lys2236*	TAG
								p.Arg2258	Arg	c.6772_6774	cga	c.6772C>T	p.Arg2258*	TGA
								p.Leu2296	Leu	c.6886_6888	tta	c.6887T>A	p.Leu2296*	TAA
								p.Trp2302	Trp	c.6904_6906	tgg	c.6905G>A	p.Trp2302*	TAG
								p.Trp2302	Trp	c.6904_6906	tgg	c.6906G>A	p.Trp2302*	TGA
								p.Gln2346	Gln	c.7036_7038	caa	c.7036C>T	p.Gln2346*	TAA
								p.Leu2374	Leu	c.7120_7122	tta	c.7121T>G	p.Leu2374*	TGA
								p.Arg2379	Arg	c.7135_7137	cga	c.7135C>T	p.Arg2379*	TGA
								p.Gln2423	Gln	c.7267_7269	cag	c.7267C>T	p.Gln2423*	TAG
								p.Lys2428	Lys	c.7282_7284	aag	c.7282A>T	p.Lys2428*	TAG
								p.Gln2468	Gln	c.7402_7404	cag	c.7402C>T	p.Gln2468*	TAG
								p.Gln2531	Gln	c.7591_7593	cag	c.7591C>T	p.Gln2531*	TAG
								p.Glu2658	Glu	c.7972_7974	gaa	c.7972G>T	p.Glu2658*	TAA
								p.Glu2694	Glu	c.8080_8082	gaa	c.8080G>T	p.Glu2694*	TAA
								p.Gln2772	Gln	c.8314_8316	cag	c.8314C>T	p.Gln2772*	TAG
								p.Arg2840	Arg	c.8518_8520	aga	c.8518A>T	p.Arg2840*	TGA
								p.Glu2854	Glu	c.8560_8562	gag	c.8560G>T	p.Glu2854*	TAG
								p.Gln2904	Gln	c.8710_8712	cag	c.8710C>T	p.Gln2904*	TAG
								p.Lys2911	Lys	c.8731_8733	aag	c.8731A>T	p.Lys2911*	TAG
								p.Gly2999	Gly	c.8995_8997	gga	c.8995G>T	p.Gly2999*	TGA
								p.Lys3078	Lys	c.9232_9234	aaa	c.9232A>T	p.Lys3078*	TAA
								p.Gln3080	Gln	c.9238_9240	caa	c.9238C>T	p.Gln3080*	TAA
								p.Glu3121	Glu	c.9361_9363	gaa	c.9361G>T	p.Glu3121*	TAA
								p.Lys3217	Lys	c.9649_9651	aaa	c.9649A>T	p.Lys3217*	TAA
[truncated: 516 more columns]

## Sheet: TEG
Supplementary file 7
PNCK								TWIST1								FOXG1								MAPK13								TRIB2								G6PD								SLC16A3
WT AA	WT AA	WT CODON	WT CODON	mutation	mutation	stop codon		WT AA	WT AA	WT CODON	WT CODON	mutation	mutation	stop codon		WT AA	WT AA	WT CODON	WT CODON	mutation	mutation	stop codon		WT AA	WT AA	WT CODON	WT CODON	mutation	mutation	stop codon		WT AA	WT AA	WT CODON	WT CODON	mutation	mutation	stop codon		WT AA	WT AA	WT CODON	WT CODON	mutation	mutation	stop codon		WT AA	WT AA
p.Gln164	Gln	c.490_492	cag	c.490C>T	p.Gln164*	TAG		p.Gln28*	Gln	c.82_84	cag	82C>T	p.Gln28	TAG		p.Lys11	Lys	c.31_33	aaa	31A>T	p.Lys11*	TAA		p.Lys11	Lys	c.31_33	aag	31A>T	p.Lys11*	TAG		p.Arg286	Arg	c.856_858	cga	856C>T	p.Arg286*	TGA		p.Trp164	Trp	c.490_492	tgg	c.491G>A	p.Trp164*	TAG		p.Gly2	Gly
p.Gln186	Gln	c.556_558	cag	c.556C>T	p.Gln186*	TAG		p.Glu65*	Glu	c.193_195	gag	193G>T	p.Glu65	TAG		p.Gln46	Gln	c.136_138	cag	136C>T	p.Gln46*	TAG		p.Gln12	Gln	c.34_36	cag	34C>T	p.Gln12*	TAG										p.Cys358	Cys	c.1072_1074	tgc	c.1074C>A	p.Cys358*	TGA		p.Trp22	Trp
p.Tyr189	Tyr	c.565_567	tac	c.567C>A	p.Tyr189*	TAA		p.Gln71*	Gln	c.211_213	cag	211C>T	p.Gln71	TAG		p.Gln72	Gln	c.214_216	cag	214C>T	p.Gln72*	TAG		p.Trp19	Trp	c.55_57	tgg	57G>A	p.Trp19*	TGA										p.Gln395	Gln	c.1183_1185	cag	c.1183C>T	p.Gln395*	TAG		p.Gln51	Gln
p.Trp196	Trp	c.586_588	tgg	c.587G>A	p.Trp196*	TAG		p.Gln101*	Gln	c.301_303	cag	301C>T	p.Gln101	TAG		p.Gln73	Gln	c.217_219	cag	217C>T	p.Gln73*	TAG		p.Tyr25	Tyr	c.73_75	tac	75C>A	p.Tyr25*	TAA										p.Glu460	Glu	c.1378_1380	gag	c.1378G>T	p.Glu460*	TAG		p.Tyr57	Tyr
p.Tyr209	Tyr	c.625_627	tac	c.627C>A	p.Tyr209*	TAA		p.Tyr103*	Tyr	c.307_309	tac	309C>G	p.Tyr103	TAG		p.Gln86	Gln	c.256_258	cag	256C>T	p.Gln86*	TAG		p.Gln111	Gln	c.331_333	cag	331C>T	p.Gln111*	TAG																		p.Ser99	Ser
p.Arg253	Arg	c.757_759	cga	c.757C>T	p.Arg253*	TGA		p.Tyr103*	Tyr	c.307_309	tac	309C>A	p.Tyr103	TAA		p.Gln101	Gln	c.301_303	cag	301C>T	p.Gln101*	TAG		p.Arg173	Arg	c.517_519	cga	517C>T	p.Arg173*	TGA																		p.Gln113	Gln
p.Trp269	Trp	c.805_807	tgg	c.806G>A	p.Trp269*	TAG		p.Ser123*	Ser	c.367_369	tcg	368C>A	p.Ser123	TAG		p.Glu129	Glu	c.385_387	gag	385G>T	p.Glu129*	TAG		p.Tyr188	Tyr	c.562_564	tac	564C>A	p.Tyr188*	TAA																		p.Tyr174	Tyr
p.Gln287	Gln	c.859_861	cag	c.859C>T	p.Gln287*	TAG		p.Glu126*	Glu	c.376_378	gag	376G>T	p.Glu126	TAG		p.Glu136	Glu	c.406_408	gag	406G>T	p.Glu136*	TAG		p.Arg189	Arg	c.565_567	cga	565C>T	p.Arg189*	TGA																		p.Arg212	Arg
p.Trp297	Trp	c.889_891	tgg	c.890G>A	p.Trp297*	TAG		p.Lys133*	Lys	c.397_399	aag	397A>T	p.Lys133	TAG		p.Glu146	Glu	c.436_438	gag	436G>T	p.Glu146*	TAG		p.Trp207	Trp	c.619_621	tgg	620G>A	p.Trp207*	TAG																		p.Tyr252	Tyr
p.Arg299	Arg	c.895_897	cga	c.895C>T	p.Arg299*	TGA		p.Ser140*	Ser	c.418_420	tcg	419C>A	p.Ser140	TAG		p.Glu154	Glu	c.460_462	gag	460G>T	p.Glu154*	TAG		p.Tyr258	Tyr	c.772_774	tac	774C>A	p.Tyr258*	TAA																		p.Tyr293	Tyr
p.Trp343	Trp	c.1027_1029	tgg	c.1029G>A	p.Trp343*	TGA		p.Glu167*	Glu	c.499_501	gag	499G>T	p.Glu167	TAG		p.Glu171	Glu	c.511_513	gag	511G>T	p.Glu171*	TAG		p.Gln264	Gln	c.790_792	cag	790C>T	p.Gln264*	TAG																		p.Gln418	Gln
								p.Glu181*	Glu	c.541_543	gag	541G>T	p.Glu181	TAG		p.Tyr179	Tyr	c.535_537	tac	537C>G	p.Tyr179*	TAG		p.Gln272	Gln	c.814_816	cag	814C>T	p.Gln272*	TAG
								p.Trp190*	Trp	c.568_570	tgg	570G>A	p.Trp190	TGA		p.Glu180	Glu	c.538_540	gag	538G>T	p.Glu180*	TAG		p.Gln301	Gln	c.901_903	cag	901C>T	p.Gln301*	TAG
																p.Gln196	Gln	c.586_588	cag	586C>T	p.Gln196*	TAG		p.Glu315	Glu	c.943_945	gag	943G>T	p.Glu315*	TAG
																p.Tyr208	Tyr	c.622_624	tac	624C>A	p.Tyr208*	TAA		p.Gln340	Gln	c.1018_1020	cag	1018C>T	p.Gln340*	TAG
																p.Tyr208	Tyr	c.622_624	tac	624C>G	p.Tyr208*	TAG
																p.Tyr217	Tyr	c.649_651	tac	651C>G	p.Tyr217*	TAG
																p.Gln223	Gln	c.667_669	cag	667C>T	p.Gln223*	TAG
																p.Trp225	Trp	c.673_675	tgg	675G>A	p.Trp225*	TGA
																p.Gln226	Gln	c.676_678	cag	676C>T	p.Gln226*	TAG
																p.Tyr246	Tyr	c.736_738	tac	738C>G	p.Tyr246*	TAG
																p.Tyr254	Tyr	c.760_762	tac	762C>A	p.Tyr254*	TAA
																p.Tyr254	Tyr	c.760_762	tac	762C>G	p.Tyr254*	TAG
																p.Trp255	Trp	c.763_765	tgg	765G>A	p.Trp255*	TGA
																p.Trp255	Trp	c.763_765	tgg	764G>A	p.Trp255*	TAG
																p.Lys287	Lys	c.859_861	aag	859A>T	p.Lys287*	TAG
																p.Trp308	Trp	c.922_924	tgg	924G>A	p.Trp308*	TGA
																p.Tyr341	Tyr	c.1021_1023	tac	1023C>G	p.Tyr341*	TAG
																p.Cys390	Cys	c.1168_1170	tgc	1170C>A	p.Cys390*	TGA
																p.Tyr400	Tyr	c.1198_1200	tac	1200C>G	p.Tyr400*	TAG
																p.Tyr400	Tyr	c.1198_1200	tac	1200C>A	p.Tyr400*	TAA
																p.Tyr416	Tyr	c.1246_1248	tac	1248C>G	p.Tyr416*	TAG
[truncated: 54 more columns]
