# Supplementary material for: Evolution of termination codons of proteins and the TAG-TGA paradox
Source: Sci Rep. 2023 Aug 31;13:14294. doi: 10.1038/s41598-023-41410-z (PMC10471768; doi:10.1038/s41598-023-41410-z)
Supplement: Supplementary file 8 — Supplementary Information 8. [file 41598_2023_41410_MOESM8_ESM.xlsx]

## Sheet: Supplementary file 8
TSG					PG					OG					TEG
Stopogenic codon	Nonsense mutations observed	Corrected number of stopogenic codons	fN		Stopogenic codon	Nonsense mutations observed	Corrected number of stopogenic codons	fN		Stopogenic codon	Nonsense mutations observed	Corrected number of stopogenic codons	fN		Stopogenic codon	Nonsense mutations observed	Corrected number of stopogenic codons	fN
AAA	448	2432	0.184211		AAA	70	2361	0.0296485		AAA	140	942	0.14862		AAA	2	71	0.028169
AAG	455	2257	0.201595		AAG	88	2591	0.0339637		AAG	179	1392	0.128592		AAG	4	200	0.02
AGA	190	1046	0.181644		AGA	23	925	0.0248649		AGA	75	411	0.182482		AGA
CAA	567	1417	0.400141		CAA	220	1195	0.1841		CAA	128	442	0.289593		CAA	3	39	0.0769231
CAG	1547	3280	0.471646		CAG	557	2787	0.199856		CAG	497	1343	0.370067		CAG	55	215	0.255814
CGA	454	554	0.819495		CGA	343	454	0.755507		CGA	224	285	0.785965		CGA	13	22	0.590909
GAA	803	3052	0.263106		GAA	209	2782	0.0751258		GAA	160	1124	0.142349		GAA	4	75	0.0533333
GAG	691	2817	0.245296		GAG	201	3215	0.0625194		GAG	227	1618	0.140297		GAG	18	236	0.0762712
GGA	332	1416	0.234463		GGA	66	1379	0.0478608		GGA	93	644	0.14441		GGA	6	64	0.09375
TAC	525	1902	0.276025		TAC	192	2340	0.0820513		TAC	310	1484	0.208895		TAC	29	402	0.0721393
TAT	433	1986	0.218026		TAT	116	2020	0.0574257		TAT	125	1028	0.121595		TAT	2	195	0.0102564
TCA	880	2858	0.307908		TCA	148	2218	0.0667268		TCA	171	804	0.212687		TCA	1	93	0.0107527
TCG	92	319	0.288401		TCG	33	297	0.111111		TCG	41	188	0.218085		TCG	5	61	0.0819672
TGC	163	984	0.16565		TGC	82	911	0.090011		TGC	120	547	0.219378		TGC	6	78	0.0769231
TGG	544	1308	0.415902		TGG	419	2028	0.206607		TGG	355	972	0.365226		TGG	38	225	0.168889
TGT	268	1062	0.252354		TGT	33	741	0.0445344		TGT	103	431	0.238979		TGT	1	36	0.0277778
TTA	412	1780	0.231461		TTA	73	1598	0.0456821		TTA	62	508	0.122047		TTA
TTG	248	1081	0.229417		TTG	40	1155	0.034632		TTG	76	491	0.154786		TTG	2	49	0.0408163
Average			0.299263					0.119568					0.233003					0.105293
