# Supplementary material for: Evolution of termination codons of proteins and the TAG-TGA paradox
Source: Sci Rep. 2023 Aug 31;13:14294. doi: 10.1038/s41598-023-41410-z (PMC10471768; doi:10.1038/s41598-023-41410-z)
Supplement: Supplementary file 9 — Supplementary Information 9. [file 41598_2023_41410_MOESM9_ESM.xlsx]

## Sheet: Summary
Supplementary file 9
	Number of TAA	Number of TAG	Number of TGA	fTAA	fTAG	fTGA	fTGA/fTAG
PG 5'3' Frame 2	1247	500	3259	0.249101	0.0998801	0.651019	6.518
OG 5'3' Frame 2	509	224	1498	0.228149	0.100403	0.671448	6.6875
TSG 5'3' Frame 2	1597	812	3733	0.260013	0.132204	0.607782	4.59729
TEG 5'3' Frame 2	28	21	131	0.155556	0.116667	0.727778	6.2381
PG 5'3' Frame 3	874	891	1977	0.233565	0.238108	0.528327	2.21886
OG 5'3' Frame 3	340	353	1061	0.193843	0.201254	0.604903	3.00567
TSG 5'3' Frame 3	896	980	2038	0.228922	0.250383	0.520695	2.07959
TEG 5'3' Frame 3	24	38	171	0.103004	0.16309	0.733906	4.5
PG 5'3' Frame 2 and 5'3' Frame 3	2121	1391	5236	0.242455	0.159008	0.598537	3.7642
OG 5'3' Frame 2 and 5'3' Frame 3	849	577	2559	0.213049	0.144793	0.642158	4.43501
TSG 5'3' Frame 2 and 5'3' Frame 3	2493	1792	5771	0.247912	0.178202	0.573886	3.22042
TEG 5'3' Frame 2 and 5'3' Frame 3	52	59	302	0.125908	0.142857	0.731235	5.11864
Out of frame stop codons	5515	3819	13868	0.237695	0.164598	0.597707	3.63132

## Sheet: 5'3' Frame 2
Supplementary file 9
Tumor suppressor genes								Oncogenes								Passenger genes								Tumor essential genes
Gene	Number of TAA	Number of TAG	Number of TGA	fTAA	fTAG	fTGA		Gene	Number of TAA	Number of TAG	Number of TGA	fTAA	fTAG	fTGA		Gene	Number of TAA	Number of TAG	Number of TGA	fTAA	fTAG	fTGA		Gene	Number of TAA	Number of TAG	Number of TGA	fTAA	fTAG	fTGA
APC _ENST00000257430.8	88	64	155	0.284314	0.20915	0.506536		ABL1_ENST00000372348.6	5	2	38	0.113636	0.0227273	0.863636		PRCC ENST00000271526.8	8	1	19	0.296296	0	0.703704		NOVA1 ENST00000539517.6	6	2	13	0.3	0.1	0.6
ACVR1B_ENST00000541224.5	7	2	25	0.181818	0.0606061	0.757576		AKT1_ENST00000554581.5	1	0	18	0.0555556	0	0.944444		MKI67 ENST00000368654.7	68	22	119	0.326923	0.105769	0.567308		PNCK_ENST00000340888	0	1	10	0	0.1	0.9
ARID1A_ENST00000430799.7	16	10	48	0.219178	0.136986	0.643836		ALK_ENST00000389048.7	10	5	36	0.2	0.1	0.7		GAN ENST00000568107.2	13	3	29	0.295455	0.0681818	0.636364		TWIST1 ENST00000242261.5	0	1	0	0	1	0
ASXL1_ENST00000375687.9	17	12	63	0.175824	0.131868	0.692308		BCL2_ENST00000398117.1	3	0	4	0.5	0	0.5		CD5 ENST00000347785.7	2	0	11	0.0833333	0	0.916667		FOXG1 ENST00000313071.6	2	1	2	0.25	0.25	0.5
ATM_ENST00000278616.8	75	49	138	0.287356	0.187739	0.524904		BRAF_ENST00000644969.1	10	8	28	0.222222	0.155556	0.622222		CD44 ENST00000428726.7	6	6	32	0.116279	0.139535	0.744186		MAPK13 ENST00000211287.8	1	1	10	0.0909091	0	0.909091
ATRX_ENST00000373344.9	117	27	180	0.362229	0.0835913	0.55418		CARD11_ENST00000396946.8	6	1	32	0.157895	0.0263158	0.815789		EFS ENST00000216733.7	1	3	18	0.047619	0.142857	0.809524		TRIB2 ENST00000155926.8	4	2	11	0.25	0.125	0.625
AXIN1_ENST00000262320.7	4	2	27	0.125	0.0625	0.8125		CBL_ENST00000264033.5	10	10	46	0.153846	0.138462	0.707692		MMP9 ENST00000372330.3	2	2	16	0.105263	0.0526316	0.842105		G6PD_ENST00000621232	0	0	19	0	0	1
B2M_ENST00000558401.5	2	0	6	0.142857	0	0.857143		CRLF2_ENST00000400841.7	0	0	10	0	0	1		TOP2A ENST00000423485.5	44	19	99	0.267081	0.118012	0.614907		SLC16A3 ENST00000581287.5	0	2	6	0	0.285714	0.714286
BAP1_ENST00000460680.5	4	4	32	0.102564	0.102564	0.794872		CSF1R_ENST00000286301.7	10	3	29	0.243902	0.0731707	0.682927		PML ENST00000268058.7	2	4	23	0.0714286	0.142857	0.785714		SLC2A1 ENST00000426263.8	2	0	11	0.166667	0	0.833333
BCOR_ENST00000378444.8	20	14	58	0.21978	0.153846	0.626374		CTNNB1_ENST00000645320.1	18	5	36	0.293103	0.0862069	0.62069		CD19 ENST00000538922.5	4	0	19	0.181818	0	0.818182		SLC2A8 ENST00000373371.7	1	1	6	0.142857	0.142857	0.714286
BRCA1_ENST00000471181.7	18	6	45	0.264706	0.0882353	0.647059		DNMT1_ENST00000359526.8	15	9	59	0.182927	0.097561	0.719512		EGF ENST00000265171.9	17	14	61	0.186813	0.153846	0.659341		CCR2 ENST00000292301.4	5	4	9	0.294118	0.176471	0.529412
BRCA2_ENST00000380152.7	146	62	198	0.358025	0.153086	0.488889		DNMT3A_ENST00000264709.7	7	1	33	0.15	0.025	0.825		CYP1A1 ENST00000379727.7	5	2	19	0.2	0.04	0.76		CCR5 ENST00000292303.4	2	2	5	0.25	0.25	0.5
CASP8_ENST00000358485.8	7	4	27	0.189189	0.108108	0.702703		EGFR_ENST00000275493.6	13	4	33	0.265306	0.0816327	0.653061		CYP19A1 ENST00000396402.5	7	2	20	0.25	0.0357143	0.714286		CX3CR1_ENST00000399220	2	2	16	0.105263	0.105263	0.789474
CDC73_ENST00000367435.3	11	6	22	0.289474	0.157895	0.552632		ERBB2_ENST00000269571.9	3	1	36	0.0769231	0.025641	0.897436		POR ENST00000461988.5	0	1	11	0	0	1		TBXA2R_ENST00000375190	0	1	0	0	1	0
CDH1_ENST00000611625.4	10	4	46	0.169492	0.0508475	0.779661		EZH2_ENST00000320356.6	18	12	50	0.227848	0.151899	0.620253		SRC ENST00000373578.6	0	3	10	0	0.166667	0.833333		TP73 ENST00000378295.8	3	1	13	0.1875	0.0625	0.75
CDKN2A_ENST00000498124.1	1	3	2	0.2	0.4	0.4		FGFR3 _ENST00000340107.8	1	0	12	0.0833333	0	0.916667		PTGS2 ENST00000367468.9	13	4	28	0.295455	0.0681818	0.636364
CEBPA_ENST00000498907.2	0	0	5	0	0	1		FGFR2 _ENST00000457416.6	11	6	23	0.282051	0.153846	0.564103		CXCR4 ENST00000241393.3	5	0	12	0.25	0	0.75
CIC_ENST00000572681.6	5	3	73	0.0625	0.0375	0.9		FLT3_ENST00000241453.11	16	5	36	0.285714	0.0714286	0.642857		TERT ENST00000310581.9	0	2	10	0	0.181818	0.818182
CYLD_ENST00000427738.7	16	7	35	0.263158	0.122807	0.614035		FOXL2_ENST00000330315.3	1	2	1	0.333333	0.666667	0		RELA ENST00000308639.13	2	0	19	0.05	0	0.95
DAXX_ENST00000374542.9	7	6	37	0.142857	0.102041	0.755102		GATA2_ENST00000341105.6	2	3	1	0.4	0.4	0.2		CD2 ENST00000369478.3	6	2	11	0.277778	0.111111	0.611111
FBXW7_ENST00000603548.6	9	12	37	0.157895	0.210526	0.631579		GNA11_ENST00000078429.8	0	0	4	0	0	1		GFAP ENST00000588735.2	1	1	12	0.0769231	0.0769231	0.846154
FUBP1_ENST00000370767.5	13	5	17	0.352941	0.147059	0.5		GNAQ_ENST00000286548.8	4	4	17	0.125	0.166667	0.708333		GPI ENST00000644934.1	5	0	15	0.210526	0	0.789474
GATA1_ENST00000376670.7	1	3	5	0.125	0.375	0.5		GNAS_ENST00000371100.8	8	1	39	0.148936	0.0212766	0.829787		HR ENST00000381418.8	1	2	20	0.0454545	0.0454545	0.909091
GATA3_ENST00000379328.8	4	2	1	0.666667	0.166667	0.166667		AR_ENST00000374690.8	4	4	26	0.121212	0.121212	0.757576		REN ENST00000272190.8	4	1	7	0.363636	0.0909091	0.545455
MEN1_ENST00000337652.5	0	1	16	0	0.0625	0.9375		H3F3A_ENST00000366813.1	3	1	4	0.285714	0.142857	0.571429		SHE ENST00000304760.2	2	4	14	0.0526316	0.210526	0.736842
MLH1_ENST00000231790.6	18	10	33	0.283333	0.166667	0.55		HIST1H3B_ENST00000621411.1	4	0	2	0.6	0	0.4		CHIA ENST00000369740.5	5	1	16	0.190476	0.047619	0.761905
KMT2C_ENST00000262189.10	109	72	228	0.267157	0.176471	0.556373		HRAS_ENST00000451590.5	1	0	8	0.125	0	0.875		C6 ENST00000263413.7	21	11	46	0.272727	0.12987	0.597403
MSH2_ENST00000233146.6	32	6	43	0.4	0.075	0.525		IDH1_ENST00000415913.5	13	2	21	0.342857	0.0571429	0.6		STS ENST00000217961.4	5	3	18	0.2	0.08	0.72
MSH6_ENST00000234420.9	39	22	85	0.268966	0.144828	0.586207		IDH2_ENST00000330062.7	2	1	17	0.105263	0	0.894737		IDE ENST00000265986.10	30	6	51	0.348837	0.0697674	0.581395
NCOR1_ENST00000268712.7	44	19	110	0.255814	0.110465	0.633721		JAK1_ENST00000342505.4	26	2	54	0.308642	0.0246914	0.666667		TF ENST00000402696.8	16	2	31	0.3125	0.0416667	0.645833
NF1_ENST00000358273.8	68	34	120	0.307692	0.153846	0.538462		JAK2_ENST00000381652.3	38	8	46	0.417582	0.0879121	0.494505		TYR ENST00000263321.5	9	7	16	0.258065	0.225806	0.516129
NF2_ENST00000338641.8	7	2	28	0.194444	0.0277778	0.777778		JAK3_ENST00000458235.5	3	6	26	0.0882353	0.147059	0.764706		CP ENST00000264613.10	29	10	51	0.325843	0.11236	0.561798
NOTCH2_ENST00000256646.6	28	12	149	0.148936	0.0638298	0.787234		KIT_ENST00000288135.5	21	7	39	0.318182	0.106061	0.575758		TH ENST00000381178.5	1	1	15	0.0625	0	0.9375
NPM1_ENST00000296930.9	6	3	28	0.138889	0.0833333	0.777778		KLF4_ENST00000374672.4	3	1	8	0.181818	0.0909091	0.727273		MTHFR ENST00000376592.6	3	1	26	0.103448	0.0344828	0.862069
PAX5_ENST00000358127.8	1	2	10	0.0833333	0.166667	0.75		KRAS_ENST00000256078.8	8	2	7	0.4375	0.125	0.4375		MAK ENST00000313243.6	14	6	17	0.388889	0.138889	0.472222
PHF6_ENST00000625464.2	21	7	21	0.4375	0.125	0.4375		MAP2K1_ENST00000307102.9	4	2	13	0.166667	0.111111	0.722222		AHR ENST00000242057.8	20	9	35	0.301587	0.142857	0.555556
PIK3R1_ENST00000521381.5	18	4	48	0.26087	0.057971	0.681159		MED12_ENST00000374080.7	25	15	80	0.210084	0.12605	0.663866		ARC ENST00000356613.3	0	1	4	0	0	1
PRDM1_ENST00000369096.8	9	4	19	0.258065	0.129032	0.612903		MET_ENST00000318493.10	24	14	56	0.258065	0.139785	0.602151		MARCO ENST00000327097.4	6	2	15	0.272727	0.0909091	0.636364
PTCH1_ENST00000331920.10	13	3	28	0.302326	0.0697674	0.627907		MPL_ENST00000372470.8	0	4	9	0	0.333333	0.666667		SON ENST00000356577.8	47	43	106	0.241026	0.220513	0.538462
PTEN_ENST00000371953.7	7	7	27	0.175	0.175	0.65		MYD88_ENST00000417037.6	0	2	13	0	0.142857	0.857143		NHS ENST00000380060.7	29	17	66	0.261261	0.144144	0.594595
RB1_ENST00000267163.5	30	5	46	0.375	0.0625	0.5625		NFE2L2_ENST00000397062.7	10	6	41	0.178571	0.0892857	0.732143		NGF ENST00000369512.2	4	1	7	0.363636	0.0909091	0.545455
RNF43_ENST00000584437.5	4	2	27	0.125	0.0625	0.8125		NRAS_ENST00000369535.4	4	1	11	0.2	0.0666667	0.733333		ASL ENST00000304874.13	0	3	10	0	0.166667	0.833333
SETD2_ENST00000409792.3	72	47	144	0.274809	0.179389	0.545802		PDGFRA_ENST00000257290.9	17	2	64	0.195122	0.0243902	0.780488		KY ENST00000423778.6	4	1	20	0.166667	0.0416667	0.791667
SMAD2_ENST00000262160.10	13	3	20	0.342857	0.0857143	0.571429		PIK3CA_ENST00000263967.3	26	11	51	0.298851	0.126437	0.574713		DES ENST00000373960.3	7	0	15	0.285714	0	0.714286
SMAD4_ENST00000342988.7	11	7	28	0.244444	0.155556	0.6		PPP2R1A_ENST00000322088.10	2	0	25	0.0769231	0	0.923077		NCL ENST00000322723.8	16	7	64	0.186047	0.0697674	0.744186
SMARCA4_ENST00000413806.7	7	5	43	0.12963	0.0925926	0.777778		PTPN11_ENST00000635625.1	12	6	31	0.25	0.125	0.625		JUN ENST00000371222.3	3	0	3	0.6	0	0.4
SMARCB1_ENST00000344921.11	1	0	12	0	0	1		RET_ENST00000355710.7	9	5	25	0.210526	0.131579	0.657895		TG ENST00000519543	5	4	28	0.138889	0.111111	0.75
SOCS1_ENST00000644787.1	0	1	1	0	1	0		SETBP1_ENST00000282030.5	27	10	42	0.346154	0.115385	0.538462		TAT ENST00000355962.4	4	1	21	0.16	0	0.84
SOX9_ENST00000245479.2	0	0	3	0	0	1		SF3B1_ENST00000335508.10	28	18	81	0.214286	0.142857	0.642857		ICAM1 ENST00000264832.7	3	2	10	0.214286	0.142857	0.642857
STK11STK11_ENST00000326873.11	0	1	7	0	0.142857	0.857143		SMO_ENST00000249373.7	1	0	21	0.047619	0	0.952381		FRY ENST00000542859.5	42	21	126	0.223404	0.111702	0.664894
TNFAIP3_ENST00000612899.4	8	0	27	0.205882	0	0.794118		SPOP_ENST00000393328.6	6	4	20	0.172414	0.137931	0.689655		CYP3A5 ENST00000222982.8	7	1	21	0.25	0.0357143	0.714286
TRAF7_ENST00000326181.10	1	2	13	0	0.133333	0.866667		SRSF2_ENST00000392485.2	1	1	2	0	0.333333	0.666667		CYP3A4 ENST00000336411.6	5	1	23	0.178571	0.0357143	0.785714
TP53_ENST00000269305.8	4	3	16	0.181818	0.136364	0.681818		TSHR_ENST00000541158.6	11	4	23	0.27027	0.108108	0.621622		MPO ENST00000225275.3	1	2	16	0.0555556	0.0555556	0.888889
TSC1_ENST00000298552.8	12	7	47	0.169231	0.107692	0.723077		U2AF1_ENST00000291552.8	4	3	11	0.235294	0.176471	0.588235		PAH ENST00000553106.5	9	2	24	0.235294	0.0588235	0.705882
VHL_ENST00000256474.2	1	0	5	0.2	0	0.8										PC ENST00000393960.5	4	1	22	0.153846	0.0384615	0.807692
WT1_ENST00000332351.7	6	0	14	0.315789	0	0.684211										ACHE ENST00000302913.8	0	1	11	0	0.0909091	0.909091
ARID1B_ENST00000636930.1	21	16	43	0.265823	0.202532	0.531646										TLR4 ENST00000645071.1	18	7	27	0.352941	0.137255	0.509804
ARID2_ENST00000334344.10	47	17	57	0.391667	0.141667	0.466667										PROC ENST00000234071.7	0	2	11	0	0.0833333	0.916667
CREBBP_ENST00000262367.9	29	12	48	0.329545	0.125	0.545455										COL1A2 ENST00000297268.10	16	11	60	0.174419	0.127907	0.697674
EP300_ENST00000263253.8	36	19	58	0.321429	0.160714	0.517857										PALM ENST00000338448.9	1	0	7	0.142857	0	0.857143
AMER1_ENST00000330258.3	5	12	65	0.0617284	0.135802	0.802469										C7 ENST00000313164.9	15	11	38	0.238095	0.15873	0.603175
HNF1A_ENST00000541395.5	3	2	12	0.125	0.125	0.75										C3 ENST00000245907.10	14	1	42	0.25	0.0178571	0.732143
KDM5C_ENST00000375401.7	16	7	68	0.177778	0.0777778	0.744444										CCR5 ENST00000292303.4	2	2	5	0.25	0.25	0.5
MAP3K1_ENST00000399503.3	22	24	51	0.229167	0.239583	0.53125										TLR2 ENST00000260010.6	17	7	37	0.283333	0.1	0.616667
KMT2D_ENST00000301067.11	32	26	230	0.108014	0.0905923	0.801394										C5 ENST00000223642.2	49	12	67	0.377953	0.0944882	0.527559
NOTCH1_ENST00000277541.7	5	1	66	0.056338	0.0140845	0.929577										MARS ENST00000262027.9	14	4	36	0.245283	0.0754717	0.679245
RUNX1_ENST00000300305.7	2	1	8	0.2	0.1	0.7										APP ENST00000346798.7	4	2	47	0.0769231	0.0192308	0.903846
TET2_ENST00000513237.5	55	22	76	0.361842	0.144737	0.493421										F2 ENST00000311907.9	5	2	21	0.185185	0.037037	0.777778
PBRM1_ENST00000296302.11	47	13	99	0.291139	0.0822785	0.626582										CAD ENST00000403525.5	19	5	82	0.180952	0.0380952	0.780952
KDM6A_ENST00000611820.4	49	19	46	0.433628	0.168142	0.39823										VWF ENST00000261405.9	14	4	119	0.102941	0.0294118	0.867647
STAG2_ENST00000218089.13	40	23	78	0.278571	0.164286	0.557143										DST ENST00000361203.7	224	63	448	0.305177	0.0844687	0.610354
																COMP ENST00000222271.6	4	2	19	0.166667	0.0416667	0.791667
																SARS ENST00000234677.6	6	1	29	0.171429	0.0285714	0.8
																PIGS ENST00000308360.7	4	1	21	0.16	0.04	0.8
																CFTR ENST00000003084.10	27	19	44	0.303371	0.202247	0.494382
																ACE ENST00000290866.9	4	3	31	0.108108	0.0810811	0.810811
																LBP ENST00000217407.2	7	1	17	0.291667	0.0416667	0.666667
																APOB ENST00000233242.5	104	32	215	0.294286	0.0914286	0.614286
																DMD ENST00000378677.6	79	31	188	0.265993	0.10101	0.632997
																LEPR ENST00000349533.10	33	11	60	0.31068	0.106796	0.582524
PRCC ENST00000271526.8	8	1	19	0.296296	0	0.703704
MKI67 ENST00000368654.7	68	22	119	0.326923	0.105769	0.567308
GAN ENST00000568107.2	13	3	29	0.295455	0.0681818	0.636364
CD5 ENST00000347785.7	2	0	11	0.0833333	0	0.916667
CD44 ENST00000428726.7	6	6	32	0.116279	0.139535	0.744186
EFS ENST00000216733.7	1	3	18	0.047619	0.142857	0.809524
MMP9 ENST00000372330.3	2	2	16	0.105263	0.0526316	0.842105
TOP2A ENST00000423485.5	44	19	99	0.267081	0.118012	0.614907
PML ENST00000268058.7	2	4	23	0.0714286	0.142857	0.785714
CD19 ENST00000538922.5	4	0	19	0.181818	0	0.818182
EGF ENST00000265171.9	17	14	61	0.186813	0.153846	0.659341
CYP1A1 ENST00000379727.7	5	2	19	0.2	0.04	0.76
CYP19A1 ENST00000396402.5	7	2	20	0.25	0.0357143	0.714286
POR ENST00000461988.5	0	1	11	0	0	1
SRC ENST00000373578.6	0	3	10	0	0.166667	0.833333
PTGS2 ENST00000367468.9	13	4	28	0.295455	0.0681818	0.636364
CXCR4 ENST00000241393.3	5	0	12	0.25	0	0.75
TERT ENST00000310581.9	0	2	10	0	0.181818	0.818182
RELA ENST00000308639.13	2	0	19	0.05	0	0.95
CD2 ENST00000369478.3	6	2	11	0.277778	0.111111	0.611111
GFAP ENST00000588735.2	1	1	12	0.0769231	0.0769231	0.846154
GPI ENST00000644934.1	5	0	15	0.210526	0	0.789474
HR ENST00000381418.8	1	2	20	0.0454545	0.0454545	0.909091
REN ENST00000272190.8	4	1	7	0.363636	0.0909091	0.545455
SHE ENST00000304760.2	2	4	14	0.0526316	0.210526	0.736842
CHIA ENST00000369740.5	5	1	16	0.190476	0.047619	0.761905
C6 ENST00000263413.7	21	11	46	0.272727	0.12987	0.597403
STS ENST00000217961.4	5	3	18	0.2	0.08	0.72
IDE ENST00000265986.10	30	6	51	0.348837	0.0697674	0.581395
TF ENST00000402696.8	16	2	31	0.3125	0.0416667	0.645833
TYR ENST00000263321.5	9	7	16	0.258065	0.225806	0.516129
CP ENST00000264613.10	29	10	51	0.325843	0.11236	0.561798
TH ENST00000381178.5	1	1	15	0.0625	0	0.9375
MTHFR ENST00000376592.6	3	1	26	0.103448	0.0344828	0.862069
MAK ENST00000313243.6	14	6	17	0.388889	0.138889	0.472222
AHR ENST00000242057.8	20	9	35	0.301587	0.142857	0.555556
ARC ENST00000356613.3	0	1	4	0	0	1
MARCO ENST00000327097.4	6	2	15	0.272727	0.0909091	0.636364
SON ENST00000356577.8	47	43	106	0.241026	0.220513	0.538462
NHS ENST00000380060.7	29	17	66	0.261261	0.144144	0.594595
NGF ENST00000369512.2	4	1	7	0.363636	0.0909091	0.545455
ASL ENST00000304874.13	0	3	10	0	0.166667	0.833333
KY ENST00000423778.6	4	1	20	0.166667	0.0416667	0.791667
DES ENST00000373960.3	7	0	15	0.285714	0	0.714286
NCL ENST00000322723.8	16	7	64	0.186047	0.0697674	0.744186
JUN ENST00000371222.3	3	0	3	0.6	0	0.4
TG ENST00000519543	5	4	28	0.138889	0.111111	0.75
TAT ENST00000355962.4	4	1	21	0.16	0	0.84
ICAM1 ENST00000264832.7	3	2	10	0.214286	0.142857	0.642857
FRY ENST00000542859.5	42	21	126	0.223404	0.111702	0.664894
CYP3A5 ENST00000222982.8	7	1	21	0.25	0.0357143	0.714286
CYP3A4 ENST00000336411.6	5	1	23	0.178571	0.0357143	0.785714
MPO ENST00000225275.3	1	2	16	0.0555556	0.0555556	0.888889
PAH ENST00000553106.5	9	2	24	0.235294	0.0588235	0.705882
PC ENST00000393960.5	4	1	22	0.153846	0.0384615	0.807692
ACHE ENST00000302913.8	0	1	11	0	0.0909091	0.909091
TLR4 ENST00000645071.1	18	7	27	0.352941	0.137255	0.509804
PROC ENST00000234071.7	0	2	11	0	0.0833333	0.916667
COL1A2 ENST00000297268.10	16	11	60	0.174419	0.127907	0.697674
PALM ENST00000338448.9	1	0	7	0.142857	0	0.857143
C7 ENST00000313164.9	15	11	38	0.238095	0.15873	0.603175
C3 ENST00000245907.10	14	1	42	0.25	0.0178571	0.732143
CCR5 ENST00000292303.4	2	2	5	0.25	0.25	0.5
TLR2 ENST00000260010.6	17	7	37	0.283333	0.1	0.616667
C5 ENST00000223642.2	49	12	67	0.377953	0.0944882	0.527559
MARS ENST00000262027.9	14	4	36	0.245283	0.0754717	0.679245
APP ENST00000346798.7	4	2	47	0.0769231	0.0192308	0.903846
F2 ENST00000311907.9	5	2	21	0.185185	0.037037	0.777778
CAD ENST00000403525.5	19	5	82	0.180952	0.0380952	0.780952
VWF ENST00000261405.9	14	4	119	0.102941	0.0294118	0.867647
DST ENST00000361203.7	224	63	448	0.305177	0.0844687	0.610354
COMP ENST00000222271.6	4	2	19	0.166667	0.0416667	0.791667
SARS ENST00000234677.6	6	1	29	0.171429	0.0285714	0.8
PIGS ENST00000308360.7	4	1	21	0.16	0.04	0.8
CFTR ENST00000003084.10	27	19	44	0.303371	0.202247	0.494382
ACE ENST00000290866.9	4	3	31	0.108108	0.0810811	0.810811
LBP ENST00000217407.2	7	1	17	0.291667	0.0416667	0.666667
APOB ENST00000233242.5	104	32	215	0.294286	0.0914286	0.614286
DMD ENST00000378677.6	79	31	188	0.265993	0.10101	0.632997
LEPR ENST00000349533.10	33	11	60	0.31068	0.106796	0.582524

## Sheet: 5'3' Frame 3
Supplementary file 9
Tumor suppressor genes								Oncogenes								Passenger genes								Tumor essential genes
Gene	Number of TAA	Number of TAG	Number of TGA	fTAA	fTAG	TGA		Gene	Number of TAA	Number of TAG	Number of TGA	fTAA	fTAG	fTGA		Gene	Number of TAA	Number of TAG	Number of TGA	fTAA	fTAG	fTGA		Gene	Number of TAA	Number of TAG	Number of TGA	fTAA	fTAG	fTGA
APC _ENST00000257430.8	50	40	46	0.362963	0.296296	0.340741		ABL1_ENST00000372348.6	3	9	29	0.075	0.2	0.725		PRCC ENST00000271526.8	0	3	9	0	0.181818	0.818182		NOVA1 ENST00000539517.6	7	14	9	0.241379	0.482759	0.275862
ACVR1B_ENST00000541224.5	3	3	14	0.105263	0.157895	0.736842		AKT1_ENST00000554581.5	0	0	14	0	0	1		MKI67 ENST00000368654.7	41	62	58	0.25625	0.3875	0.35625		PNCK_ENST00000340888	0	3	4	0	0.5	0.5
ARID1A_ENST00000430799.7	8	13	48	0.117647	0.191176	0.691176		ALK_ENST00000389048.7	8	10	41	0.137931	0.172414	0.689655		GAN ENST00000568107.2	9	6	12	0.346154	0.230769	0.423077		TWIST1 ENST00000242261.5	0	1	3	0	0	1
ASXL1_ENST00000375687.9	7	13	31	0.12	0.26	0.62		BCL2_ENST00000398117.1	0	1	9	0	0.111111	0.888889		CD5 ENST00000347785.7	2	2	5	0.125	0.25	0.625		FOXG1 ENST00000313071.6	3	1	10	0.153846	0.0769231	0.769231
ATM_ENST00000278616.8	70	78	83	0.304348	0.33913	0.356522		BRAF_ENST00000644969.1	8	11	22	0.2	0.25	0.55		CD44 ENST00000428726.7	5	3	17	0.166667	0.125	0.708333		MAPK13 ENST00000211287.8	0	3	17	0	0.105263	0.894737
ATRX_ENST00000373344.9	41	39	62	0.29078	0.276596	0.432624		CARD11_ENST00000396946.8	5	7	31	0.119048	0.166667	0.714286		EFS ENST00000216733.7	1	0	8	0.125	0	0.875		TRIB2 ENST00000155926.8	2	1	5	0.285714	0.142857	0.571429
AXIN1_ENST00000262320.7	4	0	11	0.285714	0	0.714286		CBL_ENST00000264033.5	7	7	20	0.212121	0.181818	0.606061		MMP9 ENST00000372330.3	0	2	13	0	0.0714286	0.928571		G6PD_ENST00000621232	0	1	17	0	0.0588235	0.941176
B2M_ENST00000558401.5	1	2	4	0	0.333333	0.666667		CRLF2_ENST00000400841.7	1	4	13	0.0588235	0.235294	0.705882		TOP2A ENST00000423485.5	37	15	37	0.409091	0.170455	0.420455		SLC16A3 ENST00000581287.5	0	1	10	0	0.1	0.9
BAP1_ENST00000460680.5	2	5	21	0.0740741	0.185185	0.740741		CSF1R_ENST00000286301.7	1	6	32	0.0263158	0.157895	0.815789		PML ENST00000268058.7	1	4	13	0.0588235	0.235294	0.705882		SLC2A1 ENST00000426263.8	1	2	15	0.0588235	0.117647	0.823529
BCOR_ENST00000378444.8	9	14	32	0.166667	0.259259	0.574074		CTNNB1_ENST00000645320.1	8	13	17	0.189189	0.351351	0.459459		CD19 ENST00000538922.5	2	3	19	0.0869565	0.130435	0.782609		SLC2A8 ENST00000373371.7	1	1	7	0.125	0.125	0.75
BRCA1_ENST00000471181.7	10	9	21	0.25641	0.230769	0.512821		DNMT1_ENST00000359526.8	8	5	27	0.205128	0.102564	0.692308		EGF ENST00000265171.9	20	16	21	0.357143	0.285714	0.357143		CCR2 ENST00000292301.4	4	2	17	0.181818	0.0454545	0.772727
BRCA2_ENST00000380152.7	83	59	57	0.414141	0.29798	0.287879		DNMT3A_ENST00000264709.7	2	1	17	0.0526316	0.0526316	0.894737		CYP1A1 ENST00000379727.7	5	3	22	0.172414	0.0689655	0.758621		CCR5 ENST00000292303.4	4	3	15	0.190476	0.142857	0.666667
CASP8_ENST00000358485.8	5	5	21	0.166667	0.166667	0.666667		EGFR_ENST00000275493.6	11	6	28	0.25	0.136364	0.613636		CYP19A1 ENST00000396402.5	6	5	21	0.193548	0.129032	0.677419		CX3CR1_ENST00000399220	1	3	13	0.0625	0.1875	0.75
CDC73_ENST00000367435.3	9	10	10	0.321429	0.357143	0.321429		ERBB2_ENST00000269571.9	1	5	37	0.0238095	0.119048	0.857143		POR ENST00000461988.5	2	3	12	0.125	0.125	0.75		TBXA2R_ENST00000375190	0	1	8	0	0	1
CDH1_ENST00000611625.4	8	5	29	0.195122	0.097561	0.707317		EZH2_ENST00000320356.6	13	6	13	0.419355	0.193548	0.387097		SRC ENST00000373578.6	0	1	9	0	0	1		TP73 ENST00000378295.8	1	1	21	0.0454545	0.0454545	0.909091
CDKN2A_ENST00000498124.1	0	3	3	0	0.4	0.6		FGFR3 _ENST00000340107.8	0	2	22	0	0.0869565	0.913043		PTGS2 ENST00000367468.9	6	5	20	0.2	0.133333	0.666667
CEBPA_ENST00000498907.2	0	0	5	0	0	1		FGFR2 _ENST00000457416.6	10	15	23	0.212766	0.319149	0.468085		CXCR4 ENST00000241393.3	2	1	6	0.125	0.125	0.75
CIC_ENST00000572681.6	1	12	30	0.0238095	0.285714	0.690476		FLT3_ENST00000241453.11	16	8	26	0.326531	0.142857	0.530612		TERT ENST00000310581.9	0	1	26	0	0.0384615	0.961538
CYLD_ENST00000427738.7	16	19	22	0.267857	0.339286	0.392857		FOXL2_ENST00000330315.3	0	1	4	0	0.25	0.75		RELA ENST00000308639.13	2	3	10	0.0714286	0.214286	0.714286
DAXX_ENST00000374542.9	0	8	8	0	0.466667	0.533333		GATA2_ENST00000341105.6	0	2	9	0	0.1	0.9		CD2 ENST00000369478.3	5	2	9	0.266667	0.133333	0.6
FBXW7_ENST00000603548.6	10	9	15	0.30303	0.272727	0.424242		GNA11_ENST00000078429.8	0	0	12	0	0	1		GFAP ENST00000588735.2	0	1	12	0	0.0833333	0.916667
FUBP1_ENST00000370767.5	12	13	6	0.366667	0.433333	0.2		GNAQ_ENST00000286548.8	3	8	7	0.117647	0.470588	0.411765		GPI ENST00000644934.1	1	2	13	0	0.133333	0.866667
GATA1_ENST00000376670.7	0	0	10	0	0	1		GNAS_ENST00000371100.8	1	1	15	0	0.0625	0.9375		HR ENST00000381418.8	1	5	16	0.047619	0.190476	0.761905
GATA3_ENST00000379328.8	0	1	10	0	0	1		AR_ENST00000374690.8	2	7	17	0.08	0.28	0.64		REN ENST00000272190.8	1	2	8	0.1	0.2	0.7
MEN1_ENST00000337652.5	0	7	9	0	0.466667	0.533333		H3F3A_ENST00000366813.1	2	1	2	0.25	0.25	0.5		SHE ENST00000304760.2	3	2	10	0.142857	0.142857	0.714286
MLH1_ENST00000231790.6	3	11	19	0.0625	0.34375	0.59375		HIST1H3B_ENST00000621411.1	1	1	4	0	0.2	0.8		CHIA ENST00000369740.5	3	1	13	0.125	0.0625	0.8125
KMT2C_ENST00000262189.10	61	69	83	0.287736	0.325472	0.386792		HRAS_ENST00000451590.5	0	1	6	0	0.166667	0.833333		C6 ENST00000263413.7	10	11	14	0.294118	0.294118	0.411765
MSH2_ENST00000233146.6	22	18	20	0.372881	0.305085	0.322034		IDH1_ENST00000415913.5	5	8	13	0.16	0.32	0.52		STS ENST00000217961.4	5	6	18	0.178571	0.178571	0.642857
MSH6_ENST00000234420.9	20	28	25	0.277778	0.375	0.347222		IDH2_ENST00000330062.7	1	2	11	0.0769231	0.0769231	0.846154		IDE ENST00000265986.10	13	21	21	0.240741	0.388889	0.37037
NCOR1_ENST00000268712.7	25	22	39	0.294118	0.258824	0.447059		JAK1_ENST00000342505.4	17	5	45	0.242424	0.0757576	0.681818		TF ENST00000402696.8	4	8	18	0.103448	0.275862	0.62069
NF1_ENST00000358273.8	49	55	62	0.29697	0.333333	0.369697		JAK2_ENST00000381652.3	31	14	30	0.418919	0.189189	0.391892		TYR ENST00000263321.5	1	5	9	0	0.357143	0.642857
NF2_ENST00000338641.8	3	4	20	0.115385	0.115385	0.769231		JAK3_ENST00000458235.5	1	7	19	0.0384615	0.230769	0.730769		CP ENST00000264613.10	10	16	16	0.243902	0.390244	0.365854
NOTCH2_ENST00000256646.6	10	8	50	0.149254	0.119403	0.731343		KIT_ENST00000288135.5	16	19	36	0.228571	0.271429	0.5		TH ENST00000381178.5	2	2	7	0.2	0.1	0.7
NPM1_ENST00000296930.9	8	5	9	0.333333	0.238095	0.428571		KLF4_ENST00000374672.4	1	0	9	0	0	1		MTHFR ENST00000376592.6	0	4	26	0	0.137931	0.862069
PAX5_ENST00000358127.8	1	4	8	0.0833333	0.333333	0.583333		KRAS_ENST00000256078.8	5	8	6	0.222222	0.444444	0.333333		MAK ENST00000313243.6	10	8	21	0.263158	0.184211	0.552632
PHF6_ENST00000625464.2	3	4	3	0.333333	0.333333	0.333333		MAP2K1_ENST00000307102.9	7	5	8	0.315789	0.263158	0.421053		AHR ENST00000242057.8	22	12	15	0.4375	0.25	0.3125
PIK3R1_ENST00000521381.5	12	11	20	0.285714	0.261905	0.452381		MED12_ENST00000374080.7	7	19	48	0.0958904	0.260274	0.643836		ARC ENST00000356613.3	0	2	5	0	0.166667	0.833333
PRDM1_ENST00000369096.8	5	2	30	0.111111	0.0555556	0.833333		MET_ENST00000318493.10	32	18	43	0.347826	0.184783	0.467391		MARCO ENST00000327097.4	1	2	9	0.0909091	0.181818	0.727273
PTCH1_ENST00000331920.10	10	7	33	0.204082	0.142857	0.653061		MPL_ENST00000372470.8	2	3	14	0.111111	0.166667	0.722222		SON ENST00000356577.8	33	63	65	0.20625	0.39375	0.4
PTEN_ENST00000371953.7	12	9	6	0.461538	0.346154	0.192308		MYD88_ENST00000417037.6	0	2	8	0	0.222222	0.777778		NHS ENST00000380060.7	14	15	21	0.285714	0.285714	0.428571
RB1_ENST00000267163.5	19	15	30	0.301587	0.238095	0.460317		NFE2L2_ENST00000397062.7	7	14	7	0.259259	0.481481	0.259259		NGF ENST00000369512.2	0	2	7	0	0.25	0.75
RNF43_ENST00000584437.5	4	1	16	0.2	0.05	0.75		NRAS_ENST00000369535.4	4	4	5	0.25	0.333333	0.416667		ASL ENST00000304874.13	0	2	11	0	0.0833333	0.916667
SETD2_ENST00000409792.3	36	41	45	0.297521	0.338843	0.363636		PDGFRA_ENST00000257290.9	11	12	41	0.15873	0.190476	0.650794		KY ENST00000423778.6	2	3	23	0.0740741	0.111111	0.814815
SMAD2_ENST00000262160.10	10	9	10	0.321429	0.321429	0.357143		PIK3CA_ENST00000263967.3	30	25	34	0.340909	0.284091	0.375		DES ENST00000373960.3	1	1	14	0	0.0666667	0.933333
SMAD4_ENST00000342988.7	8	9	10	0.307692	0.346154	0.346154		PPP2R1A_ENST00000322088.10	0	5	17	0	0.238095	0.761905		NCL ENST00000322723.8	5	8	6	0.277778	0.388889	0.333333
SMARCA4_ENST00000413806.7	2	3	41	0.0444444	0.0666667	0.888889		PTPN11_ENST00000635625.1	6	3	13	0.285714	0.142857	0.571429		JUN ENST00000371222.3	2	1	13	0.133333	0.0666667	0.8
SMARCB1_ENST00000344921.11	2	5	17	0.0434783	0.217391	0.73913		RET_ENST00000355710.7	3	5	20	0.0740741	0.185185	0.740741		TG ENST00000519543	6	1	21	0.222222	0.037037	0.740741
SOCS1_ENST00000644787.1	0	1	4	0	0.25	0.75		SETBP1_ENST00000282030.5	8	9	40	0.142857	0.142857	0.714286		TAT ENST00000355962.4	1	5	16	0.047619	0.190476	0.761905
SOX9_ENST00000245479.2	0	0	14	0	0	1		SF3B1_ENST00000335508.10	23	16	38	0.289474	0.210526	0.5		ICAM1 ENST00000264832.7	3	3	20	0.12	0.12	0.76
STK11STK11_ENST00000326873.11	0	0	12	0	0	1		SMO_ENST00000249373.7	0	0	14	0	0	1		FRY ENST00000542859.5	45	36	79	0.283019	0.226415	0.490566
TNFAIP3_ENST00000612899.4	6	2	15	0.227273	0.0909091	0.681818		SPOP_ENST00000393328.6	4	5	8	0.1875	0.3125	0.5		CYP3A5 ENST00000222982.8	10	7	18	0.294118	0.205882	0.5
TRAF7_ENST00000326181.10	1	3	15	0	0.166667	0.833333		SRSF2_ENST00000392485.2	1	0	3	0	0	1		CYP3A4 ENST00000336411.6	9	4	20	0.28125	0.125	0.59375
TP53_ENST00000269305.8	0	0	9	0	0	1		TSHR_ENST00000541158.6	7	6	26	0.157895	0.157895	0.684211		MPO ENST00000225275.3	0	4	17	0	0.15	0.85
TSC1_ENST00000298552.8	12	11	29	0.215686	0.215686	0.568627		U2AF1_ENST00000291552.8	0	1	8	0	0.125	0.875		PAH ENST00000553106.5	6	0	5	0.5	0	0.5
VHL_ENST00000256474.2	0	2	4	0	0.4	0.6										PC ENST00000393960.5	2	6	25	0.0625	0.1875	0.75
WT1_ENST00000332351.7	1	4	12	0.0625	0.25	0.6875										ACHE ENST00000302913.8	1	3	11	0.0714286	0.214286	0.714286
ARID1B_ENST00000636930.1	7	12	51	0.101449	0.173913	0.724638										TLR4 ENST00000645071.1	13	21	35	0.191176	0.308824	0.5
ARID2_ENST00000334344.10	32	36	21	0.363636	0.409091	0.227273										PROC ENST00000234071.7	0	5	8	0	0.333333	0.666667
CREBBP_ENST00000262367.9	10	20	62	0.10989	0.208791	0.681319										COL1A2 ENST00000297268.10	6	6	8	0.263158	0.315789	0.421053
EP300_ENST00000263253.8	23	22	59	0.223301	0.203883	0.572816										PALM ENST00000338448.9	0	0	13	0	0	1
AMER1_ENST00000330258.3	5	14	22	0.125	0.325	0.55										C7 ENST00000313164.9	10	8	15	0.3125	0.21875	0.46875
HNF1A_ENST00000541395.5	2	2	12	0.0666667	0.133333	0.8										C3 ENST00000245907.10	8	6	46	0.135593	0.101695	0.762712
KDM5C_ENST00000375401.7	6	14	36	0.109091	0.254545	0.636364										CCR5 ENST00000292303.4	4	3	15	0.190476	0.142857	0.666667
MAP3K1_ENST00000399503.3	17	23	25	0.265625	0.34375	0.390625										TLR2 ENST00000260010.6	14	12	29	0.259259	0.203704	0.537037
KMT2D_ENST00000301067.11	31	26	230	0.104895	0.0909091	0.804196										C5 ENST00000223642.2	40	34	34	0.364486	0.317757	0.317757
NOTCH1_ENST00000277541.7	1	2	31	0	0.0606061	0.939394										MARS ENST00000262027.9	5	10	17	0.129032	0.322581	0.548387
RUNX1_ENST00000300305.7	0	2	14	0	0.133333	0.866667										APP ENST00000346798.7	3	9	19	0.1	0.266667	0.633333
TET2_ENST00000513237.5	20	17	44	0.25	0.2125	0.5375										F2 ENST00000311907.9	0	2	15	0	0.0625	0.9375
PBRM1_ENST00000296302.11	12	20	42	0.150685	0.273973	0.575342										CAD ENST00000403525.5	13	23	56	0.142857	0.241758	0.615385
KDM6A_ENST00000611820.4	18	16	30	0.285714	0.253968	0.460317										VWF ENST00000261405.9	1	5	71	0.0131579	0.0657895	0.921053
STAG2_ENST00000218089.13	18	24	41	0.207317	0.292683	0.5										DST ENST00000361203.7	163	147	197	0.322134	0.288538	0.389328
																COMP ENST00000222271.6	0	5	6	0	0.4	0.6
																SARS ENST00000234677.6	1	5	20	0.04	0.2	0.76
																PIGS ENST00000308360.7	2	5	15	0.0952381	0.238095	0.666667
																CFTR ENST00000003084.10	30	31	51	0.27027	0.27027	0.459459
																ACE ENST00000290866.9	4	8	23	0.117647	0.235294	0.647059
																LBP ENST00000217407.2	1	4	19	0.0434783	0.173913	0.782609
																APOB ENST00000233242.5	88	63	131	0.309609	0.224199	0.466192
																DMD ENST00000378677.6	67	52	115	0.287554	0.218884	0.493562
																LEPR ENST00000349533.10	28	13	29	0.391304	0.188406	0.42029
