# Supplementary material for: Evolution of termination codons of proteins and the TAG-TGA paradox
Source: Sci Rep. 2023 Aug 31;13:14294. doi: 10.1038/s41598-023-41410-z (PMC10471768; doi:10.1038/s41598-023-41410-z)
Supplement: Supplementary file 10 — Supplementary Information 10. [file 41598_2023_41410_MOESM10_ESM.xlsx]

## Sheet: Summary
Supplementary file 10
Human				Mouse				Drosophila melanogaster				Caenorhabditis elegans				Saccharomyces cerevisiae
Number of TAA	Number of TAG	Number of TGA		Number of TAA	Number of TAG	Number of TGA		Number of TAA	Number of TAG	Number of TGA		Number of TAA	Number of TAG	Number of TGA		Number of TAA	Number of TAG	Number of TGA
19	23	56		19	23	56		27	18	15		24	6	14		72	43	54
fTAA	fTAG	fTGA		fTAA	fTAG	fTGA		fTAA	fTAG	fTGA		fTAA	fTAG	FTGA		fTAA	fTAG	fTGA
0.1938	0.2346	0.5714		0.32	0.2	0.48		0.45	0.3	0.25		0.545	0.136	0.318		0.426	0.254	0.319
TGA/TAG				TGA/TAG				TGA/TAG				TGA/TAG				TGA/TAG
2.435				2.400				0.833				2.333				1.255

## Sheet: Human denovo genes
Supplementary file 10
Dataset	Gene ID	Transcript ID	Stop codon	TAA	TAG	TGA		Sum of:	TAA	TAG	TGA
Dataset 1	ENSG00000145063	ENST00000273641	TAG		1				19	23	56
Xie C, Zhang YE, Chen J-Y, Liu C-J, Zhou W-Z et al., (2012)	ENSG00000172927	ENST00000308946	TGA			1
PLoS Genet. 8(9):e1002942.	ENSG00000177822	ENST00000315302	TAG		1				fTAA	fTAG	fTGA
doi: 10.1371/journal.pgen.1002942.	ENSG00000179522	ENST00000318659	TAG		1				0.1938	0.2346	0.5714
	ENSG00000215071	ENST00000324987	TGA			1		TGA/TAG	2.435
	ENSG00000178803	ENST00000326341	TGA			1
	ENSG00000182457	ENST00000327903	TGA			1
	ENSG00000174407	ENST00000370523	TGA			1
	ENSG00000203930	ENST00000370535	TAA	1
	ENSG00000204091	ENST00000373170	TAG		1
	ENSG00000204626	ENST00000376812	TGA			1
	ENSG00000204666	ENST00000377006	TAA	1
	ENSG00000204674	ENST00000377064	TGA			1
	ENSG00000212736	ENST00000391430	TGA			1
	ENSG00000167747	ENST00000391812	TGA			1
	ENSG00000214112	ENST00000397571	TGA			1
	ENSG00000214130	ENST00000397608	TAA	1
	ENSG00000118267	ENST00000399070	TGA			1
	ENSG00000215458	ENST00000400385	TAG		1
	ENSG00000215494	ENST00000400449	TGA			1
	ENSG00000215848	ENST00000400991	TAA	1
	ENSG00000221953	ENST00000408893	TGA			1
	ENSG00000221891	ENST00000408897	TAG		1
	ENSG00000221899	ENST00000408913	TGA			1
Dataset 2	ENSG00000120742		TAA	1
An NA, Zhang J, Mo F, Luan X, Tian L et al., (2023)	ENSG00000136242		TAA	1
Nat Ecol Evol. 7(2):264-278.	ENSG00000145063		TAG		1
doi: 10.1038/s41559-022-01925-6	ENSG00000149443		TGA			1
	ENSG00000162968		TAA	1
	ENSG00000167159		TGA			1
	ENSG00000167747		TGA			1
	ENSG00000172927		TGA			1
	ENSG00000174407		TGA			1
	ENSG00000175913		TAA	1
	ENSG00000176833		TGA			1
	ENSG00000176911		TAA	1
	ENSG00000177822		TAG		1
	ENSG00000178803		TGA			1
	ENSG00000179522		TAG		1
	ENSG00000180838		TAG		1
	ENSG00000182457		TGA			1
	ENSG00000183250		TGA			1
	ENSG00000187488		TAA	1
	ENSG00000196273		TAG		1
	ENSG00000197916		TGA			1
	ENSG00000198547		TAG		1
	ENSG00000203930		TAA	1
	ENSG00000204091		TAG		1
	ENSG00000204292		TGA			1
	ENSG00000204380		TAA	1
	ENSG00000204626		TGA			1
	ENSG00000204666		TAA	1
	ENSG00000204674		TGA			1
	ENSG00000205056		TAA	1
	ENSG00000205056		TAG		1
	ENSG00000205373		TAG		1
	ENSG00000205557		TAG		1
	ENSG00000205913		TGA			1
	ENSG00000205704
	ENSG00000205965		TGA			1
	ENSG00000206028		TAA	1
	ENSG00000206096		TAG		1
	ENSG00000206110		TGA			1
	ENSG00000206113		TAG		1
	ENSG00000212693		TGA			1
	ENSG00000212736		TGA			1
	ENSG00000214112		TGA			1
	ENSG00000214130		TAA	1
	ENSG00000214780		TGA			1
	ENSG00000215071		TGA			1
	ENSG00000215458		TAG		1
	ENSG00000215494		TGA			1
	ENSG00000215848		TAA	1
	ENSG00000218478		TAA	1
	ENSG00000221891		TAG		1
	ENSG00000221899		TGA			1
	ENSG00000221953		TGA			1
	ENSG00000221990		TGA			1
	ENSG00000223857		TGA			1
	ENSG00000224013		TGA			1
	ENSG00000225021		TGA			1
	ENSG00000225860		TGA			1
	ENSG00000225917		TAG		1
	ENSG00000230294		TGA			1
	ENSG00000235766		TGA			1
	ENSG00000236314		TGA			1
	ENSG00000244291		TGA			1
	ENSG00000260456		TGA			1
	ENSG00000205056
	ENSG00000261644		TGA			1
	ENSG00000243926		TGA			1
	ENSG00000189223		TGA			1
	ENSG00000258376		TGA			1
	ENSG00000236081		TAA	1
	ENSG00000224376		TAG		1
	ENSG00000240057		TGA			1
	ENSG00000233290		TGA			1
	ENSG00000247796		TAG		1
	ENSG00000120742
	ENSG00000257135		TGA			1
	ENSG00000253929		TGA			1

## Sheet: Mouse denovo genes
Supplementary file 10
Dataset	Genbank ID	Stop codon	TAA	TAG	TGA		Sum of:	TAA	TAG	TGA
Ruiz-Orera J, Verdaguer-Grau P, Villanueva-Cañas JL, Messeguer X, Albà MM. (2018)	AK016730.1	TGA			1			8	5	12
Nat Ecol Evol. 2(5):890-896.	AK134882.1	TGA			1
doi: 10.1038/s41559-018-0506-6.	AK015109.1	TAA	1					fTAA	fTAG	fTGA
	AK086952.1	TAA	1					0.32	0.2	0.48
	NR_040286.1	TGA			1		TGA/TAG	2.400
	AK132681.1	TAA	1
	AK018334.1	TGA			1
	AK046629.1	TAG		1
	AK020725.1	TAA	1
	AK005254.1	TGA			1
	AK171054.1	TAG		1
	AK018559.1	TAA	1
	AK016301.1	TGA			1
	AK005108.1	TAA	1
	AK132218.1	TAA	1
	AK160717.1	TGA			1
	NM_198665.2	TGA			1
	AK141638.1	TGA
	BC145649.1	TAG		1
	BB578304.1	TAG		1
	AK049951.1	TGA			1
	AK039259.1	TGA			1
	AK017076.1	TAG		1
	NR_040721.1	TGA			1
	AK008991.1	TAA	1
	NR_045434.2	TGA			1

## Sheet: D. melanogaster denovo genes 
Supplementary file 10
Dataset	Gene name	Genbank ID	Stop codon		TAA	TAG	TGA			Sum of:	TAA	TAG	TGA
Dataset 1	CG34434	NM_001103417.2	TAG			1					27	18	15
Reinhardt JA, Wanjiru BM, Brant AT, Saelao P, Begun DJ, Jones CD (2013	CG31909	JV225637.1	TGA				1
PLoS Genet. 9(10):e1003860.	CG31406	NM_169342.3	TAA		1						fTAA	fTAG	fTGA
doi: 10.1371/journal.pgen.1003860.	CG33235	NM_206687.2	TAA		1						0.45	0.3	0.25
	CG32690	DQ657319.1	TGA				1
	CG32582	DQ657304.1	TAA		1					TGA/TAG	0.833
Dataset 2	CG44388	NM_001347773.1	TAG			1
Heames B, Schmitz J, Bornberg-Bauer E (2020)Heames	CG43221	NM_001347767.1	TAG			1
J Mol Evol. 88(4):382-398.	CG45307	NM_001298832.1	TAA		1
doi: 10.1007/s00239-020-09939-z.	CG45690	NM_001298879.1	TGA				1
	CG45095	NM_001300590.1	TAG			1
	CG45116	NM_001300218.1	TAA		1
	Sgsf; CG44956	NM_001300371.1	TGA				1
	CG43184	NM_001259815.2	TGA				1
	CG43702	NM_001275216.1	TGA				1
	CG45081	NM_001300188.1	TAA		1
	CG32106	NM_168514.2	TAA		1
	CG33272	NM_206323.1	TAG			1
	CG33271	NM_206327.2	TAA		1
	CG33270	NM_206328.2	TAA		1
	CG33500	NM_206322.1	TAG			1
	CG43182	NM_001258517.1	TAG			1
	hemo; CG43194	NM_001260251.2	TAA		1
	CG13070	NM_140597.3	TAA		1
	CG45428	NM_001300220.1	TAG			1
	CG30114	NM_166275.2	TAA		1
	CG45603	NM_001298222.1	TGA				1
	CG45218	NM_001300407.1	TGA				1
	CG44569	NM_001299692.1	TGA				1
	CG44815	NM_001298127.1	TGA				1
	CG44403	NM_001299615.1	TAA		1
	CG44426	NM_001298575.1	TAA		1
	CG42649	NM_001202035.2	TAA		1
	CG44385	NM_001298181.1	TAG			1
	CG43245	NM_001274759.1	TAA		1
	CG6481	NM_133079.3	TAG			1
	CG43095	NM_001260321.2	TAA		1
	CG17666	NM_168515.2	TAA		1
	CG34225	NM_001103797.2	TAG			1
	CG13359	NM_130505.3	TAG			1
Dataset 3	CG42852	NM_001202191.2	TAG			1
Begun DJ, Lindfors HA, Thompson ME, Holloway AK (2006)	CG43147	NM_001300129.1	TAG			1
Genetics. 172(3):1675-81.	MIP06213	BT070222.1	TAA		1
doi: 10.1534/genetics.105.050336.	CG42481	NM_001169967.2	TGA				1
	CG43788	NM_001274107.1	TAG			1
	CG43103	NM_001259456.2	TAG			1
	CG43392	NM_001259949.2	TAA		1
	Sfp87B	NM_001170124.1	TAA		1
	BG642312	NM_001202123.1	TGA				1
	lncRNA:CR43634	NR_048493.1	TAG			1
	Sfp70A4	EU755346.1	TAA		1
	BACR02I05	AC007291.24	TAG			1
	Sfp96F	NM_001170267.2	TAA		1
	CG42464	NM_001169392.2	TGA				1
	MIP06213	BT070222.1	TAA		1
	Sfp51E	NM_001169686.2	TAA		1
	CG43679	NM_001274927.2	TGA				1
	DM Chr 3L	AE014296.5	TAA		1
	CG44088	NM_001275337.1	TGA				1
	CG43254	NM_001260038.1	TAA		1

## Sheet: C. elegans denovo genes
Supplementary file 10
Dataset	Gene	Genbank ID	Stop codon	TAA	TAG	TGA
Dataset 1	K02E7.12	NM_001381321.1	TGA			1			Sum of	TAA	TAG	TGA
Lee BY, Kim J, Lee J(2022)	ZC204.13	NM_061629.1	TAA	1						24	6	14
NAR Genomics and Bioinformatics, 4(2): lqac031,	C52E2.2	NM_061695.2	TAA	1
doi.org/10.1093/nargab/lqac031	C16C4.17	NM_001267112.3	TGA			1				fTAA	fTAG	FTGA
	C16C4.1	NM_061713.3	TAA	1						0.545	0.136	0.318
	ceh-84	NM_061747.4	TAG		1
	C33C12.7	NM_061805.4	TAG		1				TGA/TAG	2.333
	T12B5.15	NM_001129248.3	TGA			1
	T12B5.14	NM_001129247.4	TGA			1
	Y82E9BR.6	NM_001393278.1	TAA	1
	Y69A2AR.46	NM_001307686.2	TAA	1
	Y46C8AL.11	NM_001268324.3	TGA			1
	Y45F10C.6	NM_001028299.3	TAG		1
	Y105C5B.1418	NM_001276899.1	TAA	1
	F11A5.16	NM_001028617.1	TGA			1
	F57E7.4	NM_001129489.3	TAA	1
	F57E7.2	NM_074769.2	TAA	1
	F09C6.10	NM_074873.4	TAA	1
	Y102A5C.2	NM_074875.4	TAG		1
	Y102A5C.36	NM_001029038.5	TAA	1
	Y51A2A.4	NM_001269866.2	TAA	1
	C43D7.7	NM_075362.2	TGA			1
	srw-86	NM_075374.5	TGA			1
	C25F9.12	NM_001392696.1	TGA			1
	C25F9.6	NM_001392697.1	TAA	1
	C25F9.16	NM_001269926.3	TGA			1
	M04C3.5	NM_001269931.2	TGA			1
	Y43F8B.22	NM_001269938.1	TAA	1
	Y43F8B.17	NM_001269939.1	TAA	1
	Y43F8B.29	NM_001277011.1	TAA	1
	M162.15	NM_001269957.2	TAA	1
	Y113G7A.12	NM_075481.5	TGA			1
	F19B2.5	NM_001380877.2	TAG		1
	F26F2.2	NM_075566.2	TAA	1
	F26F2.13	NM_001269999.2	TGA			1
	F26F2.3	NM_075567.2	TAG		1
	F26F2.9	NM_001129461.1	TAA	1
	F26F2.4	NM_001277017.3	TAA	1
	F26F2.4	NM_075568.3	TAA	1
	F26F2.5	NM_075569.2	TAA	1
Dataset 2	K09F5.4	NM_001375072.1	TAA	1
Zhang, W., Gao, Y., Long, M., Shen, B. (2019)	C25D7.9	NM_074307.1	TAA	1
Sci China Life Sci 62, 579–593	D1044.4	NM_065778.1	TGA			1
doi.org/10.1007/s11427-019-9482-0	T04C9.2	NM_065904.1	TAA	1

## Sheet: Yeast denovo genes
Supplementary file 10
Dataset	Name /ORF ID	Stop codon	TAA	TAG	TGA
Blevins RW et al., (2021)	YBL100W-C	TAA	1				Sum of	TAA	TAG	TGA
Uncovering de novo gene birth in yeast using deep transcriptomics	YDR246W-A	TGA			1			72	43	54
Nat Commun . 12(1):604	SNR56 YNCB0003W,	TGA			1
doi: 10.1038/s41467-021-20911-3.	YDR524W-C	TAA	1					fTAA	fTAG	fTGA
	YER190C-B	TAG		1				0.426	0.254	0.319
	YFL068W	TAG		1
	AUA1 YFL010W-A	TAG		1			TGA/TAG	1.255
	YGL204C	TGA			1
	YGL041C-B	TAG		1
	SNR46 YNCG0024W	TGA			1
	YGR204C-A	TAG		1
	YHL015W-A	TGA			1
	YHR022C-A	TAA	1
	RUF5-1 YNCH0007W	TAA	1
	RUF5-2 YNCH0008W	TAA	1
	YIL175W	TGA			1
	YIL105W-A	TAA	1
	YIR018C-A	TAA	1
	YAL037C-A	TAG		1
	YJL077W-B	TGA			1
	YNCL0005C	TGA			1
	YLR264C-A	TAA	1
	YBR196C-B	TAA	1
	YLR342W-A	TAG		1
	YLR358C	TAA	1
	YNCM0002C	TAA	1
	YML054C-A	TAA	1
	YMR105W-A	TAA	1
	YMR182W-A	TAA	1
	YMR230W-A	TAA	1
	YMR272W-B	TGA			1
	YNCN0001W	TGA			1
	YNL097C-B	TAA	1
	YNR075C-A	TAG		1
	YOL155W-A	TAA	1
	YNCO0003C	TGA			1
	YOL097W-A	TAG		1
	YOL038C-A	TAG		1
	YOR008C-A ,	TAG		1
	YNCO0015C	TAA	1
	YOR068C	TGA			1
	YOR161C-C	TAG		1
	YOR316C-A	TAA	1
	YOR394C-A	TAA	1
	YPL119C-A	TAA	1
	YPL056C	TAA	1
	YNCP0013C	TGA			1
	YCR050C	TGA			1
	YCR095W-A	TGA			1
	YDL009C	TGA			1
	YNCD0010C	TAA	1
	TCONS_novel_00000008	TAA	1
	TCONS_novel_00000024	TGA			1
	TCONS_novel_00000025	TAA	1
	TCONS_novel_00000031	TGA			1
	TCONS_novel_00000032	TAG		1
	TCONS_novel_00000055	TAA	1
	TCONS_novel_00000061	TAG		1
	TCONS_novel_00000064	TAA	1
	TCONS_novel_00000065	TAG		1
	TCONS_novel_00000067	TAG		1
	TCONS_novel_00000082	TGA			1
	TCONS_novel_00000086	TAG		1
	TCONS_novel_00000088	TAA	1
	TCONS_novel_00000092	TAA	1
	TCONS_novel_00000094	TGA			1
	TCONS_novel_00000095	TAA	1
	TCONS_novel_00000096	TAA	1
	TCONS_novel_00000099	TAG		1
	TCONS_novel_00000100	TAG		1
	TCONS_novel_00000105	TAG		1
	TCONS_novel_00000116	TAA	1
	TCONS_novel_00000117	TAA	1
	TCONS_novel_00000120	TAA	1
	TCONS_novel_00000133	TGA			1
	TCONS_novel_00000154	TAA	1
	TCONS_novel_00000169	TGA			1
	TCONS_novel_00000170	TGA			1
	TCONS_novel_00000173	TAG		1
	TCONS_novel_00000182	TAA	1
	TCONS_novel_00000183	TGA			1
	TCONS_novel_00000198	TGA			1
	TCONS_novel_00000208	TGA			1
	TCONS_novel_00000220	TAA	1
	TCONS_novel_00000225	TGA			1
	TCONS_novel_00000227	TAA	1
	TCONS_novel_00000228	TAA	1
	TCONS_novel_00000232	TGA			1
	TCONS_novel_00000233	TAA	1
	TCONS_novel_00000240	TGA			1
	TCONS_novel_00000243	TAA	1
	TCONS_novel_00000246	TAG		1
	TCONS_novel_00000250	TAG		1
	TCONS_novel_00000254	TAG		1
	TCONS_novel_00000267	TAA	1
	TCONS_novel_00000276	TAG		1
	TCONS_novel_00000287	TAA	1
	TCONS_novel_00000291	TAG		1
	TCONS_novel_00000294	TAA	1
	TCONS_novel_00000300	TAA	1
	TCONS_novel_00000319	TGA			1
	TCONS_novel_00000332	TGA			1
	TCONS_novel_00000334	TGA			1
	TCONS_novel_00000337	TGA			1
	TCONS_novel_00000339	TAA	1
	TCONS_novel_00000340_	TAG		1
	TCONS_novel_00000343	TAA	1
	TCONS_novel_00000346	TAA	1
	TCONS_novel_00000369	TAA	1
	TCONS_novel_00000375	TGA			1
	TCONS_novel_00000378	TGA			1
	TCONS_novel_00000380	TGA			1
	TCONS_novel_00000384	TAG		1
	TCONS_novel_00000387	TAA	1
	TCONS_novel_00000397	TAG		1
	TCONS_novel_00000399	TGA			1
	TCONS_novel_00000409	TAA	1
	TCONS_novel_00000417	TAG		1
	TCONS_novel_00000420	TAG		1
	TCONS_novel_00000424	TGA			1
	TCONS_novel_00000428	TAA	1
	TCONS_novel_00000430	TGA			1
	TCONS_novel_00000434_	TAA	1
	TCONS_novel_00000435	TGA			1
	TCONS_novel_00000436	TAG		1
	TCONS_novel_00000461	TAG		1
	TCONS_novel_00000462	TAG		1
	TCONS_novel_00000463	TAA	1
	TCONS_novel_00000472	TAA	1
	TCONS_novel_00000478	TGA			1
	TCONS_novel_00000486	TAG		1
	TCONS_novel_00000487	TAG		1
	TCONS_novel_00000488	TAA	1
	TCONS_novel_00000492	TAG		1
	TCONS_novel_00000498	TAA	1
	TCONS_novel_00000505	TAG		1
	TCONS_novel_00000506	TAG		1
	TCONS_novel_00000514	TAA	1
	TCONS_novel_00000518	TAA	1
	TCONS_novel_00000528	TGA			1
	TCONS_novel_00000541	TAA	1
	TCONS_novel_00000545	TGA			1
	TCONS_novel_00000548	TAG		1
	TCONS_novel_00000553	TGA			1
	TCONS_novel_00000558	TGA			1
	TCONS_novel_00000559	TGA			1
	TCONS_novel_00000574	TGA			1
	TCONS_novel_00000583	TGA			1
	TCONS_novel_00000587	TAG		1
	TCONS_novel_00000588	TAA	1
	TCONS_novel_00000589	TGA			1
	TCONS_novel_00000610	TGA			1
	TCONS_novel_00000613	TAG		1
	TCONS_novel_00000618	TAA	1
	TCONS_novel_00000619	TGA			1
	TCONS_novel_00000620	TAA	1
	TCONS_novel_00000625	TAA	1
	TCONS_novel_00000626	TAA	1
	TCONS_novel_00000631	TAA	1
	TCONS_novel_00000632	TAA	1
	TCONS_novel_00000633	TAA	1
	TCONS_novel_00000634	TGA			1
	TCONS_novel_00000636	TAA	1
	TCONS_novel_00000638	TAA	1
	TCONS_novel_00000639	TAA	1
	TCONS_novel_00000659	TAG		1
	TCONS_novel_00000660	TGA			1
	TCONS_novel_00000666	TGA			1
	TCONS_novel_00000668	TAA	1
