# Supplementary material for: Evolution of termination codons of proteins and the TAG-TGA paradox
Source: Sci Rep. 2023 Aug 31;13:14294. doi: 10.1038/s41598-023-41410-z (PMC10471768; doi:10.1038/s41598-023-41410-z)
Supplement: Supplementary file 11 — Supplementary Information 11. [file 41598_2023_41410_MOESM11_ESM.xlsx]

## Sheet: Summary
Supplementary file 11
Taxon			Number of species	Mean of TGA/TAG	Standard Deviation of TGA/TAG
BACTERIA			12893	3.12698	3.08083
	Actinobacteria		2895	4.74819	3.26657
	Bacteroidetes		1521	0.899318	0.609618
	Chlamydiae		18	0.742457	0.407581
	Chloroflexia		8	1.15897	0.611241
	Cyanobacteria		163	1.07598	1.14378
	Deinococcus		55	6.32887	3.55567
	Firmicutes		2552	1.399	1.55439
	Green sulfur bacteria		16	4.27449	1.95667
	Heliobacterium		2	1.12995	0.0337895
	Megasphaera		10	1.55084	0.487713
	Mycoplasmatales		105	0	0
	Mycoplasmoidales		2	0	0
	Planctomycetales		28	2.419	0.783592
	Proteobacteria		5351	3.78587	3.21814
	Spirochaetales		70	1.32924	0.593536
	Spiroplasmataceae		28	0	0
	Sporomusa		6	0.937979	0.118206
	Thermotogae		43	3.5757	2.42317
	Thermus		20	1.17658	0.277949
ARCHAEA			432	3.0143	3.05511
	Halobacteria		214	2.61749	0.545506
	Methanobacteria		30	1.21652	0.642554
	Methanosarcinales		32	9.43056	8.01645
	Thermococci		33	3.88618	1.11634
PLANTS
			130	1.76804	0.361865
	Rhodophyta		3	1.396	0.142
	Viridiplantae		127	1.77682	0.361074
FUNGI
			323	1.3574	0.351554
	Basidiomycota		66	1.32862	0.45
	Chytridiomycota		2	1.13776	0.00721538
	Euascomycota		225	1.39275	0.323731
	Monoblepharidomycota		2	1.13776	0.00721538
	Mucoromycota		4	1.05985	0.172286
	Saccharomycotina		16	1.26208	0.268525
	Taphrinomycotina		8	1.10055	0.236239
METAZOA
			649	1.95234	0.464801
	Porifera		1	1.64533	-
	Cnidaria		10	1.57934	0.182197
	Mollusca		10	2.01521	0.397433
	Arthropoda		191	1.45196	0.474912
		Blattodea	2	2.10484	0.0342148
		Coleoptera	11	1.33079	0.333867
		Diptera	64	0.974079	0.235703
		Hemiptera	12	1.75286	0.118701
		Hymenoptera	55	1.81078	0.149567
		Lepidoptera	23	1.34341	0.126415
	Nematoda		8	2.01408	0.624674
	Platyhelminthes		4	1.68029	0.293151
	Echinodermata		6	1.6701	0.132868
	Chordata		415	2.19839	0.197853

## Sheet: BACTERIA
Species	#Genes	TAA (Stop)	TAG (Stop)	TGA (Stop)	TGA/TAG
Rothia mucilaginosa ATCC 25296	1715	1.71	1.14	0.15	0.131579
Atopobium parvulum DSM 20469	1353	1.83	0.99	0.18	0.181818		Data	N total	Mean	Standard Deviation	Minimum	Median	Maximum
Fannyhessea vaginae	1144	1.77	1	0.23	0.23		BACTERIA	12893	3.09612	3.08206	0	2.23377	102
Atopobium fossor DSM 15642	1465	1.74	1.02	0.25	0.245098
Denitrobacterium detoxificans	1920	0.97	1.73	0.3	0.17341
Atopobium massiliense	1196	1.62	1.05	0.33	0.314286
Atopobium deltae	1256	1.58	1.09	0.33	0.302752
Corynebacterium endometrii	2147	1.46	1.2	0.33	0.275
Corynebacterium kefirresidentii	2304	1.52	1.13	0.34	0.300885
Rothia nasimurium	2227	1.47	1.19	0.34	0.285714
Slackia isoflavoniconvertens	1818	1.28	1.37	0.34	0.248175
Corynebacterium caspium DSM 44850	1614	1.77	0.88	0.35	0.397727
Corynebacterium ammoniagenes	2451	1.64	1	0.36	0.36
Corynebacterium choanis	2068	1.39	1.24	0.36	0.290323
Rothia aeria	2332	1.39	1.25	0.36	0.288
Collinsella provencensis	1451	1.33	1.31	0.36	0.274809
Alloscardovia criceti DSM 17774	1492	1.84	0.78	0.37	0.474359
Collinsella aerofaciens	1981	1.24	1.39	0.37	0.266187
Phoenicibacter congonensis	1205	1.46	1.16	0.38	0.327586
Collinsella bouchesdurhonensis	1638	1.19	1.43	0.38	0.265734
Rhodoluna lacicola	1357	1.61	1	0.39	0.39
Olegusella massiliensis	1531	1.38	1.23	0.39	0.317073
Atopobium minutum 10063974	1517	1.54	1.05	0.4	0.380952
Alloscardovia macacae	1520	1.54	1.06	0.4	0.377358
Rothia aerolata	2147	1.35	1.25	0.4	0.32
Alloscardovia theropitheci	1614	1.81	0.78	0.41	0.525641
Rothia terrae	2346	1.73	0.86	0.41	0.476744
Corynebacterium renale	2120	1.61	0.98	0.41	0.418367
Corynebacterium phoceense	2544	1.48	1.1	0.41	0.372727
Rothia dentocariosa ATCC 17931	2077	1.45	1.13	0.41	0.362832
Rhodoluna limnophila	1327	1.43	1.16	0.41	0.353448
Corynebacterium massiliense DSM 45435	1966	1.29	1.29	0.41	0.317829
Corynebacterium otitidis ATCC 51513	1806	0.78	1.81	0.41	0.226519
Corynebacterium aquilae DSM 44791	2395	1.57	1.01	0.42	0.415842
Corynebacterium pseudodiphtheriticum DSM 44287	1979	1.54	1.04	0.42	0.403846
Corynebacterium ciconiae DSM 44920	2172	1.25	1.33	0.42	0.315789
Collinsella tanakaei YIT 12063	2160	1	1.58	0.42	0.265823
Corynebacterium camporealensis	2223	1.62	0.95	0.43	0.452632
Corynebacterium tuberculostearicum	2242	1.43	1.14	0.43	0.377193
Senegalimassilia anaerobia JC110	1919	1.09	1.47	0.43	0.292517
Rothia amarae	2241	1.69	0.86	0.44	0.511628
Corynebacterium accolens ATCC 49725	2227	1.61	0.95	0.44	0.463158
Senegalimassilia faecalis	2198	1.16	1.4	0.44	0.314286
Varibaculum timonense	2592	1.54	1.01	0.45	0.445545
Corynebacterium phocae	2411	1.33	1.22	0.45	0.368852
Parolsenella catena	1538	0.52	2.03	0.45	0.221675
Corynebacterium striatum	2608	1.44	1.1	0.46	0.418182
Alloscardovia omnicolens	1476	1.83	0.7	0.47	0.671429
Corynebacterium tapiri	2063	1.28	1.25	0.47	0.376
Corynebacterium simulans	2346	1.44	1.08	0.48	0.444444
Cryptobacterium curtum DSM 15641	1340	1.39	1.13	0.48	0.424779
Lawsonella clevelandensis	1553	1.32	1.2	0.48	0.4
Ellagibacter isourolithinifaciens	2110	1.01	1.5	0.48	0.32
Corynebacterium crudilactis	2851	1.7	0.81	0.49	0.604938
Corynebacterium casei	2667	1.49	1.02	0.49	0.480392
Slackia heliotrinireducens	2734	1.19	1.32	0.49	0.371212
Corynebacterium imitans	2342	1.17	1.34	0.49	0.365672
Slackia faecicanis	1661	1.05	1.45	0.49	0.337931
Corynebacterium vitaeruminis DSM 20294	2567	0.91	1.6	0.49	0.30625
Corynebacterium stationis	2562	1.55	0.95	0.5	0.526316
Corynebacterium pelargi	2130	1.5	0.99	0.5	0.505051
Corynebacterium pseudopelargi	2151	1.48	1.02	0.5	0.490196
Corynebacterium minutissimum	2417	1.45	1.05	0.5	0.47619
Corynebacterium aurimucosum ATCC 700975	2565	1.41	1.09	0.5	0.458716
Corynebacterium singulare	2551	1.41	1.09	0.5	0.458716
Collinsella intestinalis	1518	1.09	1.4	0.5	0.357143
Parolsenella massiliensis	1740	0.56	1.93	0.5	0.259067
Parafannyhessea umbonata	2017	0.44	2.07	0.5	0.241546
Actinotignum urinale	1473	1.62	0.87	0.51	0.586207
Galliscardovia ingluviei	1660	1.54	0.95	0.51	0.536842
Corynebacterium propinquum	2142	1.49	1	0.51	0.51
Varibaculum cambriense DSM 15806	1689	1.4	1.09	0.51	0.46789
Varibaculum vaginae	1661	1.38	1.11	0.51	0.459459
Corynebacterium amycolatum	2099	1.24	1.26	0.51	0.404762
Actinobaculum massiliense ACS-171-V-Col2	1675	1.17	1.33	0.51	0.383459
Corynebacterium jeikeium	2040	1.09	1.4	0.51	0.364286
Corynebacterium suranareeae	3096	1.63	0.85	0.52	0.611765
Corynebacterium glutamicum	2930	1.59	0.89	0.52	0.58427
Corynebacterium argentoratense DSM 44202	1841	1.28	1.2	0.52	0.433333
Slackia piriformis YIT 12062	1734	1.07	1.41	0.52	0.368794
Corynebacterium kutscheri	2037	1.71	0.76	0.53	0.697368
Canibacter oris	1504	1.56	0.91	0.53	0.582418
Aurantimicrobium minutum	1566	1.54	0.93	0.53	0.569892
Corynebacterium ulcerans	2124	1.53	0.94	0.53	0.56383
Actinobaculum suis	1834	1.44	1.03	0.53	0.514563
Atopobium rimae ATCC 49626	1481	1.44	1.03	0.53	0.514563
Corynebacterium lubricantis DSM 45231	2762	1.34	1.13	0.53	0.469027
Corynebacterium ulceribovis DSM 45146	2059	1.21	1.26	0.53	0.420635
Corynebacterium urealyticum	1984	1.18	1.29	0.53	0.410853
Corynebacterium hadale	2246	1.05	1.42	0.53	0.373239
Corynebacterium spheniscorum	2103	1.55	0.91	0.54	0.593407
Corynebacterium afermentans subsp. lipophilum	2158	1.1	1.36	0.54	0.397059
Corynebacterium flavescens	2435	1.11	1.36	0.54	0.397059
Parvibacter caecicola	1838	1.04	1.42	0.54	0.380282
Slackia equolifaciens	2164	0.97	1.49	0.54	0.362416
Corynebacterium pilosum	2345	1.34	1.11	0.55	0.495495
Corynebacterium aquatimens	2157	1.33	1.12	0.55	0.491071
Corynebacterium riegelii	2353	1.19	1.26	0.55	0.436508
Corynebacterium glucuronolyticum	2429	1.27	1.17	0.56	0.478632
Corynebacterium pyruviciproducens ATCC BAA-1742	2377	1.2	1.24	0.56	0.451613
Corynebacterium uterequi	2139	1.05	1.39	0.56	0.402878
Corynebacterium tuscaniense DNF00037	2059	1.27	1.16	0.57	0.491379
Adlercreutzia equolifaciens DSM 19450	2251	0.89	1.54	0.57	0.37013
Olsenella urininfantis	1553	0.39	2.05	0.57	0.278049
Corynebacterium freiburgense DSM 45254	2569	1.54	0.89	0.58	0.651685
Corynebacterium matruchotii ATCC 14266	2492	1.42	1.01	0.58	0.574257
Corynebacterium haemomassiliense	2354	1.05	1.36	0.58	0.426471
Corynebacterium lactis RW2-5	2412	1.04	1.38	0.58	0.42029
Corynebacterium godavarianum	2293	1	1.42	0.58	0.408451
Corynebacterium mustelae	3064	1.57	0.83	0.59	0.710843
Corynebacterium deserti GIMN1.010	2724	1.5	0.91	0.59	0.648352
Varibaculum massiliense	1957	1.37	1.04	0.59	0.567308
Corynebacterium coyleae	2364	1.29	1.12	0.59	0.526786
Corynebacterium ihumii	2113	1.1	1.31	0.59	0.450382
Corynebacterium gottingense	2430	1.03	1.39	0.59	0.42446
Zimmermannella bifida NBRC 103089	1850	0.97	1.43	0.59	0.412587
Enterorhabdus mucosicola DSM 19490	2403	0.79	1.62	0.59	0.364198
Corynebacterium callunae DSM 20147	2639	1.65	0.74	0.6	0.810811
Actinotignum timonense	1817	1.35	1.05	0.6	0.571429
Adlercreutzia muris	2232	0.76	1.64	0.6	0.365854
Corynebacterium glaucum	2358	1.12	1.27	0.61	0.480315
Enterorhabdus caecimuris B7	2415	0.75	1.63	0.61	0.374233
Corynebacterium anserum	1793	1.2	1.18	0.62	0.525424
Corynebacterium resistens DSM 45100	2192	1.2	1.18	0.63	0.533898
Corynebacterium epidermidicanis	2404	1.15	1.22	0.63	0.516393
Corynebacterium dentalis	2044	1.11	1.26	0.63	0.5
Corynebacterium mucifaciens	2065	1.03	1.33	0.63	0.473684
Corynebacterium geronticis	2056	1.32	1.05	0.64	0.609524
Corynebacterium falsenii	1851	1.02	1.34	0.64	0.477612
Neoactinobaculum massilliense	1498	0.73	1.62	0.64	0.395062
Olsenella porci	1914	0.34	2.02	0.64	0.316832
Corynebacterium cystitidis	2728	1.29	1.07	0.65	0.607477
Collinsella stercoris DSM 13279	2064	0.93	1.42	0.65	0.457746
Corynebacterium jeddahense	2404	0.91	1.44	0.65	0.451389
Tractidigestivibacter scatoligenes	2093	0.54	1.81	0.65	0.359116
Corynebacterium rouxii	2272	1.37	0.97	0.66	0.680412
Actinotignum schaalii	1743	1.27	1.07	0.66	0.616822
Corynebacterium bouchesdurhonense	2124	0.85	1.49	0.66	0.442953
Corynebacterium macginleyi	2213	1.41	0.92	0.67	0.728261
Corynebacterium fournieri	2302	1	1.33	0.67	0.503759
Corynebacterium sanguinis	2201	1.02	1.29	0.68	0.527132
Corynebacterium capitovis DSM 44611	1837	0.97	1.35	0.68	0.503704
Enorma massiliensis phI	1849	0.85	1.47	0.68	0.462585
Berryella intestinalis	1656	0.81	1.51	0.68	0.450331
Enorma phocaeensis	2002	0.75	1.57	0.68	0.433121
Corynebacterium liangguodongii	2185	0.71	1.61	0.68	0.42236
Enorma burkinafasonensis	1896	0.57	1.75	0.68	0.388571
Corynebacterium kroppenstedtii DSM 44385	2033	1.27	1.04	0.69	0.663462
Collinsella phocaeensis	1722	0.71	1.6	0.69	0.43125
Arcanobacterium urinimassiliense	1430	1.54	0.76	0.7	0.921053
Actinotignum sanguinis	1698	1.3	0.99	0.7	0.707071
Mycetocola lacteus	3373	0.79	1.51	0.7	0.463576
Corynebacterium diphtheriae	2243	1.39	0.89	0.71	0.797753
Mycetocola saprophilus	3138	0.8	1.49	0.71	0.47651
Mycetocola tolaasinivorans	3121	0.66	1.63	0.71	0.435583
Corynebacterium genitalium ATCC 33030	2178	1.1	1.17	0.72	0.615385
Corynebacterium ureicelerivorans	2244	1.01	1.27	0.72	0.566929
Corynebacterium appendicis CIP 107643	2127	1.08	1.19	0.73	0.613445
Corynebacterium pseudotuberculosis C231	2023	1.39	0.88	0.74	0.840909
Glutamicibacter ardleyensis	3620	1.3	0.97	0.74	0.762887
Neomicrococcus aestuarii	2331	1.2	1.06	0.74	0.698113
Lysinibacter cavernae	3139	1	1.26	0.74	0.587302
Yaniella halotolerans DSM 15476	2527	1.42	0.83	0.75	0.903614
Neomicrococcus lactis	2375	1.25	1	0.75	0.75
Corynebacterium durum	2508	1.21	1.04	0.75	0.721154
Corynebacterium urinipleomorphum	2067	1.12	1.13	0.75	0.663717
Corynebacterium timonense 5401744	2400	0.99	1.26	0.75	0.595238
Salinibacterium amurskyense	2592	0.99	1.26	0.75	0.595238
Corynebacterium lipophiloflavum DSM 44291	2253	0.96	1.3	0.75	0.576923
Enorma timonensis	2001	0.84	1.41	0.75	0.531915
Gardnerella leopoldii	1183	1.56	0.68	0.76	1.11765
Raoultibacter massiliensis	2919	0.84	1.4	0.76	0.542857
Corynebacterium heidelbergense	1982	0.82	1.43	0.76	0.531469
Olsenella profusa	1726	0.36	1.88	0.76	0.404255
Olsenella phocaeensis	2186	0.27	1.97	0.76	0.385787
Gardnerella vaginalis	1257	1.47	0.76	0.77	1.01316
Gardnerella piotii	1150	1.42	0.81	0.77	0.950617
Raoultibacter timonensis	3159	0.86	1.37	0.77	0.562044
Glutamicibacter uratoxydans	3499	0.85	1.39	0.77	0.553957
Propionimicrobium lymphophilum DSM 4903	1824	1.29	0.93	0.78	0.83871
Gardnerella swidsinskii	1263	1.58	0.63	0.79	1.25397
Enteractinococcus coprophilus	2594	1.34	0.87	0.79	0.908046
Corynebacterium canis	2574	1.09	1.12	0.79	0.705357
Gleimia europaea ACS-120-V-Col10b	1639	1.12	1.09	0.8	0.733945
Alpinimonas psychrophila	2095	1.05	1.15	0.8	0.695652
Glutamicibacter mishrai	3210	0.98	1.21	0.8	0.661157
Corynebacterium mycetoides	2097	0.94	1.26	0.8	0.634921
Paraeggerthella hongkongensis	2352	0.92	1.28	0.8	0.625
Olsenella uli DSM 7084	1744	0.32	1.88	0.8	0.425532
Actinomyces urinae	1677	1.11	1.08	0.81	0.75
Trueperella bialowiezensis	1801	1.17	1.01	0.82	0.811881
Eggerthella sinensis	3366	0.83	1.35	0.82	0.607407
Collinsella ihuae	2375	0.77	1.41	0.82	0.58156
Corynebacterium senegalense	2160	0.77	1.41	0.82	0.58156
Enteractinococcus helveticum	3406	1.34	0.83	0.83	1
Corynebacterium belfantii	2482	1.3	0.87	0.83	0.954023
Winkia neuii	2130	1.09	1.07	0.84	0.785047
Gleimia hominis	1801	1.22	0.94	0.85	0.904255
Corynebacterium lowii	2226	1.19	0.96	0.85	0.885417
Corynebacterium testudinoris	2529	0.97	1.17	0.86	0.735043
Klugiella xanthotipulae	2610	0.83	1.31	0.86	0.656489
Rubrobacter aplysinae	3100	0.54	1.6	0.86	0.5375
Leucobacter exalbidus	2780	1.26	0.87	0.87	1
Corynebacterium mastitidis DSM 44356	2247	0.8	1.33	0.87	0.654135
Thermophilibacter provencensis	2303	0.38	1.75	0.87	0.497143
Glutamicibacter creatinolyticus	2939	0.68	1.44	0.88	0.611111
Pontimonas salivibrio	1683	1.09	1.02	0.89	0.872549
Glutamicibacter halophytocola	3375	0.79	1.32	0.89	0.674242
Glutamicibacter mysorens	3140	0.74	1.37	0.89	0.649635
Arthrobacter psychrolactophilus	3456	1.13	0.97	0.9	0.927835
Paeniglutamicibacter terrestris	3831	1.05	1.04	0.9	0.865385
Corynebacterium yudongzhengii	2248	0.91	1.19	0.9	0.756303
Gulosibacter chungangensis	2844	0.79	1.31	0.9	0.687023
Eggerthella lenta DSM 2243	3043	0.77	1.33	0.9	0.676692
Pseudoclavibacter alba	1965	0.73	1.37	0.9	0.656934
Corynebacterium alimapuense	2049	0.96	1.12	0.91	0.8125
Trueperella bernardiae	1785	0.9	1.19	0.91	0.764706
Gordonibacter massiliensis	3044	0.72	1.38	0.91	0.65942
Olsenella timonensis	1928	0.28	1.81	0.91	0.502762
Glutamicibacter nicotianae	3441	0.75	1.34	0.92	0.686567
Slackia exigua	1701	0.73	1.35	0.92	0.681481
Actinomyces minihominis	1795	0.62	1.46	0.92	0.630137
Ferrithrix thermotolerans DSM 19514	2305	0.81	1.26	0.93	0.738095
Corynebacterium atypicum	2066	0.78	1.29	0.93	0.72093
Thermophilibacter mediterraneus	2029	0.27	1.8	0.93	0.516667
Leucobacter salsicius M1-8	2785	0.86	1.2	0.94	0.783333
Glutamicibacter arilaitensis Re117	3527	0.88	1.16	0.95	0.818966
Glutamicibacter soli	3506	0.7	1.35	0.95	0.703704
Arthrobacter alpinus	3918	0.96	1.06	0.97	0.915094
Demequina aurantiaca	2290	0.61	1.42	0.97	0.683099
Scardovia inopinata JCM 12537	1460	1.35	0.67	0.98	1.46269
Haematomicrobium sanguinis DSM 21259	2648	1	1.02	0.98	0.960784
Eggerthella timonensis	3241	0.74	1.29	0.98	0.75969
Demequina oxidasica	2356	0.66	1.36	0.98	0.720588
Mobiluncus curtisii ATCC 43063	1812	1.19	0.81	0.99	1.22222
Corynebacterium oculi	2299	1	1.01	0.99	0.980198
Gordonibacter urolithinfaciens	3020	0.57	1.44	0.99	0.6875
Glutamicibacter protophormiae	3518	0.68	1.32	1	0.757576
Gulosibacter molinativorax	3166	0.65	1.35	1	0.740741
Gordonibacter pamelaeae	2926	0.6	1.4	1	0.714286
Scardovia wiggsiae F0424	1217	1.16	0.83	1.01	1.21687
Enteroscipio rubneri	2282	0.69	1.3	1.01	0.776923
Leucobacter komagatae	3305	0.6	1.4	1.01	0.721429
Pseudoglutamicibacter albus DNF00011	2054	1.04	0.94	1.02	1.08511
Mobiluncus mulieris	2124	1.03	0.95	1.02	1.07368
Leucobacter aridicollis	3192	0.61	1.37	1.02	0.744526
Mobiluncus holmesii ATCC 35242	1738	1.15	0.82	1.03	1.2561
Boudabousia marimammalium	1550	1.09	0.89	1.03	1.1573
Arthrobacter glacialis	3790	0.86	1.11	1.03	0.927928
Bowdeniella nasicola	2555	0.88	1.09	1.04	0.954128
Ancrocorticia populi	2311	0.83	1.13	1.04	0.920354
Collinsella vaginalis	1844	0.8	1.16	1.04	0.896552
Trueperella pyogenes	2066	0.96	0.99	1.05	1.06061
Tropheryma whipplei str. Twist	850	0.96	0.98	1.06	1.08163
Zimmermannella faecalis ATCC 13722	2603	0.51	1.43	1.06	0.741259
Boudabousia tangfeifanii	1743	1.23	0.7	1.07	1.52857
Mobiluncus porci	2135	1.09	0.84	1.07	1.27381
Acidithrix ferrooxidans	3478	0.91	1.02	1.07	1.04902
Zhihengliuella flava	2601	0.87	1.06	1.07	1.00943
Paeniglutamicibacter kerguelensis	4224	0.71	1.22	1.07	0.877049
Pseudoglutamicibacter cumminsii	1984	1.13	0.79	1.08	1.36709
Arthrobacter koreensis	3191	0.63	1.3	1.08	0.830769
Dietzia timorensis	3263	0.57	1.35	1.08	0.8
Auritidibacter ignavus	2336	1.09	0.82	1.09	1.32927
Corynebacterium silvaticum	2299	1.07	0.84	1.09	1.29762
Leifsonia rubra CMS 76R	2730	0.71	1.18	1.1	0.932203
Paeniglutamicibacter antarcticus	3543	0.65	1.25	1.1	0.88
Leucobacter viscericola	3188	0.75	1.14	1.11	0.973684
Arthrobacter citreus	3221	0.63	1.26	1.11	0.880952
Corynebacterium maris DSM 45190	2582	0.99	0.89	1.12	1.25843
Actinomyces graevenitzii	1732	1.25	0.62	1.13	1.82258
Kocuria massiliensis	2123	0.99	0.88	1.13	1.28409
Arthrobacter psychrochitiniphilus	3545	0.95	0.92	1.14	1.23913
Leucobacter chromiireducens subsp. solipictus	3062	0.64	1.22	1.14	0.934426
DSM 45436	2578	0.61	1.25	1.14	0.912
Flaviflexus massiliensis	2355	0.88	0.97	1.15	1.18557
Demequina sediminicola	2247	0.8	1.05	1.15	1.09524
Paeniglutamicibacter gangotriensis Lz1y	3900	0.79	1.06	1.15	1.08491
Rubrobacter radiotolerans	3116	0.32	1.54	1.15	0.746753
Corynebacterium sputi DSM 45148	2718	0.88	0.96	1.16	1.20833
Arthrobacter yangruifuii	3198	0.68	1.17	1.16	0.991453
Leucobacter luti	3071	0.47	1.37	1.16	0.846715
Arcanobacterium phocisimile	1729	1.23	0.6	1.17	1.95
Arcanobacterium phocae	1726	1.22	0.61	1.17	1.91803
Corynebacterium efficiens YS-314	2842	0.76	1.07	1.17	1.09346
Arabia massiliensis	2803	0.64	1.19	1.17	0.983193
Arcanobacterium ihumii	1719	1.21	0.62	1.18	1.90323
Boudabousia liubingyangii	1634	1.09	0.72	1.18	1.63889
Salinibacterium hongtaonis	2618	0.66	1.17	1.18	1.00855
Haloglycomyces albus DSM 45210	3103	0.97	0.84	1.19	1.41667
Leucobacter denitrificans	2253	0.87	0.94	1.19	1.26596
Gleimia coleocanis DSM 15436	1492	1.28	0.52	1.2	2.30769
Paenarthrobacter nitroguajacolicus	4355	0.74	1.06	1.2	1.13208
Bombiscardovia coagulans	1393	1.18	0.61	1.21	1.98361
Brevibacterium paucivorans	2155	1.05	0.74	1.21	1.63514
Arthrobacter luteolus	3484	0.67	1.12	1.21	1.08036
Psychromicrobium lacuslunae	3313	0.91	0.87	1.22	1.4023
Rubneribacter badeniensis	2613	0.57	1.2	1.22	1.01667
Rubrobacter indicoceani	3015	0.46	1.32	1.22	0.924242
Arthrobacter gandavensis	3413	0.72	1.05	1.23	1.17143
Paenarthrobacter aurescens	3924	0.71	1.06	1.23	1.16038
Demequina globuliformis	2409	0.64	1.12	1.24	1.10714
Paeniglutamicibacter psychrophenolicus	4297	0.56	1.2	1.24	1.03333
Demequina flava	2334	0.79	0.96	1.25	1.30208
Rubrobacter taiwanensis	3079	0.4	1.34	1.26	0.940299
Brevibacterium mcbrellneri ATCC 49030	2340	1.03	0.69	1.27	1.84058
Microbacterium mitrae	2526	0.88	0.83	1.29	1.55422
Antricoccus suffuscus	4281	0.62	1.09	1.29	1.18349
Psychromicrobium silvestre	2888	0.89	0.81	1.3	1.60494
Arthrobacter silviterrae	3829	0.69	1.01	1.3	1.28713
Ferrimicrobium acidiphilum DSM 19497	2666	0.68	1.02	1.3	1.27451
Arcanobacterium haemolyticum	1784	1.17	0.52	1.31	2.51923
Paenarthrobacter ureafaciens	3914	0.68	1.02	1.31	1.28431
Paenarthrobacter histidinolovorans	4213	0.63	1.06	1.31	1.23585
Epidermidibacterium keratini	3767	0.56	1.13	1.31	1.15929
Glaciihabitans arcticus	3011	0.51	1.18	1.31	1.11017
Arcanobacterium bovis	1689	1.06	0.62	1.32	2.12903
Jonesia quinghaiensis DSM 15701	2683	1	0.66	1.33	2.01515
Hoyosella rhizosphaerae	3227	0.73	0.94	1.33	1.41489
Cumulibacter soli	3606	0.69	0.98	1.33	1.35714
Paenarthrobacter nicotinovorans	4049	0.65	1.01	1.33	1.31683
Corynebacterium pollutisoli	2456	0.5	1.17	1.33	1.13675
Dermabacter vaginalis	2028	0.84	0.83	1.34	1.61446
Arcanobacterium pluranimalium	1726	1.06	0.59	1.35	2.28814
Leifsonia psychrotolerans	3383	0.7	0.95	1.35	1.42105
Buchananella hordeovulneris	2159	0.58	1.07	1.35	1.26168
Arthrobacter stackebrandtii	3780	0.56	1.09	1.35	1.23853
Conyzicola nivalis	3243	0.44	1.21	1.35	1.1157
Demequina lutea	2910	0.41	1.23	1.35	1.09756
Paeniglutamicibacter cryotolerans	3673	0.6	1.04	1.36	1.30769
Corynebacterium pacaense	2698	0.44	1.2	1.36	1.13333
Scrofimicrobium canadense	2458	0.73	0.91	1.37	1.50549
DSM 45392	2504	0.4	1.22	1.37	1.12295
Microterricola pindariensis	3420	0.39	1.25	1.37	1.096
Schaalia suimastitidis DSM 15538	1899	0.88	0.73	1.38	1.89041
Arthrobacter roseus	2913	0.65	0.97	1.38	1.42268
Arthrobacter oryzae	3802	0.57	1.05	1.38	1.31429
Arthrobacter rhombi	3010	0.55	1.07	1.38	1.28972
Corynebacterium marinum DSM 44953	2518	0.55	1.08	1.38	1.27778
Microterricola viridarii	3463	0.37	1.24	1.38	1.1129
Arthrobacter livingstonensis	4482	0.66	0.95	1.39	1.46316
Arthrobacter globiformis NBRC 12137	4408	0.64	0.98	1.39	1.41837
Corynebacterium xerosis	2364	0.43	1.18	1.39	1.17797
Dermabacter hominis NBRC 106157	1869	0.74	0.86	1.4	1.62791
Arthrobacter pascens	4315	0.6	0.99	1.4	1.41414
Paenarthrobacter ilicis	3539	0.61	0.99	1.4	1.41414
Microcella putealis	2386	0.49	1.11	1.4	1.26126
Cryobacterium levicorallinum	3398	0.65	0.94	1.41	1.5
Glaciihabitans tibetensis	3424	0.53	1.06	1.41	1.33019
Rarobacter incanus	2008	0.43	1.16	1.41	1.21552
Catelliglobosispora koreensis DSM 44566	7357	0.71	0.87	1.42	1.63218
Arthrobacter terricola	5206	0.62	0.96	1.42	1.47917
Pseudarthrobacter siccitolerans	4327	0.62	0.96	1.42	1.47917
Cryobacterium ruanii	3068	0.6	0.99	1.42	1.43434
Timonella senegalensis JC301	2633	0.58	1	1.42	1.42
Conyzicola lurida	3468	0.44	1.14	1.42	1.24561
Bifidobacterium tsurumiense DSM 17777	1658	0.95	0.62	1.43	2.30645
Dermabacter jinjuensis	2083	0.73	0.84	1.43	1.70238
Mycetocola zhadangensis	3092	0.69	0.89	1.43	1.60674
Cryobacterium psychrophilum	3386	0.57	1	1.43	1.43
Arthrobacter nitrophenolicus	4199	0.56	1.01	1.43	1.41584
Arthrobacter ulcerisalmonis	3223	0.56	1.01	1.43	1.41584
Pseudarthrobacter phenanthrenivorans	4034	0.56	1.01	1.43	1.41584
Arthrobacter crystallopoietes	4505	0.7	0.86	1.44	1.67442
Cryobacterium flavum	3871	0.63	0.93	1.44	1.54839
Cryobacterium aureum	4013	0.61	0.95	1.44	1.51579
Pseudarthrobacter scleromae	3754	0.54	1.02	1.44	1.41176
Mycobacteroides chelonae CCUG 47445	4821	0.49	1.06	1.44	1.35849
Mycobacteroides franklinii	4786	0.48	1.07	1.44	1.34579
Mycobacteroides salmoniphilum	4551	0.48	1.08	1.44	1.33333
Nocardia camponoti	4701	0.69	0.86	1.45	1.68605
Pseudarthrobacter polychromogenes	3934	0.55	0.99	1.46	1.47475
Mycobacteroides saopaulense	4488	0.43	1.11	1.46	1.31532
Mycobacterium leprae	2695	0.67	0.86	1.47	1.7093
Okibacterium fritillariae	2802	0.54	0.99	1.47	1.48485
Pseudarthrobacter oxydans	4275	0.54	0.99	1.47	1.48485
Corynebacterium freneyi	2480	0.46	1.07	1.47	1.37383
Jonesia denitrificans	2475	0.92	0.61	1.48	2.42623
Mycobacterium lepromatosis	2780	0.67	0.84	1.48	1.7619
Arthrobacter dokdonellae	3929	0.57	0.96	1.48	1.54167
Bifidobacterium magnum DSM 20222	1505	1.01	0.5	1.49	2.98
Corynebacterium auriscanis	2198	0.69	0.83	1.49	1.79518
Pseudarthrobacter sulfonivorans	4429	0.62	0.9	1.49	1.65556
Cryobacterium luteum	3576	0.57	0.94	1.49	1.58511
Pseudarthrobacter chlorophenolicus	4581	0.56	0.95	1.49	1.56842
Pseudarthrobacter equi	3956	0.53	0.97	1.49	1.53608
Rubrobacter xylanophilus DSM 9941	3240	0.24	1.27	1.49	1.17323
Renibacterium salmoninarum ATCC 33209	3127	0.79	0.71	1.5	2.11268
Mycobacterium uberis	2773	0.67	0.83	1.5	1.80723
Arthrobacter liuii	4533	0.58	0.92	1.5	1.63043
Cryobacterium roopkundense	4099	0.54	0.96	1.5	1.5625
Arthrobacter cupressi	3613	0.57	0.92	1.51	1.6413
Cryobacterium psychrotolerans	2995	0.49	1	1.51	1.51
Mycobacteroides abscessus	4896	0.45	1.04	1.51	1.45192
Bifidobacterium goeldii	2026	0.97	0.51	1.52	2.98039
Mycobacteroides immunogenum	5405	0.43	1.04	1.52	1.46154
Actinomyces pacaensis	1607	0.84	0.63	1.53	2.42857
Actinomyces marseillensis	1683	0.82	0.64	1.53	2.39062
Mycobacterium stephanolepidis	4857	0.47	1	1.53	1.53
JCM 12538	1523	0.75	0.71	1.54	2.16901
Mycobacterium haemophilum DSM 44634	3904	0.59	0.87	1.54	1.77011
Arthrobacter pigmenti	3511	0.53	0.93	1.54	1.65591
Microcella alkaliphila	2578	0.44	1.02	1.54	1.5098
Mycetocola zhujimingii	2982	0.52	0.92	1.55	1.68478
Actinomyces vulturis	1829	1.06	0.38	1.56	4.10526
Arthrobacter celericrescens	3969	0.52	0.92	1.56	1.69565
DSM 44683	2859	0.4	1.04	1.57	1.50962
Microbacterium sorbitolivorans	2783	0.78	0.64	1.58	2.46875
Arthrobacter castelli DSM 16402	4356	0.65	0.77	1.58	2.05195
Arthrobacter silvisoli	3878	0.51	0.9	1.58	1.75556
Cryobacterium zongtaii	3779	0.5	0.92	1.58	1.71739
Bifidobacterium dolichotidis	1426	1.07	0.33	1.59	4.81818
Arthrobacter tumbae	3385	0.47	0.93	1.59	1.70968
Pseudarthrobacter enclensis	3817	0.48	0.93	1.59	1.70968
Bifidobacterium imperatoris	2197	0.84	0.56	1.6	2.85714
Bifidobacterium commune	1279	0.83	0.57	1.6	2.80702
Mycobacterium simulans	5402	0.55	0.84	1.6	1.90476
Arthrobacter subterraneus	3550	0.52	0.87	1.6	1.83908
Gordonia effusa NBRC 100432	4367	0.44	0.96	1.6	1.66667
Mycobacterium basiliense	4687	0.4	1	1.6	1.6
Mycobacterium szulgai	5765	0.51	0.88	1.61	1.82955
Mycobacterium rhizamassiliense	5547	0.44	0.95	1.61	1.69474
Cryobacterium breve	3227	0.4	0.99	1.61	1.62626
Microterricola gilva	3353	0.34	1.04	1.61	1.54808
Bifidobacterium saguini	2214	0.83	0.55	1.62	2.94545
Mycobacterium angelicum	5947	0.49	0.89	1.62	1.82022
Tomitella biformata AHU 1821	4345	0.39	0.99	1.62	1.63636
Zhihengliuella halotolerans	3241	0.36	1.02	1.62	1.58824
Zhihengliuella salsuginis	3029	0.25	1.13	1.62	1.43363
Bifidobacterium hapali	2194	0.83	0.54	1.63	3.01852
Microbacterium endophyticum	2684	0.57	0.79	1.63	2.06329
Microbacterium halimionae	2690	0.59	0.79	1.63	2.06329
Mycobacterium riyadhense	5885	0.58	0.79	1.63	2.06329
Corynebacterium frankenforstense DSM 45800	2189	0.31	1.06	1.63	1.53774
Aeriscardovia aeriphila	1249	0.96	0.39	1.64	4.20513
Bifidobacterium felsineum	1853	0.75	0.61	1.64	2.68852
Mycobacterium montefiorense	5273	0.47	0.89	1.64	1.8427
Mycobacterium lentiflavum	6187	0.48	0.87	1.65	1.89655
NBRC 103563	5074	0.48	0.87	1.65	1.89655
Mycobacterium tuberculosis H37Rv	3906	0.45	0.89	1.65	1.85393
Mycobacterium florentinum	5758	0.44	0.9	1.65	1.83333
Mycobacterium numidiamassiliense	5670	0.45	0.9	1.65	1.83333
Salinibacterium xinjiangense	2817	0.38	0.97	1.65	1.70103
Mycobacterium conspicuum	5630	0.46	0.87	1.66	1.90805
Mycobacterium canettii CIPT 140010059	4039	0.46	0.88	1.66	1.88636
Coriobacterium glomerans PW2	1777	0.31	1.03	1.66	1.61165
Mycobacterium bourgelatii	5902	0.5	0.83	1.67	2.01205
Mycobacterium ahvazicum	5621	0.44	0.89	1.67	1.8764
Devriesea agamarum	2438	0.75	0.58	1.68	2.89655
Bifidobacterium tibiigranuli	2273	0.57	0.75	1.68	2.24
Arthrobacter mobilis	4110	0.49	0.82	1.68	2.04878
Trebonia kvetii	8535	0.49	0.83	1.68	2.0241
Arthrobacter crusticola	3361	0.4	0.92	1.68	1.82609
Mycobacterium decipiens	4653	0.38	0.94	1.68	1.78723
Glycomyces dulcitolivorans	5282	0.35	0.98	1.68	1.71429
Bifidobacterium breve JCM 7017	1872	0.78	0.53	1.69	3.18868
Mycobacterium malmoense	4867	0.5	0.81	1.69	2.08642
Mycobacterium fragae	4467	0.48	0.83	1.69	2.03614
Cryobacterium arcticum	3959	0.46	0.85	1.69	1.98824
Mycobacterium intermedium	5966	0.46	0.86	1.69	1.96512
Mycobacterium triplex	5885	0.42	0.89	1.69	1.89888
Mycobacterium paraense	5273	0.36	0.94	1.69	1.79787
Specibacter cremeus	3975	0.36	0.95	1.69	1.77895
Cumulibacter manganitolerans	3658	0.19	1.12	1.69	1.50893
Galactobacter caseinivorans	2621	0.48	0.81	1.7	2.09877
Arthrobacter zhaoguopingii	3529	0.4	0.9	1.7	1.88889
Arthrobacter sedimenti	3908	0.35	0.95	1.7	1.78947
Rarobacter faecitabidus	2315	0.33	0.97	1.7	1.75258
Mycobacterium noviomagense	4440	0.46	0.83	1.71	2.06024
Mycobacterium shigaense	4811	0.4	0.9	1.71	1.9
Agreia pratensis	3382	0.34	0.95	1.71	1.8
Glycomyces artemisiae	5285	0.31	0.98	1.71	1.7449
Lacisediminihabitans profunda	3824	0.28	1.01	1.71	1.69307
Bifidobacterium cebidarum	1861	0.74	0.54	1.72	3.18519
Bifidobacterium longum	1907	0.69	0.59	1.72	2.91525
Mycobacterium talmoniae	5466	0.51	0.77	1.72	2.23377
Glycomyces buryatensis	5317	0.44	0.84	1.72	2.04762
Mycobacterium marinum	5172	0.31	0.97	1.72	1.7732
Solirubrobacter pauli	6571	0.26	1.02	1.72	1.68627
Leucobacter musarum subsp. musarum	3121	0.57	0.7	1.73	2.47143
Leucobacter japonicus	3297	0.56	0.71	1.73	2.43662
Mycobacterium celatum	4570	0.46	0.81	1.73	2.1358
Rhizocola hellebori	9733	0.46	0.81	1.73	2.1358
Mycobacterium shimoidei	4546	0.45	0.82	1.73	2.10976
Mycobacterium simiae	5286	0.44	0.82	1.73	2.10976
Mycolicibacterium sphagni	5733	0.4	0.87	1.73	1.98851
Bifidobacterium aquikefiri	1944	0.66	0.6	1.74	2.9
Bifidobacterium eulemuris	2307	0.61	0.65	1.74	2.67692
Mycobacterium kyorinense	5145	0.46	0.79	1.74	2.20253
Mycobacterium nebraskense	6054	0.4	0.86	1.74	2.02326
Tenggerimyces flavus	7825	0.24	1.02	1.74	1.70588
Pseudoclavibacter endophyticus	2868	0.23	1.03	1.74	1.68932
Schaalia canis	2055	0.72	0.53	1.75	3.30189
Bifidobacterium subtile	2267	0.55	0.69	1.75	2.53623
Bifidobacterium aemilianum	1628	0.5	0.75	1.75	2.33333
Mycobacterium sherrisii	5122	0.42	0.83	1.75	2.10843
Mycobacterium terramassiliense	5593	0.36	0.89	1.75	1.96629
Pseudoclavibacter helvolus	3596	0.28	0.97	1.75	1.80412
Bifidobacterium bohemicum	1569	0.6	0.64	1.76	2.75
Spelaeicoccus albus	3655	0.58	0.66	1.76	2.66667
Hoyosella subflava DQS3-9A1	4461	0.49	0.75	1.76	2.34667
Mycobacterium xenopi	4910	0.46	0.79	1.76	2.22785
Mycobacterium heidelbergense	4589	0.43	0.81	1.76	2.17284
Mycobacterium cookii	4896	0.41	0.83	1.76	2.12048
Cryobacterium soli	3985	0.41	0.84	1.76	2.09524
Mycobacterium marseillense	4820	0.38	0.86	1.76	2.04651
Mycobacterium palustre	5663	0.35	0.88	1.76	2
Mycobacterium colombiense CECT 3035	5199	0.34	0.9	1.76	1.95556
Mycobacterium kubicae	5022	0.4	0.84	1.77	2.10714
Agreia bicolorata	3611	0.35	0.89	1.77	1.98876
Bifidobacterium lemurum	2299	0.58	0.64	1.78	2.78125
Mycobacterium branderi	5713	0.46	0.75	1.78	2.37333
Subtercola lobariae	3775	0.42	0.8	1.78	2.225
Mycobacterium shinjukuense	3967	0.39	0.83	1.78	2.14458
Mycobacterium vulneris	5815	0.38	0.84	1.78	2.11905
Marisediminicola antarctica	3062	0.36	0.85	1.78	2.09412
Mycobacterium interjectum	5810	0.37	0.85	1.78	2.09412
Mycobacterium neglectum	5953	0.34	0.88	1.78	2.02273
Marisediminicola senii	3016	0.29	0.93	1.78	1.91398
Thermoleophilum album	2062	0.29	0.93	1.78	1.91398
Rathayibacter toxicus	2114	0.6	0.61	1.79	2.93443
Hoyosella altamirensis	4460	0.5	0.71	1.79	2.52113
Bifidobacterium vansinderenii	2502	0.47	0.74	1.79	2.41892
Bifidobacterium saimiriisciurei	2103	0.45	0.76	1.79	2.35526
Mycobacterium lacus	4573	0.38	0.82	1.79	2.18293
Mycolicibacterium helvum	5901	0.38	0.83	1.79	2.15663
Mycobacterium paraffinicum	6031	0.37	0.85	1.79	2.10588
Solirubrobacter soli DSM 22325	8543	0.32	0.89	1.79	2.01124
Longispora albida DSM 44784	6285	0.31	0.9	1.79	1.98889
Mycobacterium gallinarum	6063	0.32	0.9	1.79	1.98889
Mycobacterium seoulense	5047	0.3	0.91	1.79	1.96703
Corynebacterium variabile	2904	0.27	0.94	1.79	1.90426
Bifidobacterium pseudocatenulatum	1691	0.76	0.44	1.8	4.09091
Kocuria carniphila	2997	0.57	0.63	1.8	2.85714
Bifidobacterium callimiconis	2232	0.46	0.74	1.8	2.43243
Mycobacterium heckeshornense	4540	0.46	0.74	1.8	2.43243
Mycobacterium persicum	5510	0.41	0.79	1.8	2.27848
Mycolicibacterium sarraceniae	4656	0.41	0.79	1.8	2.27848
Mycobacterium kansasii ATCC 12478	5641	0.4	0.8	1.8	2.25
DSM 45069	5719	0.39	0.81	1.8	2.22222
Mycobacterium scrofulaceum	5764	0.35	0.85	1.8	2.11765
Mycolicibacterium tusciae	5916	0.32	0.88	1.8	2.04545
Gryllotalpicola protaetiae	3546	0.27	0.93	1.8	1.93548
Microbacterium amylolyticum	2432	0.57	0.62	1.81	2.91935
Mycetocola miduiensis	3135	0.47	0.73	1.81	2.47945
Mycolicibacter heraklionensis	4382	0.38	0.81	1.81	2.23457
Mycobacterium mantenii	5646	0.35	0.84	1.81	2.15476
Mycobacterium intracellulare ATCC 13950	4970	0.34	0.85	1.81	2.12941
Mycobacterium europaeum	5747	0.33	0.86	1.81	2.10465
Mycobacterium alsense	5290	0.31	0.88	1.81	2.05682
Acidimicrobium ferrooxidans DSM 10331	2029	0.23	0.96	1.81	1.88542
Glycomyces sambucus	5039	0.23	0.96	1.81	1.88542
Glycomyces terrestris	4716	0.23	0.96	1.81	1.88542
Chryseoglobus indicus	2455	0.16	1.03	1.81	1.75728
Bifidobacterium scaligerum	2042	0.69	0.49	1.82	3.71429
Tamaricihabitans halophyticus	5896	0.44	0.74	1.82	2.45946
Mycobacterium attenuatum	5525	0.42	0.75	1.82	2.42667
Mycobacterium stomatepiae	5765	0.41	0.77	1.82	2.36364
Mycolicibacterium moriokaense	5961	0.34	0.84	1.82	2.16667
Mycobacterium paraseoulense	5628	0.32	0.87	1.82	2.09195
Mycolicibacterium gadium	5748	0.31	0.87	1.82	2.09195
Agrococcus casei LMG 22410	2711	0.28	0.89	1.82	2.04494
Corynebacterium terpenotabidum Y-11	2369	0.27	0.91	1.82	2
Chryseoglobus frigidaquae	2416	0.16	1.03	1.82	1.76699
LMG 11043	1669	0.75	0.43	1.83	4.25581
DSM 20436	2102	0.53	0.63	1.83	2.90476
Pseudoscardovia radai	1758	0.48	0.69	1.83	2.65217
Mycetocola manganoxydans	2861	0.4	0.77	1.83	2.37662
Mycobacterium gastri	5107	0.4	0.77	1.83	2.37662
Allorhizocola rhizosphaerae	8297	0.38	0.78	1.83	2.34615
Rothia koreensis	2536	0.38	0.78	1.83	2.34615
Mycobacterium asiaticum DSM 44297	5441	0.38	0.79	1.83	2.31646
Mycolicibacter virginiensis	4626	0.39	0.79	1.83	2.31646
Mycobacterium parascrofulaceum ATCC BAA-614	6058	0.35	0.83	1.83	2.20482
JCM 16368	5974	0.33	0.83	1.83	2.20482
Mycobacterium paraintracellulare	5072	0.33	0.84	1.83	2.17857
Mycolicibacterium llatzerense	5839	0.32	0.84	1.83	2.17857
Mycobacterium pseudoshottsii JCM 15466	5352	0.31	0.86	1.83	2.12791
Gordonia araii NBRC 100433	3702	0.27	0.91	1.83	2.01099
Corynebacterium sphenisci DSM 44792	2279	0.12	1.05	1.83	1.74286
Bifidobacterium crudilactis	1861	0.54	0.62	1.84	2.96774
Bifidobacterium psychraerophilum	2095	0.49	0.67	1.84	2.74627
Flaviflexus huanghaiensis	2230	0.49	0.67	1.84	2.74627
Mycobacterium pseudokansasii	5623	0.41	0.75	1.84	2.45333
Mycobacterium gordonae	6751	0.38	0.78	1.84	2.35897
Stackebrandtia nassauensis DSM 44728	6396	0.38	0.78	1.84	2.35897
Mycobacterium paragordonae	6349	0.36	0.8	1.84	2.3
Subtercola vilae	3734	0.36	0.8	1.84	2.3
Mycolicibacterium hodleri	6648	0.27	0.88	1.84	2.09091
Nesterenkonia massiliensis	2434	0.53	0.62	1.85	2.98387
Bifidobacterium moukalabense	1955	0.47	0.67	1.85	2.76119
Bifidobacterium primatium	2062	0.44	0.72	1.85	2.56944
Mycobacterium shottsii	5387	0.39	0.76	1.85	2.43421
Antrihabitans stalactiti	6265	0.36	0.79	1.85	2.34177
Mycolicibacterium rhodesiae	5697	0.33	0.82	1.85	2.2561
Mycolicibacterium aichiense	5578	0.31	0.84	1.85	2.20238
Nesterenkonia haasae	3172	0.44	0.7	1.86	2.65714
Bifidobacterium choloepi	1647	0.41	0.73	1.86	2.54795
Mycobacterium ostraviense	5451	0.41	0.74	1.86	2.51351
Leucobacter insecticola	2674	0.37	0.76	1.86	2.44737
Cryobacterium tepidiphilum	2684	0.31	0.83	1.86	2.24096
Schaalia turicensis ACS-279-V-Col4	1681	0.65	0.48	1.87	3.89583
Nesterenkonia salmonea	3080	0.45	0.68	1.87	2.75
Mycobacterium innocens	5710	0.4	0.74	1.87	2.52703
Mycolicibacterium elephantis	4945	0.3	0.84	1.87	2.22619
Glycomyces albidus	5152	0.22	0.92	1.87	2.03261
Dermatophilus congolensis	2244	0.79	0.33	1.88	5.69697
Nesterenkonia alba DSM 19423	2332	0.64	0.48	1.88	3.91667
Bifidobacterium callitrichidarum	2540	0.57	0.55	1.88	3.41818
Corynebacterium glyciniphilum AJ 3170	3238	0.3	0.81	1.88	2.32099
Mycobacterium bohemicum	4946	0.3	0.83	1.88	2.26506
Mycolicibacterium celeriflavum	4662	0.28	0.84	1.88	2.2381
Arthrobacter ruber	3309	0.19	0.93	1.88	2.02151
Pseudoclavibacter terrae	3520	0.2	0.93	1.88	2.02151
Frondihabitans australicus	3783	0.14	0.99	1.88	1.89899
Mycobacterium botniense	3916	0.45	0.66	1.89	2.86364
Bifidobacterium simiarum	2061	0.39	0.72	1.89	2.625
Glaciibacter superstes DSM 21135	4478	0.37	0.74	1.89	2.55405
Mycobacterium timonense	6239	0.34	0.77	1.89	2.45455
Mycolicibacterium lutetiense	5986	0.34	0.77	1.89	2.45455
Mycolicibacterium holsaticum	5695	0.33	0.79	1.89	2.39241
Gordonia asplenii	5797	0.24	0.87	1.89	2.17241
Corynebacterium nuruki S6-4	2785	0.22	0.88	1.89	2.14773
Cryobacterium mesophilum	2312	0.23	0.88	1.89	2.14773
Leucobacter coleopterorum	2968	0.45	0.65	1.9	2.92308
Thermobifida fusca YX	3065	0.45	0.65	1.9	2.92308
Bifidobacterium catulorum	2035	0.39	0.71	1.9	2.67606
Mycolicibacter icosiumassiliensis	4567	0.39	0.72	1.9	2.63889
Sinomonas albida	3416	0.22	0.89	1.9	2.13483
Demequina aestuarii	2579	0.17	0.93	1.9	2.04301
Mycolicibacterium agri	6771	0.36	0.73	1.91	2.61644
Mycobacterium bouchedurhonense	5591	0.34	0.75	1.91	2.54667
Mycobacterium avium subsp. hominissuis	4857	0.33	0.76	1.91	2.51316
Mycobacterium saskatchewanense	5533	0.31	0.78	1.91	2.44872
Mycolicibacter minnesotensis	3770	0.31	0.78	1.91	2.44872
Mycolicibacterium pulveris	5253	0.3	0.78	1.91	2.44872
Mycolicibacterium mucogenicum DSM 44124	5818	0.29	0.8	1.91	2.3875
Mycolicibacterium madagascariense	5503	0.21	0.88	1.91	2.17045
Phytomonospora endophytica	7661	0.21	0.88	1.91	2.17045
Bifidobacterium faecale	1807	0.63	0.44	1.92	4.36364
JCM 7096	1553	0.52	0.56	1.92	3.42857
Bifidobacterium tissieri	2226	0.45	0.63	1.92	3.04762
Bifidobacterium margollesii	2274	0.4	0.67	1.92	2.86567
Asanoa ishikariensis	8282	0.33	0.75	1.92	2.56
Gordonia crocea	3522	0.31	0.77	1.92	2.49351
Mycolicibacterium brumae	3670	0.31	0.77	1.92	2.49351
Fodinicola acaciae	8274	0.3	0.78	1.92	2.46154
Homoserinimonas aerilata	2636	0.24	0.84	1.92	2.28571
Bifidobacterium actinocoloniiforme DSM 22766	1460	0.58	0.49	1.93	3.93878
Bifidobacterium myosotis	2153	0.45	0.62	1.93	3.1129
Asanoa hainanensis	7983	0.3	0.76	1.93	2.53947
Mycolicibacter terrae	4141	0.3	0.78	1.93	2.47436
Mycolicibacterium phlei	5030	0.29	0.78	1.93	2.47436
Asanoa ferruginea	8278	0.29	0.79	1.93	2.44304
Mycolicibacter longobardus	4540	0.28	0.79	1.93	2.44304
Mycolicibacterium phocaicum	5529	0.28	0.79	1.93	2.44304
Mycolicibacter nonchromogenicus	4035	0.27	0.8	1.93	2.4125
Mycolicibacterium nivoides	6532	0.27	0.8	1.93	2.4125
Sinomonas humi	4077	0.27	0.8	1.93	2.4125
Mycobacterium parmense	5408	0.26	0.81	1.93	2.38272
Gordonia kroppenstedtii DSM 45133	3947	0.25	0.82	1.93	2.35366
Longispora fulva	7846	0.24	0.83	1.93	2.3253
Glycomyces harbinensis	5468	0.24	0.84	1.93	2.29762
Leucobacter celer subsp. astrifaciens	3658	0.23	0.84	1.93	2.29762
Planctomonas deserti	3564	0.2	0.87	1.93	2.21839
Yonghaparkia alkaliphila	2603	0.15	0.92	1.93	2.09783
Bifidobacterium adolescentis	1771	0.65	0.41	1.94	4.73171
Actinomyces bouchesdurhonensis	2121	0.55	0.51	1.94	3.80392
Bifidobacterium biavatii DSM 23969	2576	0.53	0.53	1.94	3.66038
Segniliparus rugosus ATCC BAA-974	3449	0.38	0.68	1.94	2.85294
Mycolicibacter kumamotonensis	4521	0.32	0.74	1.94	2.62162
Subtercola frigoramans	3294	0.32	0.74	1.94	2.62162
Mycolicibacterium alvei	5669	0.31	0.75	1.94	2.58667
Mycolicibacterium aubagnense	5957	0.3	0.76	1.94	2.55263
Mycobacterium neumannii	5043	0.28	0.77	1.94	2.51948
Mycolicibacterium anyangense	5283	0.29	0.77	1.94	2.51948
Mycolicibacterium conceptionense	6117	0.29	0.77	1.94	2.51948
Mycobacterium syngnathidarum	6031	0.28	0.78	1.94	2.48718
Mycolicibacterium iranicum	5992	0.28	0.78	1.94	2.48718
Mycolicibacterium komanii	5089	0.28	0.78	1.94	2.48718
Glycomyces arizonensis DSM 44726	4567	0.27	0.79	1.94	2.4557
Mycolicibacterium boenickei	6193	0.26	0.8	1.94	2.425
Glycomyces xiaoerkulensis	3931	0.24	0.82	1.94	2.36585
Arthrobacter pityocampae	3345	0.18	0.87	1.94	2.22989
DSM 13734	2502	0.4	0.66	1.95	2.95455
Amycolatopsis xylanica	8402	0.38	0.67	1.95	2.91045
Kribbella antibiotica	8414	0.38	0.67	1.95	2.91045
Mycolicibacter arupensis	4093	0.31	0.74	1.95	2.63514
Mycobacterium lehmannii	4944	0.28	0.77	1.95	2.53247
Mycolicibacterium setense	5622	0.25	0.8	1.95	2.4375
Mycolicibacterium arabiense	5961	0.19	0.85	1.95	2.29412
Mycolicibacterium farcinogenes	5715	0.27	0.77	1.96	2.54545
Mycolicibacterium fluoranthenivorans	6233	0.24	0.79	1.96	2.48101
Mycolicibacterium peregrinum	6108	0.26	0.79	1.96	2.48101
Gaiella occulta	3086	0.1	0.93	1.96	2.10753
Bifidobacterium animalis subsp. lactis	1573	0.42	0.62	1.97	3.17742
Rhodococcus globerulus	6105	0.37	0.65	1.97	3.03077
Allocatelliglobosispora scoriae	7871	0.3	0.72	1.97	2.73611
Mycolicibacter sinensis	4308	0.3	0.73	1.97	2.69863
Mycolicibacter engbaekii	4097	0.27	0.76	1.97	2.59211
Mycolicibacterium fortuitum	5896	0.26	0.77	1.97	2.55844
Mycolicibacterium neworleansense	5902	0.25	0.77	1.97	2.55844
Diaminobutyricibacter tongyongensis	3809	0.25	0.78	1.97	2.52564
Mycolicibacterium porcinum	6541	0.24	0.79	1.97	2.49367
Arthrobacter echini	2920	0.19	0.84	1.97	2.34524
Leucobacter zeae	3024	0.18	0.85	1.97	2.31765
Arthrobacter bussei	3296	0.17	0.86	1.97	2.2907
LMG 11596	1487	0.71	0.31	1.98	6.3871
Bifidobacterium ramosum	2267	0.47	0.55	1.98	3.6
Schaalia meyeri	1726	0.37	0.65	1.98	3.04615
Aldersonia kunmingensis	5213	0.34	0.69	1.98	2.86957
Herbidospora mongoliensis	8126	0.33	0.69	1.98	2.86957
Asanoa iriomotensis	8011	0.29	0.72	1.98	2.75
Mycolicibacterium wolinskyi	7185	0.3	0.72	1.98	2.75
Mycolicibacter hiberniae	4004	0.27	0.75	1.98	2.64
Leucobacter chironomi DSM 19883	2668	0.25	0.76	1.98	2.60526
Gryllotalpicola ginsengisoli DSM 22003	2750	0.23	0.8	1.98	2.475
Microbacterium lindanitolerans	3210	0.37	0.64	1.99	3.10938
Mycolicibacterium novocastrense	5970	0.28	0.73	1.99	2.72603
Mycolicibacterium frederiksbergense	6322	0.26	0.75	1.99	2.65333
Mycolicibacterium septicum DSM 44393	6477	0.26	0.75	1.99	2.65333
Mycolicibacterium malmesburyense	5276	0.24	0.77	1.99	2.58442
Actinokineospora baliensis	6644	0.22	0.8	1.99	2.4875
Leucobacter triazinivorans	3048	0.21	0.8	1.99	2.4875
Compostimonas suwonensis	3392	0.2	0.81	1.99	2.45679
Acaricomes phytoseiuli DSM 14247	2241	0.49	0.51	2	3.92157
Bifidobacterium bombi DSM 19703	1456	0.47	0.53	2	3.77358
Bifidobacterium reuteri DSM 23975	2168	0.47	0.53	2	3.77358
Microbacterium nanhaiense	2945	0.45	0.54	2	3.7037
Bifidobacterium avesanii	2056	0.37	0.63	2	3.1746
Actinoplanes tereljensis	9556	0.35	0.65	2	3.07692
Nesterenkonia natronophila	2263	0.36	0.65	2	3.07692
Mycolicibacter algericus	4474	0.3	0.7	2	2.85714
Mycobacterium helveticum	5442	0.26	0.74	2	2.7027
Tsukamurella paurometabola DSM 20162	4240	0.26	0.74	2	2.7027
Glycomyces paridis	4958	0.23	0.77	2	2.5974
Mycolicibacterium diernhoferi	5648	0.23	0.77	2	2.5974
Rhodococcus kyotonensis	5752	0.24	0.77	2	2.5974
Arthrobacter agilis	2951	0.17	0.83	2	2.40964
Sinomonas mesophila	3569	0.14	0.86	2	2.32558
Tessaracoccus timonensis	2565	0.45	0.54	2.01	3.72222
Bifidobacterium mongoliense	1748	0.42	0.57	2.01	3.52632
Peptidiphaga gingivicola	2042	0.39	0.6	2.01	3.35
Demetria terragena DSM 11295	3356	0.39	0.61	2.01	3.29508
Bifidobacterium cuniculi	2216	0.37	0.62	2.01	3.24194
Microbacterium agarici	3079	0.37	0.62	2.01	3.24194
Mycobacterium aquaticum	7485	0.28	0.71	2.01	2.83099
Mycolicibacterium rutilum	5715	0.25	0.74	2.01	2.71622
Leucobacter ruminantium	2992	0.23	0.76	2.01	2.64474
Mycolicibacterium aurum	5611	0.22	0.77	2.01	2.61039
Mycolicibacterium sediminis	5860	0.16	0.83	2.01	2.42169
Rhodococcus oryzae	4875	0.15	0.84	2.01	2.39286
Demequina activiva	2344	0.12	0.87	2.01	2.31034
Bifidobacterium vespertilionis	2342	0.34	0.64	2.02	3.15625
Mycobacterium genavense ATCC 51234	4674	0.34	0.64	2.02	3.15625
Kribbella albertanoniae	8929	0.32	0.67	2.02	3.01493
Mycobacterium dioxanotrophicus	7549	0.3	0.68	2.02	2.97059
Mycolicibacterium insubricum	4225	0.3	0.68	2.02	2.97059
Pseudonocardia eucalypti	8225	0.3	0.68	2.02	2.97059
Mycobacterium novum	4101	0.29	0.69	2.02	2.92754
Herbidospora cretacea	7474	0.28	0.7	2.02	2.88571
Herbidospora galbida	7671	0.28	0.7	2.02	2.88571
Mycolicibacterium brisbanense	6967	0.28	0.7	2.02	2.88571
Herbidospora sakaeratensis	7652	0.27	0.71	2.02	2.84507
Mycolicibacter senuensis	4169	0.25	0.73	2.02	2.76712
Mycolicibacterium houstonense	6359	0.25	0.73	2.02	2.76712
Pseudolysinimonas yzui	3014	0.23	0.75	2.02	2.69333
Tsukamurella asaccharolytica	3918	0.21	0.76	2.02	2.65789
Rothia halotolerans	2678	0.17	0.81	2.02	2.49383
Sinomonas susongensis	3471	0.16	0.82	2.02	2.46341
Egibacter rhizosphaerae	4178	0.13	0.85	2.02	2.37647
Bifidobacterium porcinum DSM 17755	1536	0.55	0.42	2.03	4.83333
Bifidobacterium ruminantium DSM 6489	1814	0.53	0.44	2.03	4.61364
Acrocarpospora corrugata	8322	0.33	0.64	2.03	3.17187
Bifidobacterium jacchi	2075	0.3	0.67	2.03	3.02985
Planosporangium flavigriseum	5263	0.29	0.68	2.03	2.98529
Herbidospora daliensis	7677	0.27	0.7	2.03	2.9
Mycolicibacterium mageritense	7562	0.26	0.71	2.03	2.85915
Asanoa siamensis	8109	0.25	0.72	2.03	2.81944
Cryptosporangium phraense	7829	0.23	0.73	2.03	2.78082
Mycolicibacterium flavescens	5736	0.24	0.73	2.03	2.78082
Virgisporangium aliadipatigenens	9239	0.23	0.74	2.03	2.74324
Nocardia panacis	6684	0.22	0.75	2.03	2.70667
Tsukamurella spumae	4323	0.19	0.78	2.03	2.60256
Schaalia vaccimaxillae DSM 15804	2009	0.59	0.36	2.04	5.66667
Bifidobacterium boum	1675	0.6	0.37	2.04	5.51351
Pseudoscardovia suis	1654	0.5	0.46	2.04	4.43478
Schaalia odontolytica	2037	0.46	0.5	2.04	4.08
Nonomuraea endophytica	10503	0.31	0.65	2.04	3.13846
Bifidobacterium minimum DSM 20102	1509	0.3	0.67	2.04	3.04478
Nocardia goodfellowii	7273	0.28	0.68	2.04	3
Mycolicibacterium canariasense	6689	0.27	0.69	2.04	2.95652
Herbidospora solisilvae	7557	0.27	0.7	2.04	2.91429
Mycolicibacterium cosmeticum	6188	0.26	0.7	2.04	2.91429
Mycolicibacterium gilvum	5959	0.26	0.7	2.04	2.91429
Leucobacter chromiiresistens	2915	0.26	0.71	2.04	2.87324
Rhodococcus trifolii	4898	0.23	0.73	2.04	2.79452
Tsukamurella sputi	4789	0.21	0.75	2.04	2.72
Propioniciclava tarda	2764	0.21	0.76	2.04	2.68421
Galbitalea soli	2837	0.18	0.78	2.04	2.61538
Rhodococcus maanshanensis NBRC 100610	5077	0.15	0.81	2.04	2.51852
Bifidobacterium aerophilum	2322	0.45	0.5	2.05	4.1
Acrocarpospora macrocephala	10608	0.37	0.58	2.05	3.53448
Leucobacter tardus	2697	0.35	0.59	2.05	3.47458
Streptomyces zagrosensis	7048	0.36	0.59	2.05	3.47458
Acidothermus cellulolyticus 11B	2135	0.33	0.63	2.05	3.25397
Mycolicibacillus koreensis	3648	0.31	0.64	2.05	3.20312
Nocardia anaemiae NBRC 100462	7626	0.29	0.66	2.05	3.10606
Herbidospora yilanensis	7119	0.26	0.69	2.05	2.97101
Lipingzhangella halophila	6250	0.25	0.7	2.05	2.92857
Mycolicibacterium neoaurum	5250	0.22	0.73	2.05	2.80822
Tsukamurella pseudospumae	5075	0.17	0.77	2.05	2.66234
Nesterenkonia sphaerica	2589	0.37	0.57	2.06	3.61404
Segniliparus rotundus DSM 44985	3026	0.37	0.57	2.06	3.61404
Acrocarpospora pleiomorpha	10262	0.36	0.59	2.06	3.49153
Nesterenkonia alkaliphila	3059	0.33	0.61	2.06	3.37705
Nocardia colli	9016	0.3	0.64	2.06	3.21875
Nocardia suismassiliense	8365	0.3	0.64	2.06	3.21875
Nocardia concava NBRC 100430	8313	0.29	0.65	2.06	3.16923
Nocardia acidivorans NBRC 108247	7034	0.28	0.66	2.06	3.12121
Nocardia altamirensis NBRC 108246	8629	0.27	0.67	2.06	3.07463
Virgisporangium aurantiacum	12420	0.25	0.69	2.06	2.98551
Mycolicibacterium chitae	5094	0.24	0.7	2.06	2.94286
Mycolicibacterium vanbaalenii PYR-1	6064	0.24	0.7	2.06	2.94286
Flaviflexus salsibiostraticola	2368	0.21	0.73	2.06	2.82192
Leucobacter muris	2937	0.2	0.73	2.06	2.82192
Demequina pelophila	2412	0.16	0.77	2.06	2.67532
Demequina rhizosphaerae	2821	0.15	0.79	2.06	2.60759
Herbiconiux flava	3584	0.12	0.82	2.06	2.5122
Euzebya tangerina	4277	0.1	0.85	2.06	2.42353
Bifidobacterium thermophilum	1700	0.5	0.43	2.07	4.81395
Rathayibacter iranicus	3214	0.36	0.57	2.07	3.63158
Nesterenkonia muleiensis	3388	0.32	0.61	2.07	3.39344
Kibdelosporangium aridum	10948	0.3	0.63	2.07	3.28571
Actinoplanes durhamensis	9337	0.3	0.64	2.07	3.23437
Haloactinospora alba	4433	0.29	0.64	2.07	3.23437
Nocardia crassostreae	7718	0.28	0.64	2.07	3.23437
Nocardia vinacea NBRC 16497	9172	0.3	0.64	2.07	3.23437
Nocardia ninae NBRC 108245	8828	0.28	0.65	2.07	3.18462
Galactobacter valiniphilus	3116	0.26	0.67	2.07	3.08955
Kribbella jejuensis	7195	0.26	0.67	2.07	3.08955
Nonomuraea typhae	10576	0.26	0.67	2.07	3.08955
Nocardiopsis gilva YIM 90087	5366	0.24	0.69	2.07	3
Rhodococcus marinonascens NBRC 14363	4561	0.24	0.69	2.07	3
Catenulispora acidiphila DSM 44928	8970	0.23	0.7	2.07	2.95714
Mycolicibacterium austroafricanum	5880	0.23	0.71	2.07	2.91549
Mycolicibacterium bacteremicum	5643	0.2	0.73	2.07	2.83562
Virgisporangium ochraceum	10361	0.2	0.74	2.07	2.7973
Nocardioides speluncae	5478	0.18	0.75	2.07	2.76
Tsukamurella conjunctivitidis	5112	0.18	0.75	2.07	2.76
Tsukamurella tyrosinosolvens	4754	0.18	0.75	2.07	2.76
Demequina maris	2760	0.16	0.77	2.07	2.68831
Leifsonia flava	3480	0.16	0.77	2.07	2.68831
Bifidobacterium thermacidophilum subsp. thermacidophilum DSM 15837	1679	0.54	0.38	2.08	5.47368
Bifidobacterium coryneforme	1369	0.46	0.46	2.08	4.52174
Bifidobacterium bifidum NCIMB 41171	1779	0.45	0.47	2.08	4.42553
Bifidobacterium pseudolongum	1629	0.45	0.47	2.08	4.42553
Stackebrandtia endophytica	5174	0.36	0.57	2.08	3.64912
Haloechinothrix halophila YIM 93223	5018	0.31	0.62	2.08	3.35484
Nocardia pseudovaccinii NBRC 100343	9088	0.28	0.64	2.08	3.25
Kribbella catacumbae DSM 19601	8821	0.27	0.65	2.08	3.2
Mycolicibacterium fallax	3893	0.22	0.7	2.08	2.97143
Subtercola boreus	3853	0.22	0.7	2.08	2.97143
Actinokineospora cianjurensis	6582	0.18	0.74	2.08	2.81081
Demequina silvatica	2753	0.17	0.75	2.08	2.77333
Bifidobacterium apri	1793	0.53	0.38	2.09	5.5
Acrocarpospora phusangensis	8055	0.31	0.59	2.09	3.54237
Actinoplanes atraurantiacus	10117	0.3	0.61	2.09	3.42623
Kribbella sandramycini	7337	0.28	0.63	2.09	3.31746
Phytohabitans rumicis	9707	0.28	0.63	2.09	3.31746
Actinocrispum wychmicini	10564	0.25	0.66	2.09	3.16667
Actinokineospora alba	6477	0.25	0.66	2.09	3.16667
Microbacterium humi	3246	0.25	0.66	2.09	3.16667
Nocardia uniformis NBRC 13702	7867	0.25	0.66	2.09	3.16667
NBRC 15527	6933	0.22	0.69	2.09	3.02899
Lentzea waywayandensis	9232	0.2	0.7	2.09	2.98571
Catenulispora pinisilvae	9784	0.2	0.71	2.09	2.94366
Mycolicibacterium parafortuitum	5608	0.21	0.71	2.09	2.94366
Glycomyces tenuis DSM 44171	5290	0.2	0.72	2.09	2.90278
Herbiconiux ginsengi	4490	0.19	0.72	2.09	2.90278
Tsukamurella pulmonis	4563	0.2	0.72	2.09	2.90278
Actinokineospora terrae	6583	0.19	0.73	2.09	2.86301
Herbiconiux solani NBRC 106740	3604	0.18	0.74	2.09	2.82432
Patulibacter americanus DSM 16676	4072	0.06	0.85	2.09	2.45882
Bifidobacterium asteroides PRL2011	1661	0.45	0.45	2.1	4.66667
Bifidobacterium xylocopae	1502	0.4	0.51	2.1	4.11765
Leifsonia xyli subsp. cynodontis DSM 46306	2619	0.31	0.58	2.1	3.62069
Rhodococcus enclensis	6935	0.29	0.6	2.1	3.5
Actinoplanes rishiriensis	9763	0.28	0.62	2.1	3.3871
Nocardia inohanensis NBRC 100128	7313	0.27	0.63	2.1	3.33333
Rhodococcus qingshengii	6076	0.27	0.63	2.1	3.33333
Actinokineospora inagensis DSM 44258	6279	0.26	0.64	2.1	3.28125
Nocardia tenerifensis	8788	0.26	0.64	2.1	3.28125
Nocardia terrae	8573	0.25	0.65	2.1	3.23077
Lentzea albidocapillata	8097	0.21	0.69	2.1	3.04348
Demequina phytophila	2773	0.17	0.73	2.1	2.87671
Bifidobacterium pullorum	1658	0.39	0.5	2.11	4.22
Sinosporangium siamense	7536	0.31	0.58	2.11	3.63793
Nocardia terpenica	8625	0.28	0.61	2.11	3.45902
Rhodococcus erythropolis	5879	0.28	0.61	2.11	3.45902
Kribbella soli	8328	0.26	0.63	2.11	3.34921
Kribbella sindirgiensis	8420	0.25	0.64	2.11	3.29687
Mycolicibacterium doricum	3792	0.25	0.64	2.11	3.29687
Actinokineospora xionganensis	6242	0.24	0.65	2.11	3.24615
Nonomuraea soli	9149	0.23	0.67	2.11	3.14925
Mycolicibacterium hassiacum DSM 44199	4847	0.21	0.68	2.11	3.10294
Pseudonocardia acaciae DSM 45401	9397	0.2	0.68	2.11	3.10294
Catenulispora rubra	10964	0.2	0.69	2.11	3.05797
DSM 20214	1354	0.42	0.45	2.12	4.71111
Bifidobacterium merycicum DSM 6492	1824	0.42	0.46	2.12	4.6087
Microbacterium excoecariae	2442	0.32	0.55	2.12	3.85455
Rathayibacter agropyri	2859	0.29	0.58	2.12	3.65517
Actinomadura barringtoniae	10487	0.27	0.62	2.12	3.41935
Actinoplanes globisporus DSM 43857	9913	0.26	0.62	2.12	3.41935
Kibdelosporangium banguiense	11291	0.26	0.62	2.12	3.41935
Mycolicibacillus trivialis	3407	0.25	0.62	2.12	3.41935
Amycolatopsis anabasis	9991	0.25	0.63	2.12	3.36508
Garicola koreensis	2065	0.24	0.64	2.12	3.3125
Nocardia seriolae	7469	0.25	0.64	2.12	3.3125
Nocardia mexicana	8033	0.23	0.65	2.12	3.26154
Nocardiopsis valliformis DSM 45023	6157	0.22	0.66	2.12	3.21212
Mycolicibacterium vaccae 95051	5810	0.2	0.67	2.12	3.16418
Rhodococcus yunnanensis NBRC 103083	5731	0.2	0.68	2.12	3.11765
Actinokineospora auranticolor	7270	0.18	0.69	2.12	3.07246
Mycolicibacterium hippocampi	5830	0.19	0.69	2.12	3.07246
Mycobacterium kyogaense	5460	0.18	0.7	2.12	3.02857
Mycolicibacterium obuense	5250	0.19	0.7	2.12	3.02857
Mycolicibacterium psychrotolerans	5421	0.18	0.7	2.12	3.02857
Actinokineospora fastidiosa	6332	0.17	0.71	2.12	2.98592
Rhodococcus tukisamuensis	4897	0.13	0.75	2.12	2.82667
Streptomonospora nanhaiensis	5419	0.11	0.77	2.12	2.75325
Sinomonas atrocyanea	4059	0.1	0.78	2.12	2.71795
Conexibacter woesei DSM 14684	5875	0.07	0.8	2.12	2.65
Actinoplanes humidus	9849	0.32	0.55	2.13	3.87273
Actinoplanes abujensis	8424	0.27	0.6	2.13	3.55
Nocardia yamanashiensis NBRC 100130	8277	0.26	0.61	2.13	3.4918
Nocardia yunnanensis	7391	0.25	0.61	2.13	3.4918
Amycolatopsis nigrescens CSC17Ta-90	8471	0.24	0.62	2.13	3.43548
Herbihabitans rhizosphaerae	6531	0.25	0.62	2.13	3.43548
Kribbella aluminosa	8362	0.24	0.62	2.13	3.43548
Lentzea flaviverrucosa	8841	0.19	0.68	2.13	3.13235
Mycolicibacterium chubuense	5645	0.17	0.7	2.13	3.04286
Frigoribacterium endophyticum	3031	0.08	0.8	2.13	2.6625
Bifidobacterium callitrichos	2201	0.29	0.57	2.14	3.75439
Kribbella qitaiheensis	7610	0.28	0.58	2.14	3.68966
Nonomuraea solani	11969	0.26	0.6	2.14	3.56667
Nonomuraea turkmeniaca	10880	0.26	0.6	2.14	3.56667
Actinospica robiniae DSM 44927	8495	0.24	0.62	2.14	3.45161
Lentzea kentuckyensis	9307	0.23	0.62	2.14	3.45161
Nocardia transvalensis	7646	0.22	0.63	2.14	3.39683
Lentzea terrae	9813	0.22	0.64	2.14	3.34375
Nocardia pseudobrasiliensis	7818	0.22	0.64	2.14	3.34375
Rhodococcus wratislaviensis	6970	0.22	0.64	2.14	3.34375
Nocardiopsis metallicus	6681	0.21	0.65	2.14	3.29231
Cryptosporangium arvum DSM 44712	8471	0.2	0.66	2.14	3.24242
Lentzea cavernae	9129	0.18	0.67	2.14	3.19403
Lentzea pudingi	8623	0.19	0.67	2.14	3.19403
Frankia inefficax	7124	0.17	0.69	2.14	3.10145
Mycolicibacterium litorale	5258	0.17	0.69	2.14	3.10145
Mycobacterium grossiae	5323	0.15	0.71	2.14	3.01408
Paraoerskovia marina	2655	0.07	0.79	2.14	2.70886
Motilibacter rhizosphaerae	3935	0.02	0.84	2.14	2.54762
Nonomuraea africana	9112	0.23	0.62	2.15	3.46774
Streptomyces beijiangensis	8554	0.23	0.62	2.15	3.46774
Mycolicibacterium duvalii	5291	0.21	0.64	2.15	3.35938
Planosporangium mesophilum	6031	0.21	0.64	2.15	3.35938
Rhodococcus fascians D188	5045	0.21	0.64	2.15	3.35938
Leucobacter massiliensis	2785	0.2	0.65	2.15	3.30769
Mycolicibacterium tokaiense	5979	0.2	0.65	2.15	3.30769
Streptomyces finlayi	8175	0.2	0.65	2.15	3.30769
Lentzea flava	9041	0.19	0.66	2.15	3.25758
Mycobacterium palauense	5867	0.19	0.66	2.15	3.25758
Bifidobacterium leontopitheci	2130	0.37	0.47	2.16	4.59574
Actinoplanes lutulentus	8721	0.36	0.48	2.16	4.5
Bifidobacterium stellenboschense	2202	0.3	0.54	2.16	4
Amycolatopsis taiwanensis DSM 45107	8199	0.28	0.56	2.16	3.85714
Actinopolymorpha alba DSM 45243	7247	0.27	0.57	2.16	3.78947
Nocardia niigatensis NBRC 100131	7564	0.22	0.62	2.16	3.48387
Dactylosporangium sucinum	10975	0.2	0.64	2.16	3.375
Mycolicibacterium monacense	5695	0.19	0.65	2.16	3.32308
Nocardia alba	6525	0.19	0.65	2.16	3.32308
Gordonia phthalatica	4093	0.18	0.66	2.16	3.27273
Corynebacterium neomassiliense	2668	0.16	0.67	2.16	3.22388
Frankia asymbiotica	7613	0.17	0.67	2.16	3.22388
Demequina salsinemoris	2903	0.16	0.68	2.16	3.17647
Frankia saprophytica	8071	0.16	0.68	2.16	3.17647
Lentzea albida	8690	0.16	0.68	2.16	3.17647
Demequina subtropica	2817	0.15	0.69	2.16	3.13043
Spinactinospora alkalitolerans	5870	0.14	0.69	2.16	3.13043
Baekduia soli	5072	0.05	0.79	2.16	2.73418
Bifidobacterium canis	1815	0.46	0.38	2.17	5.71053
Microbacterium gubbeenense DSM 15944	2840	0.27	0.55	2.17	3.94545
Actinoplanes subtropicus	10240	0.25	0.58	2.17	3.74138
Nonomuraea polychroma	10571	0.25	0.58	2.17	3.74138
Phytoactinopolyspora mesophila	5756	0.25	0.58	2.17	3.74138
Actinoplanes ferrugineus	8558	0.23	0.6	2.17	3.61667
Lentzea alba	9288	0.22	0.6	2.17	3.61667
Rhodococcus jostii	8767	0.23	0.61	2.17	3.55738
Streptomyces violascens	8277	0.21	0.61	2.17	3.55738
Haloechinothrix alba	4389	0.21	0.62	2.17	3.5
Mycolicibacterium murale	6445	0.2	0.62	2.17	3.5
Nocardia salmonicida subsp. cummidelens NBRC 100378	6842	0.22	0.62	2.17	3.5
Rhodococcus percolatus	7111	0.21	0.62	2.17	3.5
Williamsia limnetica	5896	0.21	0.62	2.17	3.5
Kribbella italica	8210	0.19	0.64	2.17	3.39062
Lentzea nigeriaca	8698	0.19	0.64	2.17	3.39062
Nocardia otitidiscaviarum	6764	0.18	0.64	2.17	3.39062
Streptomyces longisporoflavus	8596	0.19	0.64	2.17	3.39062
Leifsonia naganoensis	4028	0.17	0.66	2.17	3.28788
Demequina iriomotensis	2913	0.16	0.67	2.17	3.23881
Streptomyces lasiicapitis	8117	0.16	0.67	2.17	3.23881
Umezawaea tangerina	9318	0.15	0.68	2.17	3.19118
Allokutzneria albata	7832	0.14	0.69	2.17	3.14493
Actinorugispora endophytica	4544	0.11	0.72	2.17	3.01389
Microbacterium lacus	3290	0.26	0.56	2.18	3.89286
Amycolatopsis alkalitolerans	6617	0.24	0.57	2.18	3.82456
Catenuloplanes japonicus	9641	0.25	0.57	2.18	3.82456
Amycolatopsis acididurans	8229	0.25	0.58	2.18	3.75862
Amycolatopsis alba DSM 44262	8779	0.23	0.59	2.18	3.69492
Amycolatopsis pittospori	7778	0.23	0.59	2.18	3.69492
Amycolatopsis umgeniensis	8256	0.23	0.59	2.18	3.69492
Cryptosporangium aurantiacum	8662	0.24	0.59	2.18	3.69492
Phytoactinopolyspora endophytica	7385	0.23	0.59	2.18	3.69492
Nesterenkonia populi	2335	0.22	0.6	2.18	3.63333
Mycetocola reblochoni	2743	0.21	0.61	2.18	3.57377
Nocardia vulneris	8391	0.21	0.61	2.18	3.57377
Streptomyces pathocidini	5019	0.21	0.61	2.18	3.57377
Amycolatopsis suaedae	6995	0.19	0.62	2.18	3.51613
Lentzea aerocolonigenes	9748	0.2	0.62	2.18	3.51613
Streptomyces buecherae	6502	0.2	0.62	2.18	3.51613
Planosporangium thailandense	6316	0.19	0.63	2.18	3.46032
Leifsonia aquatica	4159	0.18	0.65	2.18	3.35385
Lentzea deserti	9053	0.18	0.65	2.18	3.35385
Demequina gelatinilytica	2983	0.15	0.67	2.18	3.25373
Marmoricola solisilvae	3801	0.15	0.67	2.18	3.25373
Demequina soli	2801	0.14	0.68	2.18	3.20588
Actinomyces israelii	2101	0.46	0.36	2.19	6.08333
Bifidobacterium rousetti	2506	0.33	0.48	2.19	4.5625
Kribbella solani	7189	0.27	0.54	2.19	4.05556
Sinosporangium album	6142	0.27	0.54	2.19	4.05556
Rathayibacter tritici	3105	0.26	0.55	2.19	3.98182
Streptomyces flavidovirens DSM 40150	6316	0.26	0.55	2.19	3.98182
Streptomyces olivoverticillatus	4876	0.23	0.57	2.19	3.84211
Amycolatopsis azurea DSM 43854	8430	0.23	0.58	2.19	3.77586
Amycolatopsis coloradensis	8224	0.23	0.58	2.19	3.77586
Amycolatopsis thailandensis	8519	0.23	0.58	2.19	3.77586
Phytohabitans flavus	8471	0.22	0.58	2.19	3.77586
Kribbella monticola	7296	0.21	0.59	2.19	3.71186
Phytoactinopolyspora halotolerans	6308	0.22	0.59	2.19	3.71186
Nocardia wallacei	6970	0.21	0.6	2.19	3.65
Phytoactinopolyspora halophila	4475	0.21	0.6	2.19	3.65
Actinoplanes deccanensis	9623	0.2	0.61	2.19	3.59016
Mycolicibacterium confluentis	5409	0.19	0.61	2.19	3.59016
Nocardia blacklockiae	7018	0.2	0.61	2.19	3.59016
Nocardia fluminea	7324	0.2	0.61	2.19	3.59016
Phytohabitans houttuyneae	9984	0.2	0.61	2.19	3.59016
Gordonia humi	4633	0.19	0.62	2.19	3.53226
Mycolicibacterium poriferae	5457	0.19	0.62	2.19	3.53226
Rhodococcus subtropicus	4004	0.2	0.62	2.19	3.53226
Kribbella shirazensis	8026	0.19	0.63	2.19	3.47619
Streptomyces goshikiensis	7255	0.19	0.63	2.19	3.47619
Lentzea jiangxiensis	7945	0.15	0.66	2.19	3.31818
Nocardiopsis prasina DSM 43845	5247	0.11	0.7	2.19	3.12857
Naasia lichenicola	3733	0.09	0.71	2.19	3.08451
Amycolatopsis pithecellobii	7457	0.28	0.52	2.2	4.23077
Brevilactibacter flavus	2713	0.26	0.54	2.2	4.07407
Streptosporangium subroseum	9422	0.25	0.55	2.2	4
Amycolatopsis japonica	8413	0.24	0.56	2.2	3.92857
Microbacterium keratanolyticum	2882	0.25	0.56	2.2	3.92857
Sciscionella marina DSM 45152	8006	0.23	0.57	2.2	3.85965
Nocardia pneumoniae NBRC 100136	6616	0.22	0.58	2.2	3.7931
Rhodococcus koreensis	9162	0.22	0.58	2.2	3.7931
Streptomyces klenkii	6994	0.22	0.58	2.2	3.7931
Nocardia ignorata	6529	0.21	0.59	2.2	3.72881
Streptomyces melanogenes	8423	0.21	0.59	2.2	3.72881
Kribbella pittospori	9025	0.2	0.6	2.2	3.66667
Nocardia coubleae	6027	0.2	0.6	2.2	3.66667
Nocardia stercoris	6609	0.2	0.6	2.2	3.66667
Streptomyces alboniger	6730	0.2	0.6	2.2	3.66667
Thermocrispum municipale DSM 44069	4131	0.19	0.6	2.2	3.66667
Nocardia brasiliensis	7932	0.19	0.61	2.2	3.60656
Nocardia rhizosphaerihabitans	6967	0.19	0.61	2.2	3.60656
Mycolicibacterium smegmatis	6535	0.18	0.62	2.2	3.54839
Streptomyces candidus	6425	0.18	0.62	2.2	3.54839
Thermoactinospora rubra	7806	0.17	0.63	2.2	3.49206
Actinophytocola oryzae	9367	0.16	0.64	2.2	3.4375
Demequina mangrovi	2728	0.16	0.64	2.2	3.4375
Nocardiopsis terrae	5087	0.15	0.65	2.2	3.38462
Nocardiopsis mwathae	5116	0.14	0.66	2.2	3.33333
Streptomyces flavofungini	7674	0.14	0.66	2.2	3.33333
Marmoricola ginsengisoli	4332	0.13	0.68	2.2	3.23529
Nonomuraea cypriaca	10963	0.23	0.55	2.21	4.01818
Nocardia amamiensis NBRC 102102	7669	0.24	0.56	2.21	3.94643
Nonomuraea jabiensis	11826	0.23	0.56	2.21	3.94643
Amycolatopsis oliviviridis	8352	0.22	0.57	2.21	3.87719
Kibdelosporangium persicum	9191	0.23	0.57	2.21	3.87719
Amycolatopsis albispora	8390	0.21	0.58	2.21	3.81034
Agromyces atrinae	3304	0.19	0.6	2.21	3.68333
Nocardia jejuensis NBRC 103114	7501	0.19	0.6	2.21	3.68333
Leifsonia shinshuensis	4157	0.17	0.61	2.21	3.62295
Streptomyces vinaceus	6772	0.16	0.63	2.21	3.50794
Streptomyces xanthochromogenes	7695	0.16	0.63	2.21	3.50794
Streptomyces aureoverticillatus	7598	0.14	0.64	2.21	3.45312
Streptomyces gilvigriseus	4567	0.16	0.64	2.21	3.45312
Actinomyces wuliandei	2500	0.13	0.66	2.21	3.34848
Nocardiopsis ganjiahuensis DSM 45031	6356	0.13	0.66	2.21	3.34848
Rhodococcus agglutinans	4900	0.13	0.66	2.21	3.34848
Nocardiopsis quinghaiensis	5043	0.12	0.67	2.21	3.29851
Nocardiopsis arvandica	5286	0.11	0.69	2.21	3.2029
Actinokineospora iranica	6011	0.23	0.55	2.22	4.03636
Amycolatopsis lurida	8286	0.22	0.55	2.22	4.03636
Dactylosporangium siamense	11205	0.23	0.55	2.22	4.03636
Nocardia africana NBRC 100379	7070	0.23	0.55	2.22	4.03636
Nocardia elegans	5816	0.22	0.55	2.22	4.03636
Amycolatopsis cihanbeyliensis	6672	0.22	0.56	2.22	3.96429
Amycolatopsis keratiniphila	8130	0.22	0.56	2.22	3.96429
Amycolatopsis magusensis	8386	0.22	0.56	2.22	3.96429
Amycolatopsis roodepoortensis	8523	0.23	0.56	2.22	3.96429
Labedaea rhizosphaerae	7654	0.2	0.57	2.22	3.89474
Leekyejoonella antrihumi	4950	0.21	0.57	2.22	3.89474
Nonomuraea angiospora	11781	0.21	0.57	2.22	3.89474
Streptomyces lunaelactis	7153	0.2	0.57	2.22	3.89474
Rhodococcus opacus	7923	0.2	0.58	2.22	3.82759
Rhodococcus opacus	7923	0.2	0.58	2.22	3.82759
Streptomyces prunicolor NBRC 13075	10609	0.2	0.58	2.22	3.82759
Actinoplanes digitatis	7932	0.19	0.59	2.22	3.76271
Kibdelosporangium phytohabitans	10597	0.19	0.59	2.22	3.76271
Pseudonocardia spinosispora DSM 44797	8486	0.19	0.6	2.22	3.7
Citricoccus muralis	3062	0.18	0.61	2.22	3.63934
Nonomuraea dietziae	9582	0.18	0.61	2.22	3.63934
Streptomyces formicae	8050	0.17	0.61	2.22	3.63934
Streptomonospora alba	5088	0.15	0.62	2.22	3.58065
Humibacter albus DSM 18994	3238	0.15	0.63	2.22	3.52381
Streptomyces michiganensis	7601	0.16	0.63	2.22	3.52381
Rhodococcus defluvii	4754	0.12	0.66	2.22	3.36364
Conexibacter arvalis	4772	0.08	0.7	2.22	3.17143
Bifidobacterium parmae	2218	0.28	0.49	2.23	4.55102
Actinomyces urogenitalis	2056	0.23	0.55	2.23	4.05455
Amycolatopsis decaplanina DSM 44594	7692	0.21	0.55	2.23	4.05455
Amycolatopsis regifaucium	7549	0.22	0.55	2.23	4.05455
Hamadaea tsunoensis DSM 44101	8248	0.21	0.55	2.23	4.05455
Phytoactinopolyspora alkaliphila	4897	0.22	0.55	2.23	4.05455
Amycolatopsis pretoriensis	9668	0.2	0.56	2.23	3.98214
Nocardia vermiculata NBRC 100427	6033	0.21	0.56	2.23	3.98214
Nonomuraea glycinis	8891	0.22	0.56	2.23	3.98214
Streptomyces agglomeratus	6239	0.21	0.56	2.23	3.98214
Streptomyces dengpaensis	7792	0.21	0.56	2.23	3.98214
Kitasatospora arboriphila	5258	0.2	0.57	2.23	3.91228
Streptomyces hundungensis	7245	0.2	0.57	2.23	3.91228
Streptomyces rectiverticillatus	6397	0.2	0.57	2.23	3.91228
Gordonia amarae NBRC 15530	4627	0.19	0.58	2.23	3.84483
Nonomuraea lactucae	8647	0.19	0.58	2.23	3.84483
Streptosporangium nondiastaticum	7163	0.19	0.58	2.23	3.84483
Gordonia hydrophobica NBRC 16057	4171	0.18	0.59	2.23	3.77966
Streptomyces kanamyceticus	8524	0.19	0.59	2.23	3.77966
Streptomyces piniterrae	7304	0.18	0.59	2.23	3.77966
Leucobacter weissii	2959	0.15	0.62	2.23	3.59677
Nocardia asteroides	6322	0.15	0.62	2.23	3.59677
Streptomyces spororaveus	7837	0.15	0.62	2.23	3.59677
Streptomyces nojiriensis	7988	0.14	0.63	2.23	3.53968
Rhodococcus hoagii	5048	0.13	0.64	2.23	3.48438
Streptomyces alboflavus	7449	0.13	0.64	2.23	3.48438
Propionicimonas paludicola	2952	0.12	0.65	2.23	3.43077
Aeromicrobium terrae	3124	0.09	0.67	2.23	3.32836
Marmoricola mangrovicus	3936	0.09	0.69	2.23	3.23188
Motilibacter peucedani	3829	0.02	0.75	2.23	2.97333
Bifidobacterium samirii	1958	0.27	0.49	2.24	4.57143
Bifidobacterium aesculapii	2052	0.26	0.5	2.24	4.48
Nocardia donostiensis	5021	0.26	0.5	2.24	4.48
Amycolatopsis orientalis	8334	0.23	0.53	2.24	4.22642
Nocardia jiangxiensis NBRC 101359	9475	0.23	0.53	2.24	4.22642
Nocardia cerradoensis	6868	0.21	0.54	2.24	4.14815
Rathayibacter rathayi	2945	0.22	0.54	2.24	4.14815
Streptomyces orinoci	6555	0.23	0.54	2.24	4.14815
Streptosporangium album	8424	0.22	0.54	2.24	4.14815
Streptomyces natalensis ATCC 27448	7666	0.2	0.56	2.24	4
Streptomyces mesophilus	7962	0.19	0.57	2.24	3.92982
Streptomyces xylophagus	10191	0.19	0.57	2.24	3.92982
Williamsia marianensis	5142	0.19	0.57	2.24	3.92982
Citricoccus zhacaiensis	3239	0.18	0.58	2.24	3.86207
Streptomyces albidochromogenes	6805	0.18	0.58	2.24	3.86207
Streptomyces albiflavescens	9459	0.18	0.58	2.24	3.86207
Amycolatopsis acidiphila	7875	0.17	0.59	2.24	3.79661
Skermania piniformis NBRC 15059	3837	0.17	0.59	2.24	3.79661
Streptomyces cirratus	6434	0.17	0.59	2.24	3.79661
Streptomyces netropsis	6792	0.17	0.59	2.24	3.79661
Nocardia caishijiensis	5612	0.16	0.6	2.24	3.73333
Streptomonospora salina	4923	0.16	0.6	2.24	3.73333
Streptomyces roseus	6975	0.16	0.6	2.24	3.73333
Nocardia mangyaensis	6502	0.15	0.61	2.24	3.67213
Actinokineospora pegani	5699	0.14	0.62	2.24	3.6129
Streptomyces aurantiacus JA 4570	7686	0.14	0.62	2.24	3.6129
Streptomyces avidinii	7399	0.14	0.62	2.24	3.6129
Clavibacter michiganensis subsp. michiganensis	3117	0.08	0.68	2.24	3.29412
Microbacterium faecale	2913	0.29	0.46	2.25	4.8913
Curtobacterium ammoniigenes NBRC 101786	2772	0.23	0.52	2.25	4.32692
Nocardia kruczakiae NBRC 101016	6591	0.2	0.54	2.25	4.16667
Nocardia nova	6960	0.21	0.54	2.25	4.16667
Nocardia aobensis NBRC 100429	6887	0.2	0.55	2.25	4.09091
Rugosimonospora africana	9662	0.2	0.55	2.25	4.09091
Streptomyces graminilatus	8509	0.2	0.55	2.25	4.09091
Actinomadura syzygii	8547	0.19	0.56	2.25	4.01786
Nocardia mikamii NBRC 108933	6674	0.2	0.56	2.25	4.01786
Nocardia veterana NBRC 100344	6048	0.19	0.56	2.25	4.01786
Streptomyces hiroshimensis	6617	0.19	0.56	2.25	4.01786
Mycolicibacterium goodii	6585	0.18	0.57	2.25	3.94737
Streptomyces davaonensis JCM 4913	8420	0.18	0.57	2.25	3.94737
Streptomyces gilvosporeus	7330	0.18	0.57	2.25	3.94737
Streptomyces lacrimifluminis	7886	0.18	0.57	2.25	3.94737
Streptosporangium roseum DSM 43021	9097	0.17	0.57	2.25	3.94737
Bogoriella caseilytica	2847	0.17	0.58	2.25	3.87931
NBRC 14893	7753	0.16	0.58	2.25	3.87931
Streptomyces chryseus	6445	0.17	0.58	2.25	3.87931
Actinophytocola algeriensis	8880	0.16	0.59	2.25	3.81356
Agromyces albus	4033	0.15	0.6	2.25	3.75
Plantibacter flavus	3985	0.15	0.6	2.25	3.75
Streptomyces atriruber	8020	0.15	0.6	2.25	3.75
Actinopolymorpha pittospori	9623	0.15	0.61	2.25	3.68852
Lentzea xinjiangensis	8103	0.14	0.61	2.25	3.68852
Streptomyces erythrochromogenes	6709	0.14	0.61	2.25	3.68852
Streptomyces spectabilis	8061	0.13	0.61	2.25	3.68852
Nocardia neocaledoniensis	6698	0.14	0.62	2.25	3.62903
Streptomyces xanthophaeus	7632	0.13	0.62	2.25	3.62903
Streptomyces subrutilus	6545	0.1	0.65	2.25	3.46154
Patulibacter medicamentivorans	4660	0.03	0.72	2.25	3.125
Bifidobacterium platyrrhinorum	2108	0.29	0.45	2.26	5.02222
Branchiibius hedensis	3864	0.25	0.49	2.26	4.61224
Tetrasphaera jenkinsii Ben 74	3598	0.25	0.49	2.26	4.61224
Actinoplanes friuliensis DSM 7358	8563	0.23	0.51	2.26	4.43137
Nocardia vaccinii NBRC 15922	8243	0.23	0.51	2.26	4.43137
Nocardia miyunensis NBRC 108239	9344	0.22	0.52	2.26	4.34615
Streptomyces ureilyticus	9441	0.21	0.53	2.26	4.26415
Nocardia arthritidis NBRC 100137	6441	0.18	0.55	2.26	4.10909
Streptosporangium canum	8399	0.19	0.55	2.26	4.10909
Streptosporangium minutum	8714	0.19	0.55	2.26	4.10909
Actinomadura chibensis	8240	0.18	0.56	2.26	4.03571
Actinomadura decatromicini	8250	0.18	0.56	2.26	4.03571
Amycolatopsis bartoniae	7150	0.18	0.56	2.26	4.03571
Nocardia gamkensis NBRC 108242	6997	0.19	0.56	2.26	4.03571
Nocardia gipuzkoensis	7278	0.18	0.56	2.26	4.03571
Saccharothrix ecbatanensis	8507	0.18	0.56	2.26	4.03571
Streptomyces syringium	6401	0.18	0.56	2.26	4.03571
Saccharothrix variisporea	8310	0.16	0.57	2.26	3.96491
Streptomyces griseocarneus	6480	0.18	0.57	2.26	3.96491
Streptomyces hokutonensis	10589	0.18	0.57	2.26	3.96491
Streptomyces lanatus	8971	0.17	0.57	2.26	3.96491
Streptomyces mirabilis	10030	0.17	0.57	2.26	3.96491
Streptomyces olivochromogenes	10327	0.17	0.57	2.26	3.96491
Streptomyces purpureus KA281	6650	0.17	0.57	2.26	3.96491
Williamsia muralis	4911	0.17	0.57	2.26	3.96491
Actinokineospora enzanensis DSM 44649	7191	0.16	0.58	2.26	3.89655
Actinomyces lilanjuaniae	2542	0.16	0.58	2.26	3.89655
Schaalia georgiae DSM 6843	2075	0.16	0.58	2.26	3.89655
Aeromicrobium ginsengisoli	3931	0.13	0.61	2.26	3.70492
Actinoplanes brasiliensis	8416	0.22	0.5	2.27	4.54
Nocardia brevicatena NBRC 12119	6471	0.23	0.51	2.27	4.45098
Streptosporangium violaceochromogenes	5669	0.22	0.51	2.27	4.45098
Amycolatopsis marina	6509	0.21	0.52	2.27	4.36538
Actinomadura rubrisoli	9456	0.2	0.53	2.27	4.28302
Amycolatopsis lexingtonensis	9739	0.2	0.53	2.27	4.28302
Crossiella cryophila	8508	0.2	0.53	2.27	4.28302
Nonomuraea zeae	12448	0.2	0.53	2.27	4.28302
Streptomyces acidiscabies	9218	0.2	0.53	2.27	4.28302
Amycolatopsis eburnea	9337	0.18	0.54	2.27	4.2037
Nonomuraea rubra	11790	0.19	0.54	2.27	4.2037
Streptomyces abikoensis	6055	0.19	0.54	2.27	4.2037
Streptomyces morookaense	6503	0.19	0.54	2.27	4.2037
Amycolatopsis sacchari	7253	0.18	0.55	2.27	4.12727
Nocardia araoensis NBRC 100135	7092	0.18	0.55	2.27	4.12727
Prauserella endophytica	7638	0.17	0.55	2.27	4.12727
Streptomyces fildesensis	8527	0.18	0.55	2.27	4.12727
Streptomyces fulvoviolaceus	10436	0.18	0.55	2.27	4.12727
Nocardia aurea	8570	0.17	0.56	2.27	4.05357
Streptomyces antibioticus	8996	0.17	0.56	2.27	4.05357
Streptomyces aquilus	9214	0.17	0.56	2.27	4.05357
Streptomyces bauhiniae	6028	0.18	0.56	2.27	4.05357
Streptomyces reticuliscabiei	8966	0.16	0.56	2.27	4.05357
Actinomadura latina NBRC 106108	7193	0.16	0.57	2.27	3.98246
Amycolatopsis thermalba	6993	0.16	0.57	2.27	3.98246
Streptomyces alboverticillatus	6590	0.17	0.57	2.27	3.98246
Streptomyces bicolor	8340	0.17	0.57	2.27	3.98246
Streptomyces geranii	8718	0.16	0.57	2.27	3.98246
Streptomyces tauricus	8180	0.16	0.57	2.27	3.98246
Amycolatopsis granulosa	5410	0.15	0.58	2.27	3.91379
Streptomyces aureocirculatus	8010	0.15	0.58	2.27	3.91379
Streptomyces chartreusis	8471	0.15	0.58	2.27	3.91379
Streptomyces cinnamonensis	7587	0.15	0.58	2.27	3.91379
Streptomyces lateritius	6905	0.15	0.58	2.27	3.91379
Actinophytocola xanthii	7539	0.13	0.59	2.27	3.84746
Streptomyces virginiae	7385	0.14	0.59	2.27	3.84746
Streptomyces silaceus	7760	0.13	0.6	2.27	3.78333
Agromyces humi	4694	0.11	0.62	2.27	3.66129
Nocardiopsis deserti	6163	0.1	0.63	2.27	3.60317
Nocardioides islandensis	4646	0.07	0.66	2.27	3.43939
Actinomadura rudentiformis	9750	0.22	0.5	2.28	4.56
Nonomuraea jiangxiensis	10659	0.21	0.51	2.28	4.47059
Amycolatopsis acidicola	8920	0.21	0.52	2.28	4.38462
Amycolatopsis bullii	8690	0.19	0.52	2.28	4.38462
Leifsonia soli	3712	0.19	0.53	2.28	4.30189
Nocardia asiatica NBRC 100129	7891	0.17	0.54	2.28	4.22222
Nocardia barduliensis	7744	0.17	0.54	2.28	4.22222
Nonomuraea nitratireducens	10148	0.18	0.54	2.28	4.22222
Streptomyces chattanoogensis	8045	0.18	0.54	2.28	4.22222
Mycolicibacterium thermoresistibile	4598	0.17	0.55	2.28	4.14545
Nocardia abscessus NBRC 100374	7698	0.17	0.55	2.28	4.14545
Nonomuraea spiralis	10520	0.17	0.55	2.28	4.14545
Streptomyces roseifaciens	7286	0.17	0.55	2.28	4.14545
Agromyces badenianii	2818	0.15	0.56	2.28	4.07143
Kutzneria buriramensis	10822	0.16	0.56	2.28	4.07143
Kutzneria kofuensis	9118	0.15	0.56	2.28	4.07143
Pauljensenia hongkongensis	1765	0.17	0.56	2.28	4.07143
Streptomyces cyaneochromogenes	9212	0.16	0.56	2.28	4.07143
Streptomyces janthinus	8389	0.17	0.56	2.28	4.07143
Streptomyces purpurascens	8387	0.16	0.56	2.28	4.07143
Streptomyces turgidiscabies	9177	0.16	0.56	2.28	4.07143
Actinomadura darangshiensis	9345	0.16	0.57	2.28	4
Amycolatopsis deserti	7362	0.15	0.57	2.28	4
Streptomyces phaeochromogenes	9519	0.15	0.57	2.28	4
Streptomyces yangpuensis	6789	0.14	0.57	2.28	4
Agromyces subbeticus DSM 16689	3916	0.14	0.58	2.28	3.93103
Protaetiibacter intestinalis	2873	0.14	0.58	2.28	3.93103
Streptomyces katrae	8167	0.14	0.58	2.28	3.93103
Murinocardiopsis flavida	6503	0.12	0.6	2.28	3.8
Saccharothrix tamanrassetensis	7103	0.1	0.61	2.28	3.7377
Marinitenerispora sediminis	5239	0.09	0.62	2.28	3.67742
Nocardiopsis aegyptia	6007	0.08	0.64	2.28	3.5625
Actinomyces oricola	2417	0.33	0.38	2.29	6.02632
Bifidobacterium castoris	2028	0.28	0.42	2.29	5.45238
Actinomyces johnsonii	2749	0.23	0.48	2.29	4.77083
Actinoplanes couchii	10317	0.23	0.48	2.29	4.77083
Actinoplanes missouriensis 431	7988	0.22	0.49	2.29	4.67347
Streptomyces flaveus	9229	0.21	0.49	2.29	4.67347
Nocardia paucivorans NBRC 100373	5204	0.21	0.5	2.29	4.58
Streptomyces paludis	6984	0.21	0.5	2.29	4.58
Micromonospora pattaloongensis	4820	0.19	0.51	2.29	4.4902
Allosalinactinospora lopnorensis	5399	0.19	0.52	2.29	4.40385
Amycolatopsis vancoresmycina	8792	0.19	0.52	2.29	4.40385
Lentzea indica	9816	0.18	0.52	2.29	4.40385
Nonomuraea diastatica	10350	0.19	0.52	2.29	4.40385
Streptomyces tailanensis	8889	0.2	0.52	2.29	4.40385
Amycolatopsis kentuckyensis	9712	0.17	0.53	2.29	4.32075
Micromonospora polyrhachis	6131	0.18	0.53	2.29	4.32075
Nonomuraea cavernae	7586	0.18	0.53	2.29	4.32075
Saccharothrix deserti	9841	0.18	0.53	2.29	4.32075
Streptomyces albicerus	10574	0.19	0.53	2.29	4.32075
Streptomyces cyaneus	8433	0.18	0.53	2.29	4.32075
Streptomyces vietnamensis	8050	0.18	0.53	2.29	4.32075
Actinomadura macrotermitis	7862	0.16	0.54	2.29	4.24074
Nocardia exalbida NBRC 100660	6685	0.17	0.54	2.29	4.24074
Nocardia lijiangensis NBRC 108240	7166	0.18	0.54	2.29	4.24074
DSM 45340	6616	0.17	0.54	2.29	4.24074
Streptomyces olivoreticuli subsp. olivoreticuli	7291	0.18	0.54	2.29	4.24074
Streptomyces violarus	8075	0.16	0.54	2.29	4.24074
Tessaracoccus flavus	2870	0.16	0.54	2.29	4.24074
Glaciibacter flavus	3241	0.16	0.55	2.29	4.16364
Millisia brevis NBRC 105863	4898	0.16	0.55	2.29	4.16364
Streptomyces cellostaticus	8501	0.17	0.55	2.29	4.16364
Streptomyces griseoluteus	5989	0.15	0.55	2.29	4.16364
Amycolatopsis viridis	5497	0.15	0.56	2.29	4.08929
Lentzea guizhouensis	9534	0.15	0.56	2.29	4.08929
Streptomyces boluensis	7458	0.15	0.56	2.29	4.08929
Nocardiopsis listeri NBRC 13360	4981	0.14	0.57	2.29	4.01754
Streptomyces europaeiscabiei	8875	0.14	0.57	2.29	4.01754
Streptomyces phaeolivaceus	8813	0.14	0.57	2.29	4.01754
Streptomyces recifensis	6003	0.15	0.57	2.29	4.01754
Streptomyces showdoensis	7310	0.14	0.57	2.29	4.01754
Streptomyces umbrinus	10115	0.15	0.57	2.29	4.01754
Tessaracoccus oleiagri	2898	0.14	0.57	2.29	4.01754
Streptomyces alfalfae	7045	0.13	0.59	2.29	3.88136
Gordonia neofelifaecis NRRL B-59395	3935	0.11	0.6	2.29	3.81667
Nocardiopsis dassonvillei	5455	0.11	0.6	2.29	3.81667
Agromyces hippuratus	3576	0.11	0.61	2.29	3.7541
Sanguibacter gelidistatuariae	3551	0.1	0.61	2.29	3.7541
Actinomyces qiguomingii	3160	0.28	0.42	2.3	5.47619
Actinomyces succiniciruminis	2827	0.28	0.42	2.3	5.47619
Actinomyces glycerinitolerans	3018	0.27	0.43	2.3	5.34884
Actinoplanes derwentensis	9418	0.22	0.48	2.3	4.79167
Longimycelium tulufanense	6250	0.22	0.48	2.3	4.79167
Nocardia carnea	6730	0.22	0.48	2.3	4.79167
Amycolatopsis palatopharyngis	6603	0.21	0.49	2.3	4.69388
Nocardia flavorosea NBRC 108225	6678	0.21	0.49	2.3	4.69388
Streptomyces inhibens	8509	0.21	0.49	2.3	4.69388
Amycolatopsis balhimycina FH 1894	9707	0.2	0.5	2.3	4.6
Dietzia aerolata	3283	0.19	0.5	2.3	4.6
Salinispora vitiensis	4661	0.21	0.5	2.3	4.6
Amycolatopsis rifamycinica	8461	0.19	0.51	2.3	4.5098
Amycolatopsis vastitatis	9873	0.2	0.51	2.3	4.5098
Nonomuraea terrae	9373	0.19	0.51	2.3	4.5098
Salinispora cortesiana	4814	0.19	0.51	2.3	4.5098
Streptomyces capitiformicae	9616	0.19	0.51	2.3	4.5098
Streptomyces jeddahensis	7280	0.19	0.51	2.3	4.5098
Streptomyces lydicamycinicus	7079	0.18	0.51	2.3	4.5098
Actinoallomurus bryophytorum	8535	0.18	0.52	2.3	4.42308
Actinoplanes lobatus	9249	0.18	0.52	2.3	4.42308
Amycolatopsis mediterranei RB	9437	0.18	0.52	2.3	4.42308
Nocardia amikacinitolerans	6500	0.18	0.52	2.3	4.42308
Rhodococcus coprophilus	4108	0.19	0.52	2.3	4.42308
Salinispora fenicalii	4673	0.18	0.52	2.3	4.42308
Streptomyces auratus AGR0001	6580	0.18	0.52	2.3	4.42308
Streptomyces dysideae	9756	0.19	0.52	2.3	4.42308
Streptomyces niveiscabiei	9022	0.17	0.52	2.3	4.42308
Streptomyces platensis	7228	0.18	0.52	2.3	4.42308
Streptomyces tubercidicus	6662	0.18	0.52	2.3	4.42308
Amycolatopsis tolypomycina	9363	0.16	0.53	2.3	4.33962
Nocardia arizonensis	6490	0.17	0.53	2.3	4.33962
Nonomuraea deserti	10023	0.17	0.53	2.3	4.33962
Planotetraspora mira	8182	0.17	0.53	2.3	4.33962
Streptomyces colonosanans	6249	0.17	0.53	2.3	4.33962
Streptomyces triculaminicus	6582	0.16	0.53	2.3	4.33962
Actinomadura geliboluensis	8809	0.16	0.54	2.3	4.25926
Nocardia beijingensis NBRC 16342	6750	0.16	0.54	2.3	4.25926
Streptomyces azureus	8008	0.16	0.54	2.3	4.25926
Streptomyces caeruleatus	8850	0.16	0.54	2.3	4.25926
Streptomyces curacoi	7292	0.16	0.54	2.3	4.25926
Streptomyces exfoliatus	6974	0.16	0.54	2.3	4.25926
Streptomyces glomeroaurantiacus	7946	0.16	0.54	2.3	4.25926
Streptomyces lincolnensis	8309	0.16	0.54	2.3	4.25926
Amycolatopsis thermoflava	7839	0.15	0.55	2.3	4.18182
Nonomuraea muscovyensis	8501	0.14	0.55	2.3	4.18182
Nocardiopsis alkaliphila YIM 80379	4632	0.14	0.56	2.3	4.10714
Plantibacter cousiniae	3703	0.14	0.56	2.3	4.10714
Streptomyces galilaeus	6777	0.13	0.56	2.3	4.10714
Streptomyces seoulensis	5697	0.14	0.56	2.3	4.10714
Streptomyces tuirus	6698	0.14	0.56	2.3	4.10714
Crossiella equi	8437	0.13	0.57	2.3	4.03509
Nocardiopsis alborubida	6161	0.1	0.6	2.3	3.83333
Nocardioides silvaticus	4312	0.07	0.62	2.3	3.70968
Agrococcus carbonis	2601	0.06	0.64	2.3	3.59375
Saccharopolyspora phatthalungensis	7206	0.27	0.42	2.31	5.5
Pseudoclavibacter soli DSM 23366	2018	0.24	0.45	2.31	5.13333
Actinomadura pelletieri DSM 43383	6665	0.22	0.48	2.31	4.8125
Dietzia alimentaria 72	3100	0.2	0.48	2.31	4.8125
Micromonospora pisi	7498	0.21	0.48	2.31	4.8125
Nocardia speluncae NBRC 108251	6597	0.2	0.48	2.31	4.8125
Streptomyces yerevanensis	9901	0.21	0.48	2.31	4.8125
Planotetraspora thailandica	8069	0.2	0.49	2.31	4.71429
Streptomyces scopuliridis RB72	7008	0.2	0.49	2.31	4.71429
Gordonia jacobaea	4370	0.19	0.5	2.31	4.62
Streptomyces scabichelini	9927	0.19	0.5	2.31	4.62
Actinoplanes campanulatus	9041	0.18	0.51	2.31	4.52941
Nocardia bhagyanarayanae	6564	0.18	0.51	2.31	4.52941
Nocardia cyriacigeorgica	5746	0.18	0.51	2.31	4.52941
Nocardia xishanensis NBRC 101358	6963	0.18	0.51	2.31	4.52941
Planotetraspora silvatica	7823	0.18	0.51	2.31	4.52941
Salinispora mooreana	4817	0.19	0.51	2.31	4.52941
Streptomyces albospinus	8166	0.18	0.51	2.31	4.52941
Streptomyces indicus	7285	0.17	0.51	2.31	4.52941
Streptomyces narbonensis	6745	0.18	0.51	2.31	4.52941
Streptomyces spinoverrucosus	8209	0.19	0.51	2.31	4.52941
Streptosporangium amethystogenes	8551	0.18	0.51	2.31	4.52941
Actinomadura hibisca NBRC 15177	8374	0.17	0.52	2.31	4.44231
Gordonia malaquae NBRC 108250	4235	0.17	0.52	2.31	4.44231
Streptomyces coeruleorubidus	8230	0.17	0.52	2.31	4.44231
Streptomyces diastatochromogenes	9287	0.17	0.52	2.31	4.44231
Streptomyces gardneri	7941	0.16	0.52	2.31	4.44231
Streptomyces gossypiisoli	8205	0.18	0.52	2.31	4.44231
Streptomyces montanus	9060	0.17	0.52	2.31	4.44231
Streptomyces regalis	9859	0.17	0.52	2.31	4.44231
Actinomadura flavalba DSM 45200	5585	0.16	0.53	2.31	4.35849
Actinomadura formosensis	6590	0.16	0.53	2.31	4.35849
Saccharomonospora amisosensis	5230	0.16	0.53	2.31	4.35849
Streptomyces bellus	8322	0.16	0.53	2.31	4.35849
Streptomyces canus	10263	0.16	0.53	2.31	4.35849
Streptomyces ferrugineus	8676	0.16	0.53	2.31	4.35849
Streptomyces hyaluromycini	9958	0.16	0.53	2.31	4.35849
Streptomyces sviceus ATCC 29083	8291	0.16	0.53	2.31	4.35849
Actinomadura bangladeshensis	8165	0.15	0.54	2.31	4.27778
Streptomyces cinnamoneus	5606	0.15	0.54	2.31	4.27778
Streptomyces griseorubiginosus	8234	0.15	0.54	2.31	4.27778
Streptomyces ipomoeae	9184	0.15	0.54	2.31	4.27778
Streptomyces lomondensis	7620	0.15	0.54	2.31	4.27778
Streptomyces paradoxus	7648	0.15	0.54	2.31	4.27778
Microbacterium rhizomatis	3834	0.14	0.55	2.31	4.2
Streptomyces dioscori	8445	0.13	0.55	2.31	4.2
Streptomyces flavochromogenes	7867	0.14	0.55	2.31	4.2
Streptomyces massasporeus	8097	0.14	0.55	2.31	4.2
Streptomyces pseudovenezuelae	8415	0.14	0.55	2.31	4.2
Streptomyces resistomycificus	7996	0.14	0.55	2.31	4.2
Actinomadura coerulea	7445	0.13	0.56	2.31	4.125
Nocardia harenae NBRC 108248	5583	0.13	0.56	2.31	4.125
Nocardioides albus	5200	0.13	0.56	2.31	4.125
Saccharothrix espanaensis DSM 44229	8322	0.13	0.56	2.31	4.125
Agromyces cerinus subsp. cerinus	3854	0.12	0.57	2.31	4.05263
Streptomyces bottropensis ATCC 25435	7618	0.11	0.57	2.31	4.05263
Agromyces fucosus	3600	0.11	0.58	2.31	3.98276
Marmoricola aurantiacus	3871	0.06	0.62	2.31	3.72581
Nocardioides agariphilus	4449	0.07	0.62	2.31	3.72581
Actinomyces mediterranea	2060	0.3	0.38	2.32	6.10526
Amycolatopsis circi	9037	0.26	0.43	2.32	5.39535
Nakamurella silvestris	4648	0.24	0.43	2.32	5.39535
Actinomyces viscosus	2863	0.24	0.44	2.32	5.27273
Actinoplanes ianthinogenes	9113	0.23	0.45	2.32	5.15556
Actinoplanes palleronii	9973	0.21	0.47	2.32	4.93617
Frankia casuarinae	4608	0.2	0.48	2.32	4.83333
Streptomyces antioxidans	7442	0.19	0.48	2.32	4.83333
Kineosphaera limosa	4332	0.19	0.49	2.32	4.73469
Nesterenkonia halotolerans	2640	0.18	0.5	2.32	4.64
Nonomuraea longispora	8664	0.17	0.5	2.32	4.64
Prauserella marina	6415	0.18	0.5	2.32	4.64
Actinoplanes capillaceus	8741	0.18	0.51	2.32	4.54902
Nocardia fusca NBRC 14340	7138	0.17	0.51	2.32	4.54902
Nonomuraea wenchangensis	9481	0.17	0.51	2.32	4.54902
Streptomyces glebosus	7225	0.17	0.51	2.32	4.54902
Streptomyces roseochromogenus subsp. oscitans DS 12.976	8713	0.18	0.51	2.32	4.54902
Actinomadura macra NBRC 14102	7991	0.16	0.52	2.32	4.46154
Couchioplanes caeruleus subsp. azureus	6629	0.16	0.52	2.32	4.46154
NBRC 16056	3172	0.16	0.52	2.32	4.46154
Prauserella muralis	7211	0.16	0.52	2.32	4.46154
Saccharothrix carnea	7840	0.16	0.52	2.32	4.46154
Streptomyces acidicola	9001	0.16	0.52	2.32	4.46154
Streptomyces camponoticapitis	7280	0.16	0.52	2.32	4.46154
Streptomyces incarnatus	7891	0.16	0.52	2.32	4.46154
Streptomyces noursei	8350	0.16	0.52	2.32	4.46154
Streptomyces sporangiiformans	9076	0.16	0.52	2.32	4.46154
Streptomyces swartbergensis	8645	0.16	0.52	2.32	4.46154
Streptomyces venezuelae	6847	0.15	0.52	2.32	4.46154
Actinomadura madurae	9307	0.15	0.53	2.32	4.37736
Agromyces italicus DSM 16388	3348	0.15	0.53	2.32	4.37736
Streptomyces griseochromogenes	9445	0.15	0.53	2.32	4.37736
Streptomyces kronopolitis	6650	0.15	0.53	2.32	4.37736
Actinomadura luteofluorescens	8662	0.14	0.54	2.32	4.2963
Phytohabitans suffuscus	8803	0.14	0.54	2.32	4.2963
Microbacterium halotolerans	3200	0.13	0.55	2.32	4.21818
Streptomyces luteogriseus	7528	0.13	0.55	2.32	4.21818
Actinomadura litoris	8000	0.12	0.56	2.32	4.14286
Agromyces allii	3839	0.12	0.56	2.32	4.14286
Streptomyces bobili	7549	0.12	0.56	2.32	4.14286
Streptomyces silvensis	8141	0.12	0.56	2.32	4.14286
Nocardiopsis lucentensis DSM 44048	6119	0.1	0.57	2.32	4.07018
Streptomyces boncukensis	7480	0.11	0.57	2.32	4.07018
Streptomyces tyrosinilyticus	7063	0.11	0.57	2.32	4.07018
Curtobacterium pusillum	3353	0.09	0.58	2.32	4
Allonocardiopsis opalescens	6237	0.08	0.59	2.32	3.9322
Aeromicrobium massiliense JC14	3260	0.05	0.63	2.32	3.68254
Agrococcus jenensis	2837	0.04	0.64	2.32	3.625
Salana multivorans	3354	0.04	0.64	2.32	3.625
Agrococcus terreus	2687	0.03	0.65	2.32	3.56923
Cutibacterium modestum	2443	0.36	0.31	2.33	7.51613
Cutibacterium modestum	2443	0.36	0.31	2.33	7.51613
Bifidobacterium anseris	1677	0.29	0.39	2.33	5.97436
Amycolatopsis nivea	8693	0.26	0.41	2.33	5.68293
Arthrobacter woluwensis	3260	0.21	0.46	2.33	5.06522
Sphaerimonospora thailandensis	5771	0.21	0.46	2.33	5.06522
Streptomyces rimosus	7958	0.19	0.47	2.33	4.95745
Streptomyces bingchenggensis BCW-1	9855	0.19	0.48	2.33	4.85417
Streptomyces milbemycinicus	10357	0.19	0.48	2.33	4.85417
Nocardia sienata NBRC 100364	6111	0.18	0.49	2.33	4.7551
Nonomuraea maritima	7774	0.18	0.49	2.33	4.7551
Streptomyces himalayensis subsp. aureolus	7944	0.18	0.5	2.33	4.66
Streptomyces libani subsp. libani	7685	0.16	0.5	2.33	4.66
Actinomadura catellatispora	7280	0.16	0.51	2.33	4.56863
Amycolatopsis australiensis	8566	0.16	0.51	2.33	4.56863
Amycolatopsis endophytica	6850	0.15	0.51	2.33	4.56863
Dactylosporangium aurantiacum	10149	0.16	0.51	2.33	4.56863
Gordonia sputi NBRC 100414	4446	0.15	0.51	2.33	4.56863
Microbacterium halophytorum	2905	0.16	0.51	2.33	4.56863
Nocardia bovistercoris	7298	0.16	0.51	2.33	4.56863
Planotetraspora phitsanulokensis	8340	0.17	0.51	2.33	4.56863
Streptomyces decoyicus	7504	0.16	0.51	2.33	4.56863
Streptomyces fodineus	8415	0.16	0.51	2.33	4.56863
Streptomyces pluripotens	6207	0.15	0.51	2.33	4.56863
Amycolatopsis methanolica 239	7076	0.15	0.52	2.33	4.48077
Kitasatospora atroaurantiaca	6884	0.15	0.52	2.33	4.48077
Lentzea fradiae	7903	0.15	0.52	2.33	4.48077
Planotetraspora kaengkrachanensis	7946	0.15	0.52	2.33	4.48077
Streptomyces bluensis	7646	0.15	0.52	2.33	4.48077
Streptomyces caelestis	7895	0.16	0.52	2.33	4.48077
Streptomyces cyaneofuscatus	6978	0.15	0.52	2.33	4.48077
Streptomyces djakartensis	6754	0.15	0.52	2.33	4.48077
Streptomyces flavovariabilis	7810	0.15	0.52	2.33	4.48077
Streptomyces hawaiiensis	7878	0.15	0.52	2.33	4.48077
Streptomyces iakyrus	8338	0.15	0.52	2.33	4.48077
Streptomyces niveus	7552	0.15	0.52	2.33	4.48077
Streptomyces roseicoloratus	6659	0.15	0.52	2.33	4.48077
Nocardia puris	6227	0.14	0.53	2.33	4.39623
Nocardioides baekrokdamisoli	2866	0.14	0.53	2.33	4.39623
Streptacidiphilus pinicola	7626	0.14	0.53	2.33	4.39623
Streptomyces filipinensis	8152	0.14	0.53	2.33	4.39623
Streptomyces nashvillensis	7609	0.14	0.53	2.33	4.39623
Streptomyces tibetensis	7884	0.14	0.53	2.33	4.39623
Actinomadura meyerae	7761	0.13	0.54	2.33	4.31481
Kitasatospora azatica KCTC 9699	7103	0.13	0.54	2.33	4.31481
Streptomyces longispororuber	7550	0.13	0.54	2.33	4.31481
Streptomyces phaeofaciens	8940	0.12	0.54	2.33	4.31481
Actinomadura mexicana	7898	0.12	0.55	2.33	4.23636
Streptomyces novaecaesareae	6441	0.13	0.55	2.33	4.23636
Streptomyces stelliscabiei	8972	0.12	0.55	2.33	4.23636
Thermasporomyces composti	3724	0.12	0.55	2.33	4.23636
Actinomadura citrea	8058	0.11	0.56	2.33	4.16071
Agromyces lapidis	3481	0.12	0.56	2.33	4.16071
Microlunatus panaciterrae	3611	0.11	0.56	2.33	4.16071
Streptacidiphilus carbonis	7497	0.11	0.56	2.33	4.16071
Streptacidiphilus jeojiense	7976	0.11	0.56	2.33	4.16071
Curtobacterium flaccumfaciens pv. flaccumfaciens	3639	0.1	0.57	2.33	4.08772
Frigoribacterium faeni	3099	0.1	0.57	2.33	4.08772
Nocardiopsis chromatogenes YIM 90109	6073	0.09	0.57	2.33	4.08772
Nocardioides szechwanensis	4061	0.09	0.58	2.33	4.01724
Serinibacter salmoneus	2855	0.07	0.59	2.33	3.94915
Agrococcus sediminis	2579	0.07	0.61	2.33	3.81967
Euzebya rosea	4772	0.06	0.61	2.33	3.81967
Streptomyces himastatinicus ATCC 53653	9306	0.19	0.47	2.34	4.97872
Desertiactinospora gelatinilytica	7976	0.17	0.48	2.34	4.875
Streptomyces javensis	9539	0.17	0.48	2.34	4.875
Nocardia jinanensis	7066	0.18	0.49	2.34	4.77551
Nocardia rhamnosiphila NBRC 108938	6927	0.17	0.49	2.34	4.77551
Nonomuraea mesophila	9566	0.16	0.49	2.34	4.77551
Salinispora pacifica DSM 45544	4836	0.17	0.49	2.34	4.77551
Streptomyces eurocidicus	6495	0.17	0.49	2.34	4.77551
Streptomyces ficellus	6217	0.16	0.49	2.34	4.77551
Streptomyces odonnellii	7163	0.17	0.49	2.34	4.77551
Tessaracoccus massiliensis	2999	0.17	0.49	2.34	4.77551
Plantactinospora soyae	8319	0.16	0.5	2.34	4.68
Streptomyces kasugaensis	7679	0.16	0.5	2.34	4.68
Streptomyces microflavus	7383	0.15	0.5	2.34	4.68
Streptomyces varsoviensis	7143	0.16	0.5	2.34	4.68
Labedella endophytica	3375	0.15	0.51	2.34	4.58824
Streptomyces albulus	8872	0.16	0.51	2.34	4.58824
Streptomyces cyanogenus	7561	0.16	0.51	2.34	4.58824
Streptomyces fulvissimus DSM 40593	6842	0.16	0.51	2.34	4.58824
Streptomyces puniciscabiei	8205	0.15	0.51	2.34	4.58824
Dietzia maris	3185	0.14	0.52	2.34	4.5
Saccharomonospora marina XMU15	5606	0.14	0.52	2.34	4.5
Streptomyces caniferus	7758	0.14	0.52	2.34	4.5
Streptomyces lavendofoliae	6446	0.14	0.52	2.34	4.5
Streptomyces tanashiensis	7913	0.14	0.52	2.34	4.5
Streptomyces violaceochromogenes	7836	0.14	0.52	2.34	4.5
Gordonia spumicola	4574	0.13	0.53	2.34	4.41509
JCM 9919	5768	0.14	0.53	2.34	4.41509
Streptomyces rubrogriseus	7444	0.13	0.53	2.34	4.41509
Microbacterium pygmaeum	3424	0.12	0.54	2.34	4.33333
Microlunatus phosphovorus NM-1	5088	0.12	0.54	2.34	4.33333
Nocardioides panzhihuensis	5877	0.12	0.54	2.34	4.33333
Propionibacterium freudenreichii	2148	0.11	0.54	2.34	4.33333
Streptomyces angustmyceticus	6909	0.13	0.54	2.34	4.33333
Actinopolymorpha rutila	6166	0.1	0.55	2.34	4.25455
Streptomyces hainanensis	7232	0.11	0.55	2.34	4.25455
Rathayibacter caricis DSM 15933	3829	0.1	0.56	2.34	4.17857
Rathayibacter tanaceti	2977	0.11	0.56	2.34	4.17857
Agromyces ramosus	3581	0.09	0.57	2.34	4.10526
Actinomycetospora corticicola	5886	0.07	0.59	2.34	3.9661
Actinomycetospora succinea	6202	0.06	0.61	2.34	3.83607
Nocardioides halotolerans DSM 19273	4637	0.05	0.61	2.34	3.83607
Nocardioides anomalus	5015	0.04	0.63	2.34	3.71429
Cutibacterium porci	2317	0.39	0.26	2.35	9.03846
Bifidobacterium italicum	1813	0.27	0.38	2.35	6.18421
Amycolatopsis niigatensis	8713	0.25	0.4	2.35	5.875
Saccharopolyspora pogona	8833	0.22	0.42	2.35	5.59524
Actinomyces naeslundii	2571	0.2	0.45	2.35	5.22222
Actinomadura parvosata subsp. kistnae	12403	0.19	0.46	2.35	5.1087
Actinoplanes regularis	8862	0.19	0.46	2.35	5.1087
Amycolatopsis rhizosphaerae	7434	0.18	0.47	2.35	5
Nocardia grenadensis NBRC 108939	5873	0.18	0.47	2.35	5
Streptosporangium saharense	7866	0.18	0.47	2.35	5
Actinoplanes italicus	9992	0.18	0.48	2.35	4.89583
Krasilnikovia cinnamomea	6599	0.16	0.48	2.35	4.89583
Nocardia testacea NBRC 100365	6699	0.17	0.48	2.35	4.89583
Salinispora oceanensis	4781	0.17	0.48	2.35	4.89583
Streptomyces alni	6962	0.17	0.48	2.35	4.89583
Streptomyces armeniacus	6841	0.16	0.49	2.35	4.79592
Streptomyces brasiliensis	9810	0.17	0.49	2.35	4.79592
Streptomyces mashuensis	6387	0.16	0.49	2.35	4.79592
Streptomyces thermoautotrophicus	4641	0.17	0.49	2.35	4.79592
Streptomyces africanus	8476	0.15	0.5	2.35	4.7
Streptomyces lavendulae	6850	0.15	0.5	2.35	4.7
Gordonia iterans	3549	0.13	0.51	2.35	4.60784
Gordonia sihwensis NBRC 108236	3847	0.13	0.51	2.35	4.60784
Kitasatospora kifunensis	7905	0.14	0.51	2.35	4.60784
Streptomyces durhamensis	8427	0.14	0.51	2.35	4.60784
Streptomyces kaniharaensis	7880	0.14	0.51	2.35	4.60784
Streptomyces phyllanthi	8913	0.14	0.51	2.35	4.60784
Streptomyces spongiae	9780	0.14	0.51	2.35	4.60784
Streptomyces viridochromogenes DSM 40736	7555	0.14	0.51	2.35	4.60784
Thermocatellispora tengchongensis	10100	0.14	0.51	2.35	4.60784
Agromyces mediolanus	3570	0.13	0.52	2.35	4.51923
Streptacidiphilus jiangxiensis	8565	0.12	0.52	2.35	4.51923
Streptomyces avellaneus	6506	0.13	0.52	2.35	4.51923
Streptomyces broussonetiae	8668	0.13	0.52	2.35	4.51923
Streptomyces griseoruber	8968	0.13	0.52	2.35	4.51923
Streptomyces neyagawaensis	8356	0.13	0.52	2.35	4.51923
Streptomyces tendae	8025	0.13	0.52	2.35	4.51923
Streptomyces viridifaciens	6735	0.13	0.52	2.35	4.51923
Streptomyces zaomyceticus	7144	0.13	0.52	2.35	4.51923
Agromyces aureus	3902	0.12	0.53	2.35	4.43396
Saccharothrix violaceirubra	6718	0.12	0.53	2.35	4.43396
Streptacidiphilus neutrinimicus	7618	0.12	0.53	2.35	4.43396
Streptomyces caatingaensis	5974	0.13	0.53	2.35	4.43396
Streptomyces humi	8540	0.12	0.53	2.35	4.43396
Streptomyces ossamyceticus	8307	0.13	0.53	2.35	4.43396
Streptomyces yanglinensis	7975	0.12	0.53	2.35	4.43396
Spirilliplanes yamanashiensis	6020	0.11	0.54	2.35	4.35185
Streptomyces fagopyri	7480	0.11	0.54	2.35	4.35185
Streptomyces scabiei 87.22	8640	0.1	0.54	2.35	4.35185
Streptomyces parvulus	6768	0.1	0.55	2.35	4.27273
Nocardiopsis algeriensis	4126	0.09	0.56	2.35	4.19643
Rathayibacter festucae	3908	0.07	0.57	2.35	4.12281
Agrococcus lahaulensis DSM 17612	2610	0.05	0.6	2.35	3.91667
Agrococcus pavilionensis RW1	2776	0.04	0.61	2.35	3.85246
Bifidobacterium choerinum	1819	0.24	0.4	2.36	5.9
Saccharopolyspora spinosa	7794	0.23	0.41	2.36	5.7561
Amycolatopsis rubida	9087	0.22	0.42	2.36	5.61905
Streptomyces violens	6862	0.22	0.42	2.36	5.61905
Actinomyces oris	2580	0.2	0.44	2.36	5.36364
Actinoplanes cyaneus	9085	0.2	0.44	2.36	5.36364
Actinoplanes octamycinicus	9092	0.19	0.45	2.36	5.24444
Nonomuraea fuscirosea	11079	0.19	0.45	2.36	5.24444
Streptomyces malaysiensis	8697	0.19	0.45	2.36	5.24444
Actinoplanes rectilineatus	9310	0.18	0.46	2.36	5.13043
Microtetraspora malaysiensis	7969	0.18	0.46	2.36	5.13043
Tetrasphaera australiensis Ben110	4265	0.17	0.46	2.36	5.13043
Streptomyces fulvorobeus	5739	0.16	0.47	2.36	5.02128
Streptomyces iranensis	9650	0.17	0.47	2.36	5.02128
Actinomadura oligospora ATCC 43269	8184	0.17	0.48	2.36	4.91667
Actinoplanes siamensis	7368	0.16	0.48	2.36	4.91667
Gandjariella thermophila	5623	0.16	0.48	2.36	4.91667
Nonomuraea coxensis DSM 45129	8371	0.16	0.48	2.36	4.91667
Sphaerisporangium album	7930	0.16	0.48	2.36	4.91667
Streptomyces albireticuli	7240	0.15	0.48	2.36	4.91667
Streptomyces atratus	8253	0.16	0.48	2.36	4.91667
Agromyces protaetiae	3361	0.16	0.49	2.36	4.81633
Kitasatospora albolonga	6808	0.15	0.49	2.36	4.81633
Microlunatus endophyticus	4713	0.14	0.49	2.36	4.81633
Streptomyces brevispora	6629	0.15	0.49	2.36	4.81633
Streptomyces cinereoruber	6570	0.15	0.49	2.36	4.81633
Kutzneria albida DSM 43870	8734	0.13	0.5	2.36	4.72
Streptomyces cadmiisoli	8604	0.14	0.5	2.36	4.72
Streptomyces chromofuscus	6558	0.14	0.5	2.36	4.72
Streptomyces humiferus	8300	0.14	0.5	2.36	4.72
Streptomyces litmocidini	7044	0.14	0.5	2.36	4.72
Streptomyces lydicus	7095	0.14	0.5	2.36	4.72
Streptomyces qaidamensis	7935	0.14	0.5	2.36	4.72
Gordonia rubripertincta	4778	0.13	0.51	2.36	4.62745
Nonomuraea indica	7603	0.12	0.51	2.36	4.62745
Streptomyces aurantiogriseus	9415	0.14	0.51	2.36	4.62745
Streptomyces coelescens	7710	0.13	0.51	2.36	4.62745
Streptomyces guanduensis	6663	0.13	0.51	2.36	4.62745
Streptomyces yokosukanensis	8852	0.13	0.51	2.36	4.62745
Tomitella cavernea	3659	0.12	0.51	2.36	4.62745
Actinophytocola xinjiangensis	8277	0.12	0.52	2.36	4.53846
Amycolatopsis arida	5561	0.12	0.52	2.36	4.53846
Gordonia alkanivorans	4402	0.12	0.52	2.36	4.53846
Kitasatospora psammotica	7226	0.13	0.52	2.36	4.53846
Saccharothrix saharensis	7921	0.12	0.52	2.36	4.53846
Streptacidiphilus melanogenes	7796	0.12	0.52	2.36	4.53846
Streptomyces ardesiacus	6786	0.12	0.52	2.36	4.53846
Streptomyces globosus	6442	0.12	0.52	2.36	4.53846
Streptomyces rubellomurinus	7565	0.11	0.52	2.36	4.53846
Saccharothrix texasensis	8101	0.12	0.53	2.36	4.45283
Streptomyces ambofaciens ATCC 23877	7299	0.12	0.53	2.36	4.45283
Agromyces flavus	3430	0.1	0.54	2.36	4.37037
Nocardiopsis alba	5094	0.1	0.54	2.36	4.37037
Sanguibacter suarezii NBRC 16159	3337	0.09	0.54	2.36	4.37037
Nocardiopsis baichengensis YIM 90130	5488	0.09	0.55	2.36	4.29091
Pedococcus bigeumensis	3959	0.08	0.56	2.36	4.21429
Pseudonocardia cypriaca	7723	0.08	0.56	2.36	4.21429
Actinomyces procaprae	2924	0.22	0.4	2.37	5.925
Actinomyces ruminicola	2535	0.2	0.43	2.37	5.51163
Nonomuraea candida	10033	0.16	0.46	2.37	5.15217
Rhodococcus biphenylivorans	4565	0.16	0.46	2.37	5.15217
Rhodococcus pyridinivorans	4749	0.17	0.46	2.37	5.15217
Streptomyces albofaciens JCM 4342	7646	0.17	0.46	2.37	5.15217
Actinomadura fibrosa	9846	0.16	0.47	2.37	5.04255
Actinomadura harenae	8540	0.16	0.47	2.37	5.04255
Plantactinospora mayteni	8271	0.16	0.47	2.37	5.04255
Streptomyces cellulosae	8895	0.16	0.47	2.37	5.04255
Streptomyces griseosporeus	7157	0.16	0.47	2.37	5.04255
Streptomyces murinus	7354	0.15	0.47	2.37	5.04255
Salinispora tropica CNB-440	4611	0.15	0.48	2.37	4.9375
Streptomyces alanosinicus	9173	0.15	0.48	2.37	4.9375
Streptomyces cavernae	8895	0.14	0.48	2.37	4.9375
Streptomyces globisporus C-1027	6789	0.15	0.48	2.37	4.9375
Streptomyces rapamycinicus NRRL 5491	10184	0.16	0.48	2.37	4.9375
Streptomyces thermolilacinus SPC6	5520	0.14	0.48	2.37	4.9375
Actinomadura montaniterrae	10027	0.13	0.49	2.37	4.83673
Frankia torreyi	6233	0.14	0.49	2.37	4.83673
Kitasatospora gansuensis	7296	0.14	0.49	2.37	4.83673
Nonomuraea pusilla	8120	0.14	0.49	2.37	4.83673
Rhodococcus aetherivorans	5617	0.14	0.49	2.37	4.83673
Streptomyces actinomycinicus	7566	0.14	0.49	2.37	4.83673
Streptomyces monashensis	9073	0.14	0.49	2.37	4.83673
Streptomyces oryzae	6751	0.15	0.49	2.37	4.83673
Actinoplanes nipponensis	7983	0.14	0.5	2.37	4.74
Corynebacterium bovis	2130	0.13	0.5	2.37	4.74
Frankia canadensis	6526	0.12	0.5	2.37	4.74
Streptomyces coelicoflavus	7595	0.13	0.5	2.37	4.74
Streptomyces flaveolus	7066	0.13	0.5	2.37	4.74
Streptomyces torulosus	8788	0.14	0.5	2.37	4.74
Streptomyces xantholiticus	6814	0.13	0.5	2.37	4.74
Gordonia namibiensis NBRC 108229	4361	0.11	0.51	2.37	4.64706
Kitasatospora mediocidica KCTC 9733	7333	0.13	0.51	2.37	4.64706
Streptomyces echinatus	8169	0.12	0.51	2.37	4.64706
Streptomyces fuscichromogenes	9893	0.12	0.51	2.37	4.64706
Streptomyces lucensis JCM 4490	6772	0.12	0.51	2.37	4.64706
Streptomyces lushanensis	6491	0.13	0.51	2.37	4.64706
Streptomyces violaceorubidus	6766	0.12	0.51	2.37	4.64706
Streptomyces viridiviolaceus	8097	0.11	0.51	2.37	4.64706
Thermocrispum agreste DSM 44070	3702	0.12	0.51	2.37	4.64706
Luteipulveratus mongoliensis	5105	0.11	0.52	2.37	4.55769
Nocardioides albertanoniae	4685	0.11	0.52	2.37	4.55769
Streptomyces collinus Tu 365	7081	0.12	0.52	2.37	4.55769
Streptomyces triticiradicis	8580	0.11	0.52	2.37	4.55769
Nocardioides immobilis	6228	0.1	0.53	2.37	4.4717
Rhodococcus kroppenstedtii	3747	0.1	0.53	2.37	4.4717
Actinopolymorpha cephalotaxi	6066	0.1	0.54	2.37	4.38889
Agromyces salentinus	3786	0.09	0.54	2.37	4.38889
Embleya hyalina	10115	0.09	0.54	2.37	4.38889
Nocardiopsis halotolerans DSM 44410	5546	0.09	0.54	2.37	4.38889
Actinopolymorpha singaporensis	5647	0.08	0.55	2.37	4.30909
Nocardioides pelophilus	4578	0.08	0.55	2.37	4.30909
Schaalia cardiffensis F0333	1745	0.32	0.3	2.38	7.93333
Actinomyces weissii	1961	0.2	0.43	2.38	5.53488
Amycolatopsis saalfeldensis	9009	0.19	0.43	2.38	5.53488
Streptomyces qinzhouensis	6508	0.17	0.45	2.38	5.28889
Streptomyces rhizosphaericus	8962	0.17	0.45	2.38	5.28889
Actinomadura rayongensis	6029	0.16	0.46	2.38	5.17391
Microbispora bryophytorum	7003	0.16	0.46	2.38	5.17391
Microbispora camponoti	7175	0.16	0.46	2.38	5.17391
Rhodococcus rhodochrous	4733	0.15	0.46	2.38	5.17391
Gordonia otitidis NBRC 100426	4843	0.15	0.47	2.38	5.06383
Pseudosporangium ferrugineum	7629	0.16	0.47	2.38	5.06383
Rhodococcus gordoniae	4337	0.15	0.47	2.38	5.06383
Streptomyces pluricolorescens	6602	0.16	0.47	2.38	5.06383
Streptomyces sparsogenes	7727	0.15	0.47	2.38	5.06383
Streptomyces wedmorensis	8182	0.15	0.47	2.38	5.06383
Streptomyces griseofuscus	7976	0.14	0.48	2.38	4.95833
Streptomyces katsurahamanus	6355	0.14	0.48	2.38	4.95833
Streptomyces malachitofuscus	6790	0.13	0.48	2.38	4.95833
Streptomyces sindenensis	6499	0.14	0.48	2.38	4.95833
Streptomyces triticisoli	6313	0.14	0.48	2.38	4.95833
Pilimelia terevasa	4041	0.13	0.49	2.38	4.85714
Streptomyces cavourensis	6331	0.13	0.49	2.38	4.85714
Streptomyces cinerochromogenes	7707	0.13	0.49	2.38	4.85714
Streptomyces lasalocidi	7259	0.13	0.49	2.38	4.85714
Streptomyces luteus	6959	0.13	0.49	2.38	4.85714
Streptomyces toyocaensis	6476	0.13	0.49	2.38	4.85714
Kitasatospora aureofaciens	8041	0.12	0.5	2.38	4.76
Pilimelia anulata	4552	0.12	0.5	2.38	4.76
Rhodococcus ruber	4813	0.11	0.5	2.38	4.76
Streptacidiphilus anmyonensis	8347	0.12	0.5	2.38	4.76
Streptacidiphilus rugosus AM-16	8113	0.12	0.5	2.38	4.76
Streptomyces bryophytorum	6802	0.12	0.5	2.38	4.76
Streptomyces olivaceus	6988	0.12	0.5	2.38	4.76
Streptomyces paucisporeus	6938	0.12	0.5	2.38	4.76
Streptomyces rishiriensis	7834	0.13	0.5	2.38	4.76
Streptomyces vinaceusdrappus	7411	0.11	0.5	2.38	4.76
Nocardia thailandica NBRC 100428	6485	0.11	0.51	2.38	4.66667
Nocardioides luteus	4711	0.11	0.51	2.38	4.66667
Streptomyces aureus	8462	0.11	0.51	2.38	4.66667
Streptomyces geysiriensis	6793	0.11	0.51	2.38	4.66667
Streptomyces marokkonensis	6818	0.11	0.51	2.38	4.66667
Streptomyces populi	8241	0.1	0.51	2.38	4.66667
Nocardioides thalensis	4357	0.08	0.54	2.38	4.40741
Agromyces tardus	3769	0.07	0.55	2.38	4.32727
Georgenia faecalis	2943	0.07	0.55	2.38	4.32727
Sanguibacter antarcticus	3137	0.06	0.55	2.38	4.32727
Actinomycetospora chiangmaiensis DSM 45062	5613	0.06	0.56	2.38	4.25
Patulibacter minatonensis DSM 18081	5030	0.04	0.58	2.38	4.10345
Brevibacterium ravenspurgense	1985	0.33	0.28	2.39	8.53571
Bifidobacterium criceti	1708	0.27	0.34	2.39	7.02941
Microbacterium aerolatum	3117	0.2	0.41	2.39	5.82927
Frankia coriariae	4921	0.18	0.43	2.39	5.55814
Microtetraspora fusca	8091	0.18	0.44	2.39	5.43182
Nakamurella aerolata	3628	0.17	0.44	2.39	5.43182
Actinomadura alba	7642	0.15	0.45	2.39	5.31111
Planobispora rosea	7741	0.16	0.45	2.39	5.31111
Actinocorallia herbida	8856	0.15	0.46	2.39	5.19565
Actinoplanes philippinensis	9254	0.15	0.46	2.39	5.19565
Microbispora catharanthi	8371	0.14	0.46	2.39	5.19565
Nesterenkonia lutea	2617	0.15	0.46	2.39	5.19565
Streptomyces albovinaceus	6658	0.15	0.46	2.39	5.19565
Streptomyces bikiniensis	6543	0.15	0.46	2.39	5.19565
Actinomadura roseirufa	8270	0.15	0.47	2.39	5.08511
Microbispora sitophila	8978	0.14	0.47	2.39	5.08511
Rhodococcus phenolicus	5881	0.14	0.47	2.39	5.08511
Streptomyces inusitatus	6642	0.13	0.47	2.39	5.08511
Streptomyces olivaceoviridis	8455	0.14	0.47	2.39	5.08511
Streptomyces sioyaensis	6504	0.15	0.47	2.39	5.08511
Microbispora siamensis	8418	0.14	0.48	2.39	4.97917
Streptomyces albaduncus	6799	0.14	0.48	2.39	4.97917
Streptomyces anulatus	7554	0.13	0.48	2.39	4.97917
Streptomyces carpinensis	9453	0.13	0.48	2.39	4.97917
Streptomyces fungicidicus	6650	0.13	0.48	2.39	4.97917
Streptomyces kurssanovii	7200	0.13	0.48	2.39	4.97917
Streptomyces parvus	7003	0.14	0.48	2.39	4.97917
Streptomyces tricolor	8338	0.13	0.48	2.39	4.97917
Actinomadura verrucosospora	9065	0.13	0.49	2.39	4.87755
Nonomuraea montanisoli	8849	0.12	0.49	2.39	4.87755
Streptomyces adustus	8980	0.12	0.49	2.39	4.87755
Streptomyces bungoensis	7296	0.12	0.49	2.39	4.87755
Streptomyces malaysiense	6999	0.12	0.49	2.39	4.87755
Streptomyces toxytricini	6318	0.12	0.49	2.39	4.87755
Kitasatospora xanthocidica	7918	0.1	0.5	2.39	4.78
Saccharothrix syringae	9188	0.11	0.5	2.39	4.78
Streptomyces plicatus	7196	0.11	0.5	2.39	4.78
Embleya scabrispora DSM 41855	9683	0.1	0.51	2.39	4.68627
Aeromicrobium yanjiei	3492	0.09	0.52	2.39	4.59615
Agromyces bauzanensis	3629	0.1	0.52	2.39	4.59615
Geodermatophilus daqingensis	5176	0.09	0.52	2.39	4.59615
Pedococcus badiiscoriae	3111	0.09	0.52	2.39	4.59615
Pseudonocardia oroxyli	5774	0.1	0.52	2.39	4.59615
Cnuibacter physcomitrellae	4061	0.09	0.53	2.39	4.50943
Microlunatus antarcticus	4043	0.08	0.53	2.39	4.50943
Aeromicrobium endophyticum	3900	0.07	0.54	2.39	4.42593
Aeromicrobium fastidiosum	3818	0.08	0.54	2.39	4.42593
Pseudonocardia hierapolitana	8247	0.07	0.54	2.39	4.42593
Agrococcus jejuensis	3207	0.02	0.59	2.39	4.05085
Cutibacterium acnes KPA171202	2391	0.35	0.25	2.4	9.6
Brevibacterium aurantiacum	3617	0.24	0.36	2.4	6.66667
Kocuria indica	2504	0.23	0.37	2.4	6.48649
Streptomyces ochraceiscleroticus	7257	0.21	0.38	2.4	6.31579
Flexivirga caeni	3921	0.19	0.41	2.4	5.85366
Microbacterium profundi	3191	0.19	0.41	2.4	5.85366
Frankia soli	6895	0.17	0.43	2.4	5.5814
Kocuria coralli	2988	0.17	0.43	2.4	5.5814
Microbispora hainanensis	7954	0.16	0.44	2.4	5.45455
Tessaracoccus flavescens	3464	0.16	0.44	2.4	5.45455
Actinomadura rubteroloni	5681	0.15	0.45	2.4	5.33333
Actinoplanes xinjiangensis	9539	0.15	0.45	2.4	5.33333
Kribbella amoyensis	7429	0.14	0.45	2.4	5.33333
Planobispora longispora	7847	0.14	0.45	2.4	5.33333
Streptomyces lavenduligriseus	7744	0.15	0.45	2.4	5.33333
Amnibacterium flavum	3337	0.14	0.46	2.4	5.21739
Gordonia aichiensis NBRC 108223	4533	0.15	0.46	2.4	5.21739
Streptomyces badius	6584	0.14	0.46	2.4	5.21739
Streptomyces canarius	9237	0.14	0.46	2.4	5.21739
Streptomyces corchorusii	8967	0.14	0.46	2.4	5.21739
Streptomyces eurythermus	7911	0.14	0.46	2.4	5.21739
Streptomyces jumonjinensis	7441	0.14	0.46	2.4	5.21739
Streptomyces laculatispora	6733	0.14	0.46	2.4	5.21739
Tessaracoccus bendigoensis DSM 12906	3664	0.14	0.46	2.4	5.21739
Streptomyces glaucescens	7942	0.13	0.47	2.4	5.10638
Streptomyces poonensis	7297	0.12	0.47	2.4	5.10638
Streptomyces roseolus	7158	0.13	0.47	2.4	5.10638
Streptomyces spiralis	8726	0.13	0.47	2.4	5.10638
Dietzia cercidiphylli	3381	0.12	0.48	2.4	5
Labedella gwakjiensis	3572	0.12	0.48	2.4	5
Marinactinospora thermotolerans DSM 45154	4845	0.12	0.48	2.4	5
Nonomuraea rhodomycinica	8712	0.12	0.48	2.4	5
Planomonospora venezuelensis	7308	0.13	0.48	2.4	5
Plantactinospora endophytica	8136	0.12	0.48	2.4	5
Streptomyces flavoviridis	6668	0.12	0.48	2.4	5
Streptomyces gelaticus	6779	0.12	0.48	2.4	5
Streptomyces naganishii JCM 4654	6713	0.12	0.48	2.4	5
Jiangella alkaliphila	7062	0.11	0.49	2.4	4.89796
Nakamurella panacisegetis	4435	0.11	0.49	2.4	4.89796
Streptomyces galbus	6904	0.11	0.49	2.4	4.89796
Streptomyces longwoodensis	7200	0.11	0.49	2.4	4.89796
Streptomyces zinciresistens K42	7420	0.11	0.49	2.4	4.89796
Agromyces bracchium	3745	0.1	0.5	2.4	4.8
Frankia alni ACN14a	5993	0.11	0.5	2.4	4.8
Frankia irregularis	7587	0.11	0.5	2.4	4.8
Jiangella anatolica	6565	0.09	0.5	2.4	4.8
Curtobacterium albidum	3505	0.09	0.51	2.4	4.70588
Nocardiopsis halophila DSM 44494	5570	0.09	0.51	2.4	4.70588
Streptacidiphilus albus JL83	8491	0.1	0.51	2.4	4.70588
Curtobacterium luteum	3328	0.08	0.52	2.4	4.61538
Curtobacterium oceanosedimentum	3172	0.08	0.52	2.4	4.61538
Motilibacter deserti	4511	0.04	0.55	2.4	4.36364
Actinoplanes utahensis	8465	0.17	0.42	2.41	5.7381
Gordonia oryzae	4078	0.17	0.42	2.41	5.7381
Nesterenkonia sandarakina	2691	0.15	0.44	2.41	5.47727
Streptomyces monomycini	7871	0.15	0.44	2.41	5.47727
Actinomadura physcomitrii	9146	0.14	0.45	2.41	5.35556
Salinispora arenicola CNS-205	4966	0.15	0.45	2.41	5.35556
Sporichthya polymorpha DSM 43042	5183	0.14	0.45	2.41	5.35556
Streptomyces capoamus	7463	0.14	0.45	2.41	5.35556
Streptomyces clavifer	6521	0.14	0.45	2.41	5.35556
Streptomyces corynorhini	6678	0.14	0.45	2.41	5.35556
Streptomyces hygroscopicus subsp. hygroscopicus	8183	0.13	0.45	2.41	5.35556
Streptomyces tsukubensis	6442	0.14	0.45	2.41	5.35556
Labedella phragmitis	3242	0.13	0.46	2.41	5.23913
Micropruina glycogenica	3581	0.13	0.46	2.41	5.23913
Streptomyces griseoflavus	6690	0.12	0.46	2.41	5.23913
Streptomyces hirsutus	7766	0.14	0.46	2.41	5.23913
DSM 40847	6333	0.14	0.46	2.41	5.23913
Spirillospora albida	5541	0.12	0.47	2.41	5.12766
Streptomyces hydrogenans	8175	0.12	0.47	2.41	5.12766
Streptomyces nigra	6761	0.12	0.47	2.41	5.12766
Streptomyces ruber	6733	0.12	0.47	2.41	5.12766
Agromyces terreus	3222	0.11	0.48	2.41	5.02083
Kribbella flavida DSM 17836	6992	0.11	0.48	2.41	5.02083
Promicromonospora soli	4766	0.12	0.48	2.41	5.02083
DSM 40063	5630	0.1	0.49	2.41	4.91837
Streptomyces mangrovisoli	7802	0.09	0.49	2.41	4.91837
Williamsia phyllosphaerae	4409	0.09	0.49	2.41	4.91837
Curtobacterium citreum	3366	0.09	0.5	2.41	4.82
Aeromicrobium chenweiae	3557	0.08	0.51	2.41	4.72549
Agromyces aurantiacus	3598	0.08	0.51	2.41	4.72549
Agromyces luteolus	3593	0.07	0.52	2.41	4.63462
Microbacterium ulmi	3235	0.07	0.52	2.41	4.63462
Nocardioides lianchengensis	4967	0.06	0.53	2.41	4.54717
Amycolatopsis benzoatilytica AK 16/65	7849	0.21	0.37	2.42	6.54054
Microbispora rosea subsp. aerata	5978	0.19	0.39	2.42	6.20513
Micromonospora zingiberis	5678	0.19	0.39	2.42	6.20513
Saccharomonospora viridis DSM 43017	3829	0.18	0.4	2.42	6.05
Saccharopolyspora lacisalsi	5059	0.18	0.4	2.42	6.05
Halopolyspora algeriensis	4153	0.17	0.41	2.42	5.90244
Microbacterium murale	3696	0.17	0.42	2.42	5.7619
Streptomyces solisilvae	9218	0.16	0.42	2.42	5.7619
Actinomadura atramentaria DSM 43919	6192	0.15	0.43	2.42	5.62791
[truncated: 10,894 more rows]

## Sheet: Actinobacteria
Species	#Genes	TAA (Stop)	TAG (Stop)	TGA (Stop)	TGA/TAG
Rothia mucilaginosa ATCC 25296	1715	1.71	1.14	0.15	0.131579
Atopobium parvulum DSM 20469	1353	1.83	0.99	0.18	0.181818		Data	N total	Mean	Standard Deviation	Minimum	Median	Maximum
Fannyhessea vaginae	1144	1.77	1	0.23	0.23		Actinobacteria	2895	4.74819	3.26657	0.131579	4.37736	28.6
Atopobium fossor DSM 15642	1465	1.74	1.02	0.25	0.245098
Denitrobacterium detoxificans	1920	0.97	1.73	0.3	0.17341
Atopobium massiliense	1196	1.62	1.05	0.33	0.314286
Atopobium deltae	1256	1.58	1.09	0.33	0.302752
Corynebacterium endometrii	2147	1.46	1.2	0.33	0.275
Corynebacterium kefirresidentii	2304	1.52	1.13	0.34	0.300885
Rothia nasimurium	2227	1.47	1.19	0.34	0.285714
Slackia isoflavoniconvertens	1818	1.28	1.37	0.34	0.248175
Corynebacterium caspium DSM 44850	1614	1.77	0.88	0.35	0.397727
Corynebacterium ammoniagenes	2451	1.64	1	0.36	0.36
Corynebacterium choanis	2068	1.39	1.24	0.36	0.290323
Rothia aeria	2332	1.39	1.25	0.36	0.288
Collinsella provencensis	1451	1.33	1.31	0.36	0.274809
Alloscardovia criceti DSM 17774	1492	1.84	0.78	0.37	0.474359
Collinsella aerofaciens	1981	1.24	1.39	0.37	0.266187
Phoenicibacter congonensis	1205	1.46	1.16	0.38	0.327586
Collinsella bouchesdurhonensis	1638	1.19	1.43	0.38	0.265734
Rhodoluna lacicola	1357	1.61	1	0.39	0.39
Olegusella massiliensis	1531	1.38	1.23	0.39	0.317073
Atopobium minutum 10063974	1517	1.54	1.05	0.4	0.380952
Alloscardovia macacae	1520	1.54	1.06	0.4	0.377358
Rothia aerolata	2147	1.35	1.25	0.4	0.32
Alloscardovia theropitheci	1614	1.81	0.78	0.41	0.525641
Rothia terrae	2346	1.73	0.86	0.41	0.476744
Corynebacterium renale	2120	1.61	0.98	0.41	0.418367
Corynebacterium phoceense	2544	1.48	1.1	0.41	0.372727
Rothia dentocariosa ATCC 17931	2077	1.45	1.13	0.41	0.362832
Rhodoluna limnophila	1327	1.43	1.16	0.41	0.353448
Corynebacterium massiliense DSM 45435	1966	1.29	1.29	0.41	0.317829
Corynebacterium otitidis ATCC 51513	1806	0.78	1.81	0.41	0.226519
Corynebacterium aquilae DSM 44791	2395	1.57	1.01	0.42	0.415842
Corynebacterium pseudodiphtheriticum DSM 44287	1979	1.54	1.04	0.42	0.403846
Corynebacterium ciconiae DSM 44920	2172	1.25	1.33	0.42	0.315789
Collinsella tanakaei YIT 12063	2160	1	1.58	0.42	0.265823
Corynebacterium camporealensis	2223	1.62	0.95	0.43	0.452632
Corynebacterium tuberculostearicum	2242	1.43	1.14	0.43	0.377193
Senegalimassilia anaerobia JC110	1919	1.09	1.47	0.43	0.292517
Rothia amarae	2241	1.69	0.86	0.44	0.511628
Corynebacterium accolens ATCC 49725	2227	1.61	0.95	0.44	0.463158
Senegalimassilia faecalis	2198	1.16	1.4	0.44	0.314286
Varibaculum timonense	2592	1.54	1.01	0.45	0.445545
Corynebacterium phocae	2411	1.33	1.22	0.45	0.368852
Parolsenella catena	1538	0.52	2.03	0.45	0.221675
Corynebacterium striatum	2608	1.44	1.1	0.46	0.418182
Alloscardovia omnicolens	1476	1.83	0.7	0.47	0.671429
Corynebacterium tapiri	2063	1.28	1.25	0.47	0.376
Corynebacterium simulans	2346	1.44	1.08	0.48	0.444444
Cryptobacterium curtum DSM 15641	1340	1.39	1.13	0.48	0.424779
Lawsonella clevelandensis	1553	1.32	1.2	0.48	0.4
Ellagibacter isourolithinifaciens	2110	1.01	1.5	0.48	0.32
Corynebacterium crudilactis	2851	1.7	0.81	0.49	0.604938
Corynebacterium casei	2667	1.49	1.02	0.49	0.480392
Slackia heliotrinireducens	2734	1.19	1.32	0.49	0.371212
Corynebacterium imitans	2342	1.17	1.34	0.49	0.365672
Slackia faecicanis	1661	1.05	1.45	0.49	0.337931
Corynebacterium vitaeruminis DSM 20294	2567	0.91	1.6	0.49	0.30625
Corynebacterium stationis	2562	1.55	0.95	0.5	0.526316
Corynebacterium pelargi	2130	1.5	0.99	0.5	0.505051
Corynebacterium pseudopelargi	2151	1.48	1.02	0.5	0.490196
Corynebacterium minutissimum	2417	1.45	1.05	0.5	0.47619
Corynebacterium aurimucosum ATCC 700975	2565	1.41	1.09	0.5	0.458716
Corynebacterium singulare	2551	1.41	1.09	0.5	0.458716
Collinsella intestinalis	1518	1.09	1.4	0.5	0.357143
Parolsenella massiliensis	1740	0.56	1.93	0.5	0.259067
Parafannyhessea umbonata	2017	0.44	2.07	0.5	0.241546
Actinotignum urinale	1473	1.62	0.87	0.51	0.586207
Galliscardovia ingluviei	1660	1.54	0.95	0.51	0.536842
Corynebacterium propinquum	2142	1.49	1	0.51	0.51
Varibaculum cambriense DSM 15806	1689	1.4	1.09	0.51	0.46789
Varibaculum vaginae	1661	1.38	1.11	0.51	0.459459
Corynebacterium amycolatum	2099	1.24	1.26	0.51	0.404762
Actinobaculum massiliense ACS-171-V-Col2	1675	1.17	1.33	0.51	0.383459
Corynebacterium jeikeium	2040	1.09	1.4	0.51	0.364286
Corynebacterium suranareeae	3096	1.63	0.85	0.52	0.611765
Corynebacterium glutamicum	2930	1.59	0.89	0.52	0.58427
Corynebacterium argentoratense DSM 44202	1841	1.28	1.2	0.52	0.433333
Slackia piriformis YIT 12062	1734	1.07	1.41	0.52	0.368794
Corynebacterium kutscheri	2037	1.71	0.76	0.53	0.697368
Canibacter oris	1504	1.56	0.91	0.53	0.582418
Aurantimicrobium minutum	1566	1.54	0.93	0.53	0.569892
Corynebacterium ulcerans	2124	1.53	0.94	0.53	0.56383
Actinobaculum suis	1834	1.44	1.03	0.53	0.514563
Atopobium rimae ATCC 49626	1481	1.44	1.03	0.53	0.514563
Corynebacterium lubricantis DSM 45231	2762	1.34	1.13	0.53	0.469027
Corynebacterium ulceribovis DSM 45146	2059	1.21	1.26	0.53	0.420635
Corynebacterium urealyticum	1984	1.18	1.29	0.53	0.410853
Corynebacterium hadale	2246	1.05	1.42	0.53	0.373239
Corynebacterium spheniscorum	2103	1.55	0.91	0.54	0.593407
Corynebacterium afermentans subsp. lipophilum	2158	1.1	1.36	0.54	0.397059
Corynebacterium flavescens	2435	1.11	1.36	0.54	0.397059
Parvibacter caecicola	1838	1.04	1.42	0.54	0.380282
Slackia equolifaciens	2164	0.97	1.49	0.54	0.362416
Corynebacterium pilosum	2345	1.34	1.11	0.55	0.495495
Corynebacterium aquatimens	2157	1.33	1.12	0.55	0.491071
Corynebacterium riegelii	2353	1.19	1.26	0.55	0.436508
Corynebacterium glucuronolyticum	2429	1.27	1.17	0.56	0.478632
Corynebacterium pyruviciproducens ATCC BAA-1742	2377	1.2	1.24	0.56	0.451613
Corynebacterium uterequi	2139	1.05	1.39	0.56	0.402878
Corynebacterium tuscaniense DNF00037	2059	1.27	1.16	0.57	0.491379
Adlercreutzia equolifaciens DSM 19450	2251	0.89	1.54	0.57	0.37013
Olsenella urininfantis	1553	0.39	2.05	0.57	0.278049
Corynebacterium freiburgense DSM 45254	2569	1.54	0.89	0.58	0.651685
Corynebacterium matruchotii ATCC 14266	2492	1.42	1.01	0.58	0.574257
Corynebacterium haemomassiliense	2354	1.05	1.36	0.58	0.426471
Corynebacterium lactis RW2-5	2412	1.04	1.38	0.58	0.42029
Corynebacterium godavarianum	2293	1	1.42	0.58	0.408451
Corynebacterium mustelae	3064	1.57	0.83	0.59	0.710843
Corynebacterium deserti GIMN1.010	2724	1.5	0.91	0.59	0.648352
Varibaculum massiliense	1957	1.37	1.04	0.59	0.567308
Corynebacterium coyleae	2364	1.29	1.12	0.59	0.526786
Corynebacterium ihumii	2113	1.1	1.31	0.59	0.450382
Corynebacterium gottingense	2430	1.03	1.39	0.59	0.42446
Zimmermannella bifida NBRC 103089	1850	0.97	1.43	0.59	0.412587
Enterorhabdus mucosicola DSM 19490	2403	0.79	1.62	0.59	0.364198
Corynebacterium callunae DSM 20147	2639	1.65	0.74	0.6	0.810811
Actinotignum timonense	1817	1.35	1.05	0.6	0.571429
Adlercreutzia muris	2232	0.76	1.64	0.6	0.365854
Corynebacterium glaucum	2358	1.12	1.27	0.61	0.480315
Enterorhabdus caecimuris B7	2415	0.75	1.63	0.61	0.374233
Corynebacterium anserum	1793	1.2	1.18	0.62	0.525424
Corynebacterium resistens DSM 45100	2192	1.2	1.18	0.63	0.533898
Corynebacterium epidermidicanis	2404	1.15	1.22	0.63	0.516393
Corynebacterium dentalis	2044	1.11	1.26	0.63	0.5
Corynebacterium mucifaciens	2065	1.03	1.33	0.63	0.473684
Corynebacterium geronticis	2056	1.32	1.05	0.64	0.609524
Corynebacterium falsenii	1851	1.02	1.34	0.64	0.477612
Neoactinobaculum massilliense	1498	0.73	1.62	0.64	0.395062
Olsenella porci	1914	0.34	2.02	0.64	0.316832
Corynebacterium cystitidis	2728	1.29	1.07	0.65	0.607477
Collinsella stercoris DSM 13279	2064	0.93	1.42	0.65	0.457746
Corynebacterium jeddahense	2404	0.91	1.44	0.65	0.451389
Tractidigestivibacter scatoligenes	2093	0.54	1.81	0.65	0.359116
Corynebacterium rouxii	2272	1.37	0.97	0.66	0.680412
Actinotignum schaalii	1743	1.27	1.07	0.66	0.616822
Corynebacterium bouchesdurhonense	2124	0.85	1.49	0.66	0.442953
Corynebacterium macginleyi	2213	1.41	0.92	0.67	0.728261
Corynebacterium fournieri	2302	1	1.33	0.67	0.503759
Corynebacterium sanguinis	2201	1.02	1.29	0.68	0.527132
Corynebacterium capitovis DSM 44611	1837	0.97	1.35	0.68	0.503704
Enorma massiliensis phI	1849	0.85	1.47	0.68	0.462585
Berryella intestinalis	1656	0.81	1.51	0.68	0.450331
Enorma phocaeensis	2002	0.75	1.57	0.68	0.433121
Corynebacterium liangguodongii	2185	0.71	1.61	0.68	0.42236
Enorma burkinafasonensis	1896	0.57	1.75	0.68	0.388571
Corynebacterium kroppenstedtii DSM 44385	2033	1.27	1.04	0.69	0.663462
Collinsella phocaeensis	1722	0.71	1.6	0.69	0.43125
Arcanobacterium urinimassiliense	1430	1.54	0.76	0.7	0.921053
Actinotignum sanguinis	1698	1.3	0.99	0.7	0.707071
Mycetocola lacteus	3373	0.79	1.51	0.7	0.463576
Corynebacterium diphtheriae	2243	1.39	0.89	0.71	0.797753
Mycetocola saprophilus	3138	0.8	1.49	0.71	0.47651
Mycetocola tolaasinivorans	3121	0.66	1.63	0.71	0.435583
Corynebacterium genitalium ATCC 33030	2178	1.1	1.17	0.72	0.615385
Corynebacterium ureicelerivorans	2244	1.01	1.27	0.72	0.566929
Corynebacterium appendicis CIP 107643	2127	1.08	1.19	0.73	0.613445
Corynebacterium pseudotuberculosis C231	2023	1.39	0.88	0.74	0.840909
Glutamicibacter ardleyensis	3620	1.3	0.97	0.74	0.762887
Neomicrococcus aestuarii	2331	1.2	1.06	0.74	0.698113
Lysinibacter cavernae	3139	1	1.26	0.74	0.587302
Yaniella halotolerans DSM 15476	2527	1.42	0.83	0.75	0.903614
Neomicrococcus lactis	2375	1.25	1	0.75	0.75
Corynebacterium durum	2508	1.21	1.04	0.75	0.721154
Corynebacterium urinipleomorphum	2067	1.12	1.13	0.75	0.663717
Corynebacterium timonense 5401744	2400	0.99	1.26	0.75	0.595238
Salinibacterium amurskyense	2592	0.99	1.26	0.75	0.595238
Corynebacterium lipophiloflavum DSM 44291	2253	0.96	1.3	0.75	0.576923
Enorma timonensis	2001	0.84	1.41	0.75	0.531915
Gardnerella leopoldii	1183	1.56	0.68	0.76	1.11765
Raoultibacter massiliensis	2919	0.84	1.4	0.76	0.542857
Corynebacterium heidelbergense	1982	0.82	1.43	0.76	0.531469
Olsenella profusa	1726	0.36	1.88	0.76	0.404255
Olsenella phocaeensis	2186	0.27	1.97	0.76	0.385787
Gardnerella vaginalis	1257	1.47	0.76	0.77	1.01316
Gardnerella piotii	1150	1.42	0.81	0.77	0.950617
Raoultibacter timonensis	3159	0.86	1.37	0.77	0.562044
Glutamicibacter uratoxydans	3499	0.85	1.39	0.77	0.553957
Propionimicrobium lymphophilum DSM 4903	1824	1.29	0.93	0.78	0.83871
Gardnerella swidsinskii	1263	1.58	0.63	0.79	1.25397
Enteractinococcus coprophilus	2594	1.34	0.87	0.79	0.908046
Corynebacterium canis	2574	1.09	1.12	0.79	0.705357
Gleimia europaea ACS-120-V-Col10b	1639	1.12	1.09	0.8	0.733945
Alpinimonas psychrophila	2095	1.05	1.15	0.8	0.695652
Glutamicibacter mishrai	3210	0.98	1.21	0.8	0.661157
Corynebacterium mycetoides	2097	0.94	1.26	0.8	0.634921
Paraeggerthella hongkongensis	2352	0.92	1.28	0.8	0.625
Olsenella uli DSM 7084	1744	0.32	1.88	0.8	0.425532
Actinomyces urinae	1677	1.11	1.08	0.81	0.75
Trueperella bialowiezensis	1801	1.17	1.01	0.82	0.811881
Eggerthella sinensis	3366	0.83	1.35	0.82	0.607407
Collinsella ihuae	2375	0.77	1.41	0.82	0.58156
Corynebacterium senegalense	2160	0.77	1.41	0.82	0.58156
Enteractinococcus helveticum	3406	1.34	0.83	0.83	1
Corynebacterium belfantii	2482	1.3	0.87	0.83	0.954023
Winkia neuii	2130	1.09	1.07	0.84	0.785047
Gleimia hominis	1801	1.22	0.94	0.85	0.904255
Corynebacterium lowii	2226	1.19	0.96	0.85	0.885417
Corynebacterium testudinoris	2529	0.97	1.17	0.86	0.735043
Klugiella xanthotipulae	2610	0.83	1.31	0.86	0.656489
Rubrobacter aplysinae	3100	0.54	1.6	0.86	0.5375
Leucobacter exalbidus	2780	1.26	0.87	0.87	1
Corynebacterium mastitidis DSM 44356	2247	0.8	1.33	0.87	0.654135
Thermophilibacter provencensis	2303	0.38	1.75	0.87	0.497143
Glutamicibacter creatinolyticus	2939	0.68	1.44	0.88	0.611111
Pontimonas salivibrio	1683	1.09	1.02	0.89	0.872549
Glutamicibacter halophytocola	3375	0.79	1.32	0.89	0.674242
Glutamicibacter mysorens	3140	0.74	1.37	0.89	0.649635
Arthrobacter psychrolactophilus	3456	1.13	0.97	0.9	0.927835
Paeniglutamicibacter terrestris	3831	1.05	1.04	0.9	0.865385
Corynebacterium yudongzhengii	2248	0.91	1.19	0.9	0.756303
Gulosibacter chungangensis	2844	0.79	1.31	0.9	0.687023
Eggerthella lenta DSM 2243	3043	0.77	1.33	0.9	0.676692
Pseudoclavibacter alba	1965	0.73	1.37	0.9	0.656934
Corynebacterium alimapuense	2049	0.96	1.12	0.91	0.8125
Trueperella bernardiae	1785	0.9	1.19	0.91	0.764706
Gordonibacter massiliensis	3044	0.72	1.38	0.91	0.65942
Olsenella timonensis	1928	0.28	1.81	0.91	0.502762
Glutamicibacter nicotianae	3441	0.75	1.34	0.92	0.686567
Slackia exigua	1701	0.73	1.35	0.92	0.681481
Actinomyces minihominis	1795	0.62	1.46	0.92	0.630137
Ferrithrix thermotolerans DSM 19514	2305	0.81	1.26	0.93	0.738095
Corynebacterium atypicum	2066	0.78	1.29	0.93	0.72093
Thermophilibacter mediterraneus	2029	0.27	1.8	0.93	0.516667
Leucobacter salsicius M1-8	2785	0.86	1.2	0.94	0.783333
Glutamicibacter arilaitensis Re117	3527	0.88	1.16	0.95	0.818966
Glutamicibacter soli	3506	0.7	1.35	0.95	0.703704
Arthrobacter alpinus	3918	0.96	1.06	0.97	0.915094
Demequina aurantiaca	2290	0.61	1.42	0.97	0.683099
Scardovia inopinata JCM 12537	1460	1.35	0.67	0.98	1.46269
Haematomicrobium sanguinis DSM 21259	2648	1	1.02	0.98	0.960784
Eggerthella timonensis	3241	0.74	1.29	0.98	0.75969
Demequina oxidasica	2356	0.66	1.36	0.98	0.720588
Mobiluncus curtisii ATCC 43063	1812	1.19	0.81	0.99	1.22222
Corynebacterium oculi	2299	1	1.01	0.99	0.980198
Gordonibacter urolithinfaciens	3020	0.57	1.44	0.99	0.6875
Glutamicibacter protophormiae	3518	0.68	1.32	1	0.757576
Gulosibacter molinativorax	3166	0.65	1.35	1	0.740741
Gordonibacter pamelaeae	2926	0.6	1.4	1	0.714286
Scardovia wiggsiae F0424	1217	1.16	0.83	1.01	1.21687
Enteroscipio rubneri	2282	0.69	1.3	1.01	0.776923
Leucobacter komagatae	3305	0.6	1.4	1.01	0.721429
Pseudoglutamicibacter albus DNF00011	2054	1.04	0.94	1.02	1.08511
Mobiluncus mulieris	2124	1.03	0.95	1.02	1.07368
Leucobacter aridicollis	3192	0.61	1.37	1.02	0.744526
Mobiluncus holmesii ATCC 35242	1738	1.15	0.82	1.03	1.2561
Boudabousia marimammalium	1550	1.09	0.89	1.03	1.1573
Arthrobacter glacialis	3790	0.86	1.11	1.03	0.927928
Bowdeniella nasicola	2555	0.88	1.09	1.04	0.954128
Ancrocorticia populi	2311	0.83	1.13	1.04	0.920354
Collinsella vaginalis	1844	0.8	1.16	1.04	0.896552
Trueperella pyogenes	2066	0.96	0.99	1.05	1.06061
Tropheryma whipplei str. Twist	850	0.96	0.98	1.06	1.08163
Zimmermannella faecalis ATCC 13722	2603	0.51	1.43	1.06	0.741259
Boudabousia tangfeifanii	1743	1.23	0.7	1.07	1.52857
Mobiluncus porci	2135	1.09	0.84	1.07	1.27381
Acidithrix ferrooxidans	3478	0.91	1.02	1.07	1.04902
Zhihengliuella flava	2601	0.87	1.06	1.07	1.00943
Paeniglutamicibacter kerguelensis	4224	0.71	1.22	1.07	0.877049
Pseudoglutamicibacter cumminsii	1984	1.13	0.79	1.08	1.36709
Arthrobacter koreensis	3191	0.63	1.3	1.08	0.830769
Dietzia timorensis	3263	0.57	1.35	1.08	0.8
Auritidibacter ignavus	2336	1.09	0.82	1.09	1.32927
Corynebacterium silvaticum	2299	1.07	0.84	1.09	1.29762
Leifsonia rubra CMS 76R	2730	0.71	1.18	1.1	0.932203
Paeniglutamicibacter antarcticus	3543	0.65	1.25	1.1	0.88
Leucobacter viscericola	3188	0.75	1.14	1.11	0.973684
Arthrobacter citreus	3221	0.63	1.26	1.11	0.880952
Corynebacterium maris DSM 45190	2582	0.99	0.89	1.12	1.25843
Actinomyces graevenitzii	1732	1.25	0.62	1.13	1.82258
Kocuria massiliensis	2123	0.99	0.88	1.13	1.28409
Arthrobacter psychrochitiniphilus	3545	0.95	0.92	1.14	1.23913
Leucobacter chromiireducens subsp. solipictus	3062	0.64	1.22	1.14	0.934426
DSM 45436	2578	0.61	1.25	1.14	0.912
Flaviflexus massiliensis	2355	0.88	0.97	1.15	1.18557
Demequina sediminicola	2247	0.8	1.05	1.15	1.09524
Paeniglutamicibacter gangotriensis Lz1y	3900	0.79	1.06	1.15	1.08491
Rubrobacter radiotolerans	3116	0.32	1.54	1.15	0.746753
Corynebacterium sputi DSM 45148	2718	0.88	0.96	1.16	1.20833
Arthrobacter yangruifuii	3198	0.68	1.17	1.16	0.991453
Leucobacter luti	3071	0.47	1.37	1.16	0.846715
Arcanobacterium phocisimile	1729	1.23	0.6	1.17	1.95
Arcanobacterium phocae	1726	1.22	0.61	1.17	1.91803
Corynebacterium efficiens YS-314	2842	0.76	1.07	1.17	1.09346
Arabia massiliensis	2803	0.64	1.19	1.17	0.983193
Arcanobacterium ihumii	1719	1.21	0.62	1.18	1.90323
Boudabousia liubingyangii	1634	1.09	0.72	1.18	1.63889
Salinibacterium hongtaonis	2618	0.66	1.17	1.18	1.00855
Haloglycomyces albus DSM 45210	3103	0.97	0.84	1.19	1.41667
Leucobacter denitrificans	2253	0.87	0.94	1.19	1.26596
Gleimia coleocanis DSM 15436	1492	1.28	0.52	1.2	2.30769
Paenarthrobacter nitroguajacolicus	4355	0.74	1.06	1.2	1.13208
Bombiscardovia coagulans	1393	1.18	0.61	1.21	1.98361
Brevibacterium paucivorans	2155	1.05	0.74	1.21	1.63514
Arthrobacter luteolus	3484	0.67	1.12	1.21	1.08036
Psychromicrobium lacuslunae	3313	0.91	0.87	1.22	1.4023
Rubneribacter badeniensis	2613	0.57	1.2	1.22	1.01667
Rubrobacter indicoceani	3015	0.46	1.32	1.22	0.924242
Arthrobacter gandavensis	3413	0.72	1.05	1.23	1.17143
Paenarthrobacter aurescens	3924	0.71	1.06	1.23	1.16038
Demequina globuliformis	2409	0.64	1.12	1.24	1.10714
Paeniglutamicibacter psychrophenolicus	4297	0.56	1.2	1.24	1.03333
Demequina flava	2334	0.79	0.96	1.25	1.30208
Rubrobacter taiwanensis	3079	0.4	1.34	1.26	0.940299
Brevibacterium mcbrellneri ATCC 49030	2340	1.03	0.69	1.27	1.84058
Microbacterium mitrae	2526	0.88	0.83	1.29	1.55422
Antricoccus suffuscus	4281	0.62	1.09	1.29	1.18349
Psychromicrobium silvestre	2888	0.89	0.81	1.3	1.60494
Arthrobacter silviterrae	3829	0.69	1.01	1.3	1.28713
Ferrimicrobium acidiphilum DSM 19497	2666	0.68	1.02	1.3	1.27451
Arcanobacterium haemolyticum	1784	1.17	0.52	1.31	2.51923
Paenarthrobacter ureafaciens	3914	0.68	1.02	1.31	1.28431
Paenarthrobacter histidinolovorans	4213	0.63	1.06	1.31	1.23585
Epidermidibacterium keratini	3767	0.56	1.13	1.31	1.15929
Glaciihabitans arcticus	3011	0.51	1.18	1.31	1.11017
Arcanobacterium bovis	1689	1.06	0.62	1.32	2.12903
Jonesia quinghaiensis DSM 15701	2683	1	0.66	1.33	2.01515
Hoyosella rhizosphaerae	3227	0.73	0.94	1.33	1.41489
Cumulibacter soli	3606	0.69	0.98	1.33	1.35714
Paenarthrobacter nicotinovorans	4049	0.65	1.01	1.33	1.31683
Corynebacterium pollutisoli	2456	0.5	1.17	1.33	1.13675
Dermabacter vaginalis	2028	0.84	0.83	1.34	1.61446
Arcanobacterium pluranimalium	1726	1.06	0.59	1.35	2.28814
Leifsonia psychrotolerans	3383	0.7	0.95	1.35	1.42105
Buchananella hordeovulneris	2159	0.58	1.07	1.35	1.26168
Arthrobacter stackebrandtii	3780	0.56	1.09	1.35	1.23853
Conyzicola nivalis	3243	0.44	1.21	1.35	1.1157
Demequina lutea	2910	0.41	1.23	1.35	1.09756
Paeniglutamicibacter cryotolerans	3673	0.6	1.04	1.36	1.30769
Corynebacterium pacaense	2698	0.44	1.2	1.36	1.13333
Scrofimicrobium canadense	2458	0.73	0.91	1.37	1.50549
DSM 45392	2504	0.4	1.22	1.37	1.12295
Microterricola pindariensis	3420	0.39	1.25	1.37	1.096
Schaalia suimastitidis DSM 15538	1899	0.88	0.73	1.38	1.89041
Arthrobacter roseus	2913	0.65	0.97	1.38	1.42268
Arthrobacter oryzae	3802	0.57	1.05	1.38	1.31429
Arthrobacter rhombi	3010	0.55	1.07	1.38	1.28972
Corynebacterium marinum DSM 44953	2518	0.55	1.08	1.38	1.27778
Microterricola viridarii	3463	0.37	1.24	1.38	1.1129
Arthrobacter livingstonensis	4482	0.66	0.95	1.39	1.46316
Arthrobacter globiformis NBRC 12137	4408	0.64	0.98	1.39	1.41837
Corynebacterium xerosis	2364	0.43	1.18	1.39	1.17797
Dermabacter hominis NBRC 106157	1869	0.74	0.86	1.4	1.62791
Arthrobacter pascens	4315	0.6	0.99	1.4	1.41414
Paenarthrobacter ilicis	3539	0.61	0.99	1.4	1.41414
Microcella putealis	2386	0.49	1.11	1.4	1.26126
Cryobacterium levicorallinum	3398	0.65	0.94	1.41	1.5
Glaciihabitans tibetensis	3424	0.53	1.06	1.41	1.33019
Rarobacter incanus	2008	0.43	1.16	1.41	1.21552
Catelliglobosispora koreensis DSM 44566	7357	0.71	0.87	1.42	1.63218
Arthrobacter terricola	5206	0.62	0.96	1.42	1.47917
Pseudarthrobacter siccitolerans	4327	0.62	0.96	1.42	1.47917
Cryobacterium ruanii	3068	0.6	0.99	1.42	1.43434
Timonella senegalensis JC301	2633	0.58	1	1.42	1.42
Conyzicola lurida	3468	0.44	1.14	1.42	1.24561
Bifidobacterium tsurumiense DSM 17777	1658	0.95	0.62	1.43	2.30645
Dermabacter jinjuensis	2083	0.73	0.84	1.43	1.70238
Mycetocola zhadangensis	3092	0.69	0.89	1.43	1.60674
Cryobacterium psychrophilum	3386	0.57	1	1.43	1.43
Arthrobacter nitrophenolicus	4199	0.56	1.01	1.43	1.41584
Arthrobacter ulcerisalmonis	3223	0.56	1.01	1.43	1.41584
Pseudarthrobacter phenanthrenivorans	4034	0.56	1.01	1.43	1.41584
Arthrobacter crystallopoietes	4505	0.7	0.86	1.44	1.67442
Cryobacterium flavum	3871	0.63	0.93	1.44	1.54839
Cryobacterium aureum	4013	0.61	0.95	1.44	1.51579
Pseudarthrobacter scleromae	3754	0.54	1.02	1.44	1.41176
Mycobacteroides chelonae CCUG 47445	4821	0.49	1.06	1.44	1.35849
Mycobacteroides franklinii	4786	0.48	1.07	1.44	1.34579
Mycobacteroides salmoniphilum	4551	0.48	1.08	1.44	1.33333
Nocardia camponoti	4701	0.69	0.86	1.45	1.68605
Pseudarthrobacter polychromogenes	3934	0.55	0.99	1.46	1.47475
Mycobacteroides saopaulense	4488	0.43	1.11	1.46	1.31532
Mycobacterium leprae	2695	0.67	0.86	1.47	1.7093
Okibacterium fritillariae	2802	0.54	0.99	1.47	1.48485
Pseudarthrobacter oxydans	4275	0.54	0.99	1.47	1.48485
Corynebacterium freneyi	2480	0.46	1.07	1.47	1.37383
Jonesia denitrificans	2475	0.92	0.61	1.48	2.42623
Mycobacterium lepromatosis	2780	0.67	0.84	1.48	1.7619
Arthrobacter dokdonellae	3929	0.57	0.96	1.48	1.54167
Bifidobacterium magnum DSM 20222	1505	1.01	0.5	1.49	2.98
Corynebacterium auriscanis	2198	0.69	0.83	1.49	1.79518
Pseudarthrobacter sulfonivorans	4429	0.62	0.9	1.49	1.65556
Cryobacterium luteum	3576	0.57	0.94	1.49	1.58511
Pseudarthrobacter chlorophenolicus	4581	0.56	0.95	1.49	1.56842
Pseudarthrobacter equi	3956	0.53	0.97	1.49	1.53608
Rubrobacter xylanophilus DSM 9941	3240	0.24	1.27	1.49	1.17323
Renibacterium salmoninarum ATCC 33209	3127	0.79	0.71	1.5	2.11268
Mycobacterium uberis	2773	0.67	0.83	1.5	1.80723
Arthrobacter liuii	4533	0.58	0.92	1.5	1.63043
Cryobacterium roopkundense	4099	0.54	0.96	1.5	1.5625
Arthrobacter cupressi	3613	0.57	0.92	1.51	1.6413
Cryobacterium psychrotolerans	2995	0.49	1	1.51	1.51
Mycobacteroides abscessus	4896	0.45	1.04	1.51	1.45192
Bifidobacterium goeldii	2026	0.97	0.51	1.52	2.98039
Mycobacteroides immunogenum	5405	0.43	1.04	1.52	1.46154
Actinomyces pacaensis	1607	0.84	0.63	1.53	2.42857
Actinomyces marseillensis	1683	0.82	0.64	1.53	2.39062
Mycobacterium stephanolepidis	4857	0.47	1	1.53	1.53
JCM 12538	1523	0.75	0.71	1.54	2.16901
Mycobacterium haemophilum DSM 44634	3904	0.59	0.87	1.54	1.77011
Arthrobacter pigmenti	3511	0.53	0.93	1.54	1.65591
Microcella alkaliphila	2578	0.44	1.02	1.54	1.5098
Mycetocola zhujimingii	2982	0.52	0.92	1.55	1.68478
Actinomyces vulturis	1829	1.06	0.38	1.56	4.10526
Arthrobacter celericrescens	3969	0.52	0.92	1.56	1.69565
DSM 44683	2859	0.4	1.04	1.57	1.50962
Microbacterium sorbitolivorans	2783	0.78	0.64	1.58	2.46875
Arthrobacter castelli DSM 16402	4356	0.65	0.77	1.58	2.05195
Arthrobacter silvisoli	3878	0.51	0.9	1.58	1.75556
Cryobacterium zongtaii	3779	0.5	0.92	1.58	1.71739
Bifidobacterium dolichotidis	1426	1.07	0.33	1.59	4.81818
Arthrobacter tumbae	3385	0.47	0.93	1.59	1.70968
Pseudarthrobacter enclensis	3817	0.48	0.93	1.59	1.70968
Bifidobacterium imperatoris	2197	0.84	0.56	1.6	2.85714
Bifidobacterium commune	1279	0.83	0.57	1.6	2.80702
Mycobacterium simulans	5402	0.55	0.84	1.6	1.90476
Arthrobacter subterraneus	3550	0.52	0.87	1.6	1.83908
Gordonia effusa NBRC 100432	4367	0.44	0.96	1.6	1.66667
Mycobacterium basiliense	4687	0.4	1	1.6	1.6
Mycobacterium szulgai	5765	0.51	0.88	1.61	1.82955
Mycobacterium rhizamassiliense	5547	0.44	0.95	1.61	1.69474
Cryobacterium breve	3227	0.4	0.99	1.61	1.62626
Microterricola gilva	3353	0.34	1.04	1.61	1.54808
Bifidobacterium saguini	2214	0.83	0.55	1.62	2.94545
Mycobacterium angelicum	5947	0.49	0.89	1.62	1.82022
Tomitella biformata AHU 1821	4345	0.39	0.99	1.62	1.63636
Zhihengliuella halotolerans	3241	0.36	1.02	1.62	1.58824
Zhihengliuella salsuginis	3029	0.25	1.13	1.62	1.43363
Bifidobacterium hapali	2194	0.83	0.54	1.63	3.01852
Microbacterium endophyticum	2684	0.57	0.79	1.63	2.06329
Microbacterium halimionae	2690	0.59	0.79	1.63	2.06329
Mycobacterium riyadhense	5885	0.58	0.79	1.63	2.06329
Corynebacterium frankenforstense DSM 45800	2189	0.31	1.06	1.63	1.53774
Aeriscardovia aeriphila	1249	0.96	0.39	1.64	4.20513
Bifidobacterium felsineum	1853	0.75	0.61	1.64	2.68852
Mycobacterium montefiorense	5273	0.47	0.89	1.64	1.8427
Mycobacterium lentiflavum	6187	0.48	0.87	1.65	1.89655
NBRC 103563	5074	0.48	0.87	1.65	1.89655
Mycobacterium tuberculosis H37Rv	3906	0.45	0.89	1.65	1.85393
Mycobacterium florentinum	5758	0.44	0.9	1.65	1.83333
Mycobacterium numidiamassiliense	5670	0.45	0.9	1.65	1.83333
Salinibacterium xinjiangense	2817	0.38	0.97	1.65	1.70103
Mycobacterium conspicuum	5630	0.46	0.87	1.66	1.90805
Mycobacterium canettii CIPT 140010059	4039	0.46	0.88	1.66	1.88636
Coriobacterium glomerans PW2	1777	0.31	1.03	1.66	1.61165
Mycobacterium bourgelatii	5902	0.5	0.83	1.67	2.01205
Mycobacterium ahvazicum	5621	0.44	0.89	1.67	1.8764
Devriesea agamarum	2438	0.75	0.58	1.68	2.89655
Bifidobacterium tibiigranuli	2273	0.57	0.75	1.68	2.24
Arthrobacter mobilis	4110	0.49	0.82	1.68	2.04878
Trebonia kvetii	8535	0.49	0.83	1.68	2.0241
Arthrobacter crusticola	3361	0.4	0.92	1.68	1.82609
Mycobacterium decipiens	4653	0.38	0.94	1.68	1.78723
Glycomyces dulcitolivorans	5282	0.35	0.98	1.68	1.71429
Bifidobacterium breve JCM 7017	1872	0.78	0.53	1.69	3.18868
Mycobacterium malmoense	4867	0.5	0.81	1.69	2.08642
Mycobacterium fragae	4467	0.48	0.83	1.69	2.03614
Cryobacterium arcticum	3959	0.46	0.85	1.69	1.98824
Mycobacterium intermedium	5966	0.46	0.86	1.69	1.96512
Mycobacterium triplex	5885	0.42	0.89	1.69	1.89888
Mycobacterium paraense	5273	0.36	0.94	1.69	1.79787
Specibacter cremeus	3975	0.36	0.95	1.69	1.77895
Cumulibacter manganitolerans	3658	0.19	1.12	1.69	1.50893
Galactobacter caseinivorans	2621	0.48	0.81	1.7	2.09877
Arthrobacter zhaoguopingii	3529	0.4	0.9	1.7	1.88889
Arthrobacter sedimenti	3908	0.35	0.95	1.7	1.78947
Rarobacter faecitabidus	2315	0.33	0.97	1.7	1.75258
Mycobacterium noviomagense	4440	0.46	0.83	1.71	2.06024
Mycobacterium shigaense	4811	0.4	0.9	1.71	1.9
Agreia pratensis	3382	0.34	0.95	1.71	1.8
Glycomyces artemisiae	5285	0.31	0.98	1.71	1.7449
Lacisediminihabitans profunda	3824	0.28	1.01	1.71	1.69307
Bifidobacterium cebidarum	1861	0.74	0.54	1.72	3.18519
Bifidobacterium longum	1907	0.69	0.59	1.72	2.91525
Mycobacterium talmoniae	5466	0.51	0.77	1.72	2.23377
Glycomyces buryatensis	5317	0.44	0.84	1.72	2.04762
Mycobacterium marinum	5172	0.31	0.97	1.72	1.7732
Solirubrobacter pauli	6571	0.26	1.02	1.72	1.68627
Leucobacter musarum subsp. musarum	3121	0.57	0.7	1.73	2.47143
Leucobacter japonicus	3297	0.56	0.71	1.73	2.43662
Mycobacterium celatum	4570	0.46	0.81	1.73	2.1358
Rhizocola hellebori	9733	0.46	0.81	1.73	2.1358
Mycobacterium shimoidei	4546	0.45	0.82	1.73	2.10976
Mycobacterium simiae	5286	0.44	0.82	1.73	2.10976
Mycolicibacterium sphagni	5733	0.4	0.87	1.73	1.98851
Bifidobacterium aquikefiri	1944	0.66	0.6	1.74	2.9
Bifidobacterium eulemuris	2307	0.61	0.65	1.74	2.67692
Mycobacterium kyorinense	5145	0.46	0.79	1.74	2.20253
Mycobacterium nebraskense	6054	0.4	0.86	1.74	2.02326
Tenggerimyces flavus	7825	0.24	1.02	1.74	1.70588
Pseudoclavibacter endophyticus	2868	0.23	1.03	1.74	1.68932
Schaalia canis	2055	0.72	0.53	1.75	3.30189
Bifidobacterium subtile	2267	0.55	0.69	1.75	2.53623
Bifidobacterium aemilianum	1628	0.5	0.75	1.75	2.33333
Mycobacterium sherrisii	5122	0.42	0.83	1.75	2.10843
Mycobacterium terramassiliense	5593	0.36	0.89	1.75	1.96629
Pseudoclavibacter helvolus	3596	0.28	0.97	1.75	1.80412
Bifidobacterium bohemicum	1569	0.6	0.64	1.76	2.75
Spelaeicoccus albus	3655	0.58	0.66	1.76	2.66667
Hoyosella subflava DQS3-9A1	4461	0.49	0.75	1.76	2.34667
Mycobacterium xenopi	4910	0.46	0.79	1.76	2.22785
Mycobacterium heidelbergense	4589	0.43	0.81	1.76	2.17284
Mycobacterium cookii	4896	0.41	0.83	1.76	2.12048
Cryobacterium soli	3985	0.41	0.84	1.76	2.09524
Mycobacterium marseillense	4820	0.38	0.86	1.76	2.04651
Mycobacterium palustre	5663	0.35	0.88	1.76	2
Mycobacterium colombiense CECT 3035	5199	0.34	0.9	1.76	1.95556
Mycobacterium kubicae	5022	0.4	0.84	1.77	2.10714
Agreia bicolorata	3611	0.35	0.89	1.77	1.98876
Bifidobacterium lemurum	2299	0.58	0.64	1.78	2.78125
Mycobacterium branderi	5713	0.46	0.75	1.78	2.37333
Subtercola lobariae	3775	0.42	0.8	1.78	2.225
Mycobacterium shinjukuense	3967	0.39	0.83	1.78	2.14458
Mycobacterium vulneris	5815	0.38	0.84	1.78	2.11905
Marisediminicola antarctica	3062	0.36	0.85	1.78	2.09412
Mycobacterium interjectum	5810	0.37	0.85	1.78	2.09412
Mycobacterium neglectum	5953	0.34	0.88	1.78	2.02273
Marisediminicola senii	3016	0.29	0.93	1.78	1.91398
Thermoleophilum album	2062	0.29	0.93	1.78	1.91398
Rathayibacter toxicus	2114	0.6	0.61	1.79	2.93443
Hoyosella altamirensis	4460	0.5	0.71	1.79	2.52113
Bifidobacterium vansinderenii	2502	0.47	0.74	1.79	2.41892
Bifidobacterium saimiriisciurei	2103	0.45	0.76	1.79	2.35526
Mycobacterium lacus	4573	0.38	0.82	1.79	2.18293
Mycolicibacterium helvum	5901	0.38	0.83	1.79	2.15663
Mycobacterium paraffinicum	6031	0.37	0.85	1.79	2.10588
Solirubrobacter soli DSM 22325	8543	0.32	0.89	1.79	2.01124
Longispora albida DSM 44784	6285	0.31	0.9	1.79	1.98889
Mycobacterium gallinarum	6063	0.32	0.9	1.79	1.98889
Mycobacterium seoulense	5047	0.3	0.91	1.79	1.96703
Corynebacterium variabile	2904	0.27	0.94	1.79	1.90426
Bifidobacterium pseudocatenulatum	1691	0.76	0.44	1.8	4.09091
Kocuria carniphila	2997	0.57	0.63	1.8	2.85714
Bifidobacterium callimiconis	2232	0.46	0.74	1.8	2.43243
Mycobacterium heckeshornense	4540	0.46	0.74	1.8	2.43243
Mycobacterium persicum	5510	0.41	0.79	1.8	2.27848
Mycolicibacterium sarraceniae	4656	0.41	0.79	1.8	2.27848
Mycobacterium kansasii ATCC 12478	5641	0.4	0.8	1.8	2.25
DSM 45069	5719	0.39	0.81	1.8	2.22222
Mycobacterium scrofulaceum	5764	0.35	0.85	1.8	2.11765
Mycolicibacterium tusciae	5916	0.32	0.88	1.8	2.04545
Gryllotalpicola protaetiae	3546	0.27	0.93	1.8	1.93548
Microbacterium amylolyticum	2432	0.57	0.62	1.81	2.91935
Mycetocola miduiensis	3135	0.47	0.73	1.81	2.47945
Mycolicibacter heraklionensis	4382	0.38	0.81	1.81	2.23457
Mycobacterium mantenii	5646	0.35	0.84	1.81	2.15476
Mycobacterium intracellulare ATCC 13950	4970	0.34	0.85	1.81	2.12941
Mycobacterium europaeum	5747	0.33	0.86	1.81	2.10465
Mycobacterium alsense	5290	0.31	0.88	1.81	2.05682
Acidimicrobium ferrooxidans DSM 10331	2029	0.23	0.96	1.81	1.88542
Glycomyces sambucus	5039	0.23	0.96	1.81	1.88542
Glycomyces terrestris	4716	0.23	0.96	1.81	1.88542
Chryseoglobus indicus	2455	0.16	1.03	1.81	1.75728
Bifidobacterium scaligerum	2042	0.69	0.49	1.82	3.71429
Tamaricihabitans halophyticus	5896	0.44	0.74	1.82	2.45946
Mycobacterium attenuatum	5525	0.42	0.75	1.82	2.42667
Mycobacterium stomatepiae	5765	0.41	0.77	1.82	2.36364
Mycolicibacterium moriokaense	5961	0.34	0.84	1.82	2.16667
Mycobacterium paraseoulense	5628	0.32	0.87	1.82	2.09195
Mycolicibacterium gadium	5748	0.31	0.87	1.82	2.09195
Agrococcus casei LMG 22410	2711	0.28	0.89	1.82	2.04494
Corynebacterium terpenotabidum Y-11	2369	0.27	0.91	1.82	2
Chryseoglobus frigidaquae	2416	0.16	1.03	1.82	1.76699
LMG 11043	1669	0.75	0.43	1.83	4.25581
DSM 20436	2102	0.53	0.63	1.83	2.90476
Pseudoscardovia radai	1758	0.48	0.69	1.83	2.65217
Mycetocola manganoxydans	2861	0.4	0.77	1.83	2.37662
Mycobacterium gastri	5107	0.4	0.77	1.83	2.37662
Allorhizocola rhizosphaerae	8297	0.38	0.78	1.83	2.34615
Rothia koreensis	2536	0.38	0.78	1.83	2.34615
Mycobacterium asiaticum DSM 44297	5441	0.38	0.79	1.83	2.31646
Mycolicibacter virginiensis	4626	0.39	0.79	1.83	2.31646
Mycobacterium parascrofulaceum ATCC BAA-614	6058	0.35	0.83	1.83	2.20482
JCM 16368	5974	0.33	0.83	1.83	2.20482
Mycobacterium paraintracellulare	5072	0.33	0.84	1.83	2.17857
Mycolicibacterium llatzerense	5839	0.32	0.84	1.83	2.17857
Mycobacterium pseudoshottsii JCM 15466	5352	0.31	0.86	1.83	2.12791
Gordonia araii NBRC 100433	3702	0.27	0.91	1.83	2.01099
Corynebacterium sphenisci DSM 44792	2279	0.12	1.05	1.83	1.74286
Bifidobacterium crudilactis	1861	0.54	0.62	1.84	2.96774
Bifidobacterium psychraerophilum	2095	0.49	0.67	1.84	2.74627
Flaviflexus huanghaiensis	2230	0.49	0.67	1.84	2.74627
Mycobacterium pseudokansasii	5623	0.41	0.75	1.84	2.45333
Mycobacterium gordonae	6751	0.38	0.78	1.84	2.35897
Stackebrandtia nassauensis DSM 44728	6396	0.38	0.78	1.84	2.35897
Mycobacterium paragordonae	6349	0.36	0.8	1.84	2.3
Subtercola vilae	3734	0.36	0.8	1.84	2.3
Mycolicibacterium hodleri	6648	0.27	0.88	1.84	2.09091
Nesterenkonia massiliensis	2434	0.53	0.62	1.85	2.98387
Bifidobacterium moukalabense	1955	0.47	0.67	1.85	2.76119
Bifidobacterium primatium	2062	0.44	0.72	1.85	2.56944
Mycobacterium shottsii	5387	0.39	0.76	1.85	2.43421
Antrihabitans stalactiti	6265	0.36	0.79	1.85	2.34177
Mycolicibacterium rhodesiae	5697	0.33	0.82	1.85	2.2561
Mycolicibacterium aichiense	5578	0.31	0.84	1.85	2.20238
Nesterenkonia haasae	3172	0.44	0.7	1.86	2.65714
Bifidobacterium choloepi	1647	0.41	0.73	1.86	2.54795
Mycobacterium ostraviense	5451	0.41	0.74	1.86	2.51351
Leucobacter insecticola	2674	0.37	0.76	1.86	2.44737
Cryobacterium tepidiphilum	2684	0.31	0.83	1.86	2.24096
Schaalia turicensis ACS-279-V-Col4	1681	0.65	0.48	1.87	3.89583
Nesterenkonia salmonea	3080	0.45	0.68	1.87	2.75
Mycobacterium innocens	5710	0.4	0.74	1.87	2.52703
Mycolicibacterium elephantis	4945	0.3	0.84	1.87	2.22619
Glycomyces albidus	5152	0.22	0.92	1.87	2.03261
Dermatophilus congolensis	2244	0.79	0.33	1.88	5.69697
Nesterenkonia alba DSM 19423	2332	0.64	0.48	1.88	3.91667
Bifidobacterium callitrichidarum	2540	0.57	0.55	1.88	3.41818
Corynebacterium glyciniphilum AJ 3170	3238	0.3	0.81	1.88	2.32099
Mycobacterium bohemicum	4946	0.3	0.83	1.88	2.26506
Mycolicibacterium celeriflavum	4662	0.28	0.84	1.88	2.2381
Arthrobacter ruber	3309	0.19	0.93	1.88	2.02151
Pseudoclavibacter terrae	3520	0.2	0.93	1.88	2.02151
Frondihabitans australicus	3783	0.14	0.99	1.88	1.89899
Mycobacterium botniense	3916	0.45	0.66	1.89	2.86364
Bifidobacterium simiarum	2061	0.39	0.72	1.89	2.625
Glaciibacter superstes DSM 21135	4478	0.37	0.74	1.89	2.55405
Mycobacterium timonense	6239	0.34	0.77	1.89	2.45455
Mycolicibacterium lutetiense	5986	0.34	0.77	1.89	2.45455
Mycolicibacterium holsaticum	5695	0.33	0.79	1.89	2.39241
Gordonia asplenii	5797	0.24	0.87	1.89	2.17241
Corynebacterium nuruki S6-4	2785	0.22	0.88	1.89	2.14773
Cryobacterium mesophilum	2312	0.23	0.88	1.89	2.14773
Leucobacter coleopterorum	2968	0.45	0.65	1.9	2.92308
Thermobifida fusca YX	3065	0.45	0.65	1.9	2.92308
Bifidobacterium catulorum	2035	0.39	0.71	1.9	2.67606
Mycolicibacter icosiumassiliensis	4567	0.39	0.72	1.9	2.63889
Sinomonas albida	3416	0.22	0.89	1.9	2.13483
Demequina aestuarii	2579	0.17	0.93	1.9	2.04301
Mycolicibacterium agri	6771	0.36	0.73	1.91	2.61644
Mycobacterium bouchedurhonense	5591	0.34	0.75	1.91	2.54667
Mycobacterium avium subsp. hominissuis	4857	0.33	0.76	1.91	2.51316
Mycobacterium saskatchewanense	5533	0.31	0.78	1.91	2.44872
Mycolicibacter minnesotensis	3770	0.31	0.78	1.91	2.44872
Mycolicibacterium pulveris	5253	0.3	0.78	1.91	2.44872
Mycolicibacterium mucogenicum DSM 44124	5818	0.29	0.8	1.91	2.3875
Mycolicibacterium madagascariense	5503	0.21	0.88	1.91	2.17045
Phytomonospora endophytica	7661	0.21	0.88	1.91	2.17045
Bifidobacterium faecale	1807	0.63	0.44	1.92	4.36364
JCM 7096	1553	0.52	0.56	1.92	3.42857
Bifidobacterium tissieri	2226	0.45	0.63	1.92	3.04762
Bifidobacterium margollesii	2274	0.4	0.67	1.92	2.86567
Asanoa ishikariensis	8282	0.33	0.75	1.92	2.56
Gordonia crocea	3522	0.31	0.77	1.92	2.49351
Mycolicibacterium brumae	3670	0.31	0.77	1.92	2.49351
Fodinicola acaciae	8274	0.3	0.78	1.92	2.46154
Homoserinimonas aerilata	2636	0.24	0.84	1.92	2.28571
Bifidobacterium actinocoloniiforme DSM 22766	1460	0.58	0.49	1.93	3.93878
Bifidobacterium myosotis	2153	0.45	0.62	1.93	3.1129
Asanoa hainanensis	7983	0.3	0.76	1.93	2.53947
Mycolicibacter terrae	4141	0.3	0.78	1.93	2.47436
Mycolicibacterium phlei	5030	0.29	0.78	1.93	2.47436
Asanoa ferruginea	8278	0.29	0.79	1.93	2.44304
Mycolicibacter longobardus	4540	0.28	0.79	1.93	2.44304
Mycolicibacterium phocaicum	5529	0.28	0.79	1.93	2.44304
Mycolicibacter nonchromogenicus	4035	0.27	0.8	1.93	2.4125
Mycolicibacterium nivoides	6532	0.27	0.8	1.93	2.4125
Sinomonas humi	4077	0.27	0.8	1.93	2.4125
Mycobacterium parmense	5408	0.26	0.81	1.93	2.38272
Gordonia kroppenstedtii DSM 45133	3947	0.25	0.82	1.93	2.35366
Longispora fulva	7846	0.24	0.83	1.93	2.3253
Glycomyces harbinensis	5468	0.24	0.84	1.93	2.29762
Leucobacter celer subsp. astrifaciens	3658	0.23	0.84	1.93	2.29762
Planctomonas deserti	3564	0.2	0.87	1.93	2.21839
Yonghaparkia alkaliphila	2603	0.15	0.92	1.93	2.09783
Bifidobacterium adolescentis	1771	0.65	0.41	1.94	4.73171
Actinomyces bouchesdurhonensis	2121	0.55	0.51	1.94	3.80392
Bifidobacterium biavatii DSM 23969	2576	0.53	0.53	1.94	3.66038
Segniliparus rugosus ATCC BAA-974	3449	0.38	0.68	1.94	2.85294
Mycolicibacter kumamotonensis	4521	0.32	0.74	1.94	2.62162
Subtercola frigoramans	3294	0.32	0.74	1.94	2.62162
Mycolicibacterium alvei	5669	0.31	0.75	1.94	2.58667
Mycolicibacterium aubagnense	5957	0.3	0.76	1.94	2.55263
Mycobacterium neumannii	5043	0.28	0.77	1.94	2.51948
Mycolicibacterium anyangense	5283	0.29	0.77	1.94	2.51948
Mycolicibacterium conceptionense	6117	0.29	0.77	1.94	2.51948
Mycobacterium syngnathidarum	6031	0.28	0.78	1.94	2.48718
Mycolicibacterium iranicum	5992	0.28	0.78	1.94	2.48718
Mycolicibacterium komanii	5089	0.28	0.78	1.94	2.48718
Glycomyces arizonensis DSM 44726	4567	0.27	0.79	1.94	2.4557
Mycolicibacterium boenickei	6193	0.26	0.8	1.94	2.425
Glycomyces xiaoerkulensis	3931	0.24	0.82	1.94	2.36585
Arthrobacter pityocampae	3345	0.18	0.87	1.94	2.22989
DSM 13734	2502	0.4	0.66	1.95	2.95455
Amycolatopsis xylanica	8402	0.38	0.67	1.95	2.91045
Kribbella antibiotica	8414	0.38	0.67	1.95	2.91045
Mycolicibacter arupensis	4093	0.31	0.74	1.95	2.63514
Mycobacterium lehmannii	4944	0.28	0.77	1.95	2.53247
Mycolicibacterium setense	5622	0.25	0.8	1.95	2.4375
Mycolicibacterium arabiense	5961	0.19	0.85	1.95	2.29412
Mycolicibacterium farcinogenes	5715	0.27	0.77	1.96	2.54545
Mycolicibacterium fluoranthenivorans	6233	0.24	0.79	1.96	2.48101
Mycolicibacterium peregrinum	6108	0.26	0.79	1.96	2.48101
Gaiella occulta	3086	0.1	0.93	1.96	2.10753
Bifidobacterium animalis subsp. lactis	1573	0.42	0.62	1.97	3.17742
Rhodococcus globerulus	6105	0.37	0.65	1.97	3.03077
Allocatelliglobosispora scoriae	7871	0.3	0.72	1.97	2.73611
Mycolicibacter sinensis	4308	0.3	0.73	1.97	2.69863
Mycolicibacter engbaekii	4097	0.27	0.76	1.97	2.59211
Mycolicibacterium fortuitum	5896	0.26	0.77	1.97	2.55844
Mycolicibacterium neworleansense	5902	0.25	0.77	1.97	2.55844
Diaminobutyricibacter tongyongensis	3809	0.25	0.78	1.97	2.52564
Mycolicibacterium porcinum	6541	0.24	0.79	1.97	2.49367
Arthrobacter echini	2920	0.19	0.84	1.97	2.34524
Leucobacter zeae	3024	0.18	0.85	1.97	2.31765
Arthrobacter bussei	3296	0.17	0.86	1.97	2.2907
LMG 11596	1487	0.71	0.31	1.98	6.3871
Bifidobacterium ramosum	2267	0.47	0.55	1.98	3.6
Schaalia meyeri	1726	0.37	0.65	1.98	3.04615
Aldersonia kunmingensis	5213	0.34	0.69	1.98	2.86957
Herbidospora mongoliensis	8126	0.33	0.69	1.98	2.86957
Asanoa iriomotensis	8011	0.29	0.72	1.98	2.75
Mycolicibacterium wolinskyi	7185	0.3	0.72	1.98	2.75
Mycolicibacter hiberniae	4004	0.27	0.75	1.98	2.64
Leucobacter chironomi DSM 19883	2668	0.25	0.76	1.98	2.60526
Gryllotalpicola ginsengisoli DSM 22003	2750	0.23	0.8	1.98	2.475
Microbacterium lindanitolerans	3210	0.37	0.64	1.99	3.10938
Mycolicibacterium novocastrense	5970	0.28	0.73	1.99	2.72603
Mycolicibacterium frederiksbergense	6322	0.26	0.75	1.99	2.65333
Mycolicibacterium septicum DSM 44393	6477	0.26	0.75	1.99	2.65333
Mycolicibacterium malmesburyense	5276	0.24	0.77	1.99	2.58442
Actinokineospora baliensis	6644	0.22	0.8	1.99	2.4875
Leucobacter triazinivorans	3048	0.21	0.8	1.99	2.4875
Compostimonas suwonensis	3392	0.2	0.81	1.99	2.45679
Acaricomes phytoseiuli DSM 14247	2241	0.49	0.51	2	3.92157
Bifidobacterium bombi DSM 19703	1456	0.47	0.53	2	3.77358
Bifidobacterium reuteri DSM 23975	2168	0.47	0.53	2	3.77358
Microbacterium nanhaiense	2945	0.45	0.54	2	3.7037
Bifidobacterium avesanii	2056	0.37	0.63	2	3.1746
Actinoplanes tereljensis	9556	0.35	0.65	2	3.07692
Nesterenkonia natronophila	2263	0.36	0.65	2	3.07692
Mycolicibacter algericus	4474	0.3	0.7	2	2.85714
Mycobacterium helveticum	5442	0.26	0.74	2	2.7027
Tsukamurella paurometabola DSM 20162	4240	0.26	0.74	2	2.7027
Glycomyces paridis	4958	0.23	0.77	2	2.5974
Mycolicibacterium diernhoferi	5648	0.23	0.77	2	2.5974
Rhodococcus kyotonensis	5752	0.24	0.77	2	2.5974
Arthrobacter agilis	2951	0.17	0.83	2	2.40964
Sinomonas mesophila	3569	0.14	0.86	2	2.32558
Tessaracoccus timonensis	2565	0.45	0.54	2.01	3.72222
Bifidobacterium mongoliense	1748	0.42	0.57	2.01	3.52632
Peptidiphaga gingivicola	2042	0.39	0.6	2.01	3.35
Demetria terragena DSM 11295	3356	0.39	0.61	2.01	3.29508
Bifidobacterium cuniculi	2216	0.37	0.62	2.01	3.24194
Microbacterium agarici	3079	0.37	0.62	2.01	3.24194
Mycobacterium aquaticum	7485	0.28	0.71	2.01	2.83099
Mycolicibacterium rutilum	5715	0.25	0.74	2.01	2.71622
Leucobacter ruminantium	2992	0.23	0.76	2.01	2.64474
Mycolicibacterium aurum	5611	0.22	0.77	2.01	2.61039
Mycolicibacterium sediminis	5860	0.16	0.83	2.01	2.42169
Rhodococcus oryzae	4875	0.15	0.84	2.01	2.39286
Demequina activiva	2344	0.12	0.87	2.01	2.31034
Bifidobacterium vespertilionis	2342	0.34	0.64	2.02	3.15625
Mycobacterium genavense ATCC 51234	4674	0.34	0.64	2.02	3.15625
Kribbella albertanoniae	8929	0.32	0.67	2.02	3.01493
Mycobacterium dioxanotrophicus	7549	0.3	0.68	2.02	2.97059
Mycolicibacterium insubricum	4225	0.3	0.68	2.02	2.97059
Pseudonocardia eucalypti	8225	0.3	0.68	2.02	2.97059
Mycobacterium novum	4101	0.29	0.69	2.02	2.92754
Herbidospora cretacea	7474	0.28	0.7	2.02	2.88571
Herbidospora galbida	7671	0.28	0.7	2.02	2.88571
Mycolicibacterium brisbanense	6967	0.28	0.7	2.02	2.88571
Herbidospora sakaeratensis	7652	0.27	0.71	2.02	2.84507
Mycolicibacter senuensis	4169	0.25	0.73	2.02	2.76712
Mycolicibacterium houstonense	6359	0.25	0.73	2.02	2.76712
Pseudolysinimonas yzui	3014	0.23	0.75	2.02	2.69333
Tsukamurella asaccharolytica	3918	0.21	0.76	2.02	2.65789
Rothia halotolerans	2678	0.17	0.81	2.02	2.49383
Sinomonas susongensis	3471	0.16	0.82	2.02	2.46341
Egibacter rhizosphaerae	4178	0.13	0.85	2.02	2.37647
Bifidobacterium porcinum DSM 17755	1536	0.55	0.42	2.03	4.83333
Bifidobacterium ruminantium DSM 6489	1814	0.53	0.44	2.03	4.61364
Acrocarpospora corrugata	8322	0.33	0.64	2.03	3.17187
Bifidobacterium jacchi	2075	0.3	0.67	2.03	3.02985
Planosporangium flavigriseum	5263	0.29	0.68	2.03	2.98529
Herbidospora daliensis	7677	0.27	0.7	2.03	2.9
Mycolicibacterium mageritense	7562	0.26	0.71	2.03	2.85915
Asanoa siamensis	8109	0.25	0.72	2.03	2.81944
Cryptosporangium phraense	7829	0.23	0.73	2.03	2.78082
Mycolicibacterium flavescens	5736	0.24	0.73	2.03	2.78082
Virgisporangium aliadipatigenens	9239	0.23	0.74	2.03	2.74324
Nocardia panacis	6684	0.22	0.75	2.03	2.70667
Tsukamurella spumae	4323	0.19	0.78	2.03	2.60256
Schaalia vaccimaxillae DSM 15804	2009	0.59	0.36	2.04	5.66667
Bifidobacterium boum	1675	0.6	0.37	2.04	5.51351
Pseudoscardovia suis	1654	0.5	0.46	2.04	4.43478
Schaalia odontolytica	2037	0.46	0.5	2.04	4.08
Nonomuraea endophytica	10503	0.31	0.65	2.04	3.13846
Bifidobacterium minimum DSM 20102	1509	0.3	0.67	2.04	3.04478
Nocardia goodfellowii	7273	0.28	0.68	2.04	3
Mycolicibacterium canariasense	6689	0.27	0.69	2.04	2.95652
Herbidospora solisilvae	7557	0.27	0.7	2.04	2.91429
Mycolicibacterium cosmeticum	6188	0.26	0.7	2.04	2.91429
Mycolicibacterium gilvum	5959	0.26	0.7	2.04	2.91429
Leucobacter chromiiresistens	2915	0.26	0.71	2.04	2.87324
Rhodococcus trifolii	4898	0.23	0.73	2.04	2.79452
Tsukamurella sputi	4789	0.21	0.75	2.04	2.72
Propioniciclava tarda	2764	0.21	0.76	2.04	2.68421
Galbitalea soli	2837	0.18	0.78	2.04	2.61538
Rhodococcus maanshanensis NBRC 100610	5077	0.15	0.81	2.04	2.51852
Bifidobacterium aerophilum	2322	0.45	0.5	2.05	4.1
Acrocarpospora macrocephala	10608	0.37	0.58	2.05	3.53448
Leucobacter tardus	2697	0.35	0.59	2.05	3.47458
Streptomyces zagrosensis	7048	0.36	0.59	2.05	3.47458
Acidothermus cellulolyticus 11B	2135	0.33	0.63	2.05	3.25397
Mycolicibacillus koreensis	3648	0.31	0.64	2.05	3.20312
Nocardia anaemiae NBRC 100462	7626	0.29	0.66	2.05	3.10606
Herbidospora yilanensis	7119	0.26	0.69	2.05	2.97101
Lipingzhangella halophila	6250	0.25	0.7	2.05	2.92857
Mycolicibacterium neoaurum	5250	0.22	0.73	2.05	2.80822
Tsukamurella pseudospumae	5075	0.17	0.77	2.05	2.66234
Nesterenkonia sphaerica	2589	0.37	0.57	2.06	3.61404
Segniliparus rotundus DSM 44985	3026	0.37	0.57	2.06	3.61404
Acrocarpospora pleiomorpha	10262	0.36	0.59	2.06	3.49153
Nesterenkonia alkaliphila	3059	0.33	0.61	2.06	3.37705
Nocardia colli	9016	0.3	0.64	2.06	3.21875
Nocardia suismassiliense	8365	0.3	0.64	2.06	3.21875
Nocardia concava NBRC 100430	8313	0.29	0.65	2.06	3.16923
Nocardia acidivorans NBRC 108247	7034	0.28	0.66	2.06	3.12121
Nocardia altamirensis NBRC 108246	8629	0.27	0.67	2.06	3.07463
Virgisporangium aurantiacum	12420	0.25	0.69	2.06	2.98551
Mycolicibacterium chitae	5094	0.24	0.7	2.06	2.94286
Mycolicibacterium vanbaalenii PYR-1	6064	0.24	0.7	2.06	2.94286
Flaviflexus salsibiostraticola	2368	0.21	0.73	2.06	2.82192
Leucobacter muris	2937	0.2	0.73	2.06	2.82192
Demequina pelophila	2412	0.16	0.77	2.06	2.67532
Demequina rhizosphaerae	2821	0.15	0.79	2.06	2.60759
Herbiconiux flava	3584	0.12	0.82	2.06	2.5122
Euzebya tangerina	4277	0.1	0.85	2.06	2.42353
Bifidobacterium thermophilum	1700	0.5	0.43	2.07	4.81395
Rathayibacter iranicus	3214	0.36	0.57	2.07	3.63158
Nesterenkonia muleiensis	3388	0.32	0.61	2.07	3.39344
Kibdelosporangium aridum	10948	0.3	0.63	2.07	3.28571
Actinoplanes durhamensis	9337	0.3	0.64	2.07	3.23437
Haloactinospora alba	4433	0.29	0.64	2.07	3.23437
Nocardia crassostreae	7718	0.28	0.64	2.07	3.23437
Nocardia vinacea NBRC 16497	9172	0.3	0.64	2.07	3.23437
Nocardia ninae NBRC 108245	8828	0.28	0.65	2.07	3.18462
Galactobacter valiniphilus	3116	0.26	0.67	2.07	3.08955
Kribbella jejuensis	7195	0.26	0.67	2.07	3.08955
Nonomuraea typhae	10576	0.26	0.67	2.07	3.08955
Nocardiopsis gilva YIM 90087	5366	0.24	0.69	2.07	3
Rhodococcus marinonascens NBRC 14363	4561	0.24	0.69	2.07	3
Catenulispora acidiphila DSM 44928	8970	0.23	0.7	2.07	2.95714
Mycolicibacterium austroafricanum	5880	0.23	0.71	2.07	2.91549
Mycolicibacterium bacteremicum	5643	0.2	0.73	2.07	2.83562
Virgisporangium ochraceum	10361	0.2	0.74	2.07	2.7973
Nocardioides speluncae	5478	0.18	0.75	2.07	2.76
Tsukamurella conjunctivitidis	5112	0.18	0.75	2.07	2.76
Tsukamurella tyrosinosolvens	4754	0.18	0.75	2.07	2.76
Demequina maris	2760	0.16	0.77	2.07	2.68831
Leifsonia flava	3480	0.16	0.77	2.07	2.68831
Bifidobacterium thermacidophilum subsp. thermacidophilum DSM 15837	1679	0.54	0.38	2.08	5.47368
Bifidobacterium coryneforme	1369	0.46	0.46	2.08	4.52174
Bifidobacterium bifidum NCIMB 41171	1779	0.45	0.47	2.08	4.42553
Bifidobacterium pseudolongum	1629	0.45	0.47	2.08	4.42553
Stackebrandtia endophytica	5174	0.36	0.57	2.08	3.64912
Haloechinothrix halophila YIM 93223	5018	0.31	0.62	2.08	3.35484
Nocardia pseudovaccinii NBRC 100343	9088	0.28	0.64	2.08	3.25
Kribbella catacumbae DSM 19601	8821	0.27	0.65	2.08	3.2
Mycolicibacterium fallax	3893	0.22	0.7	2.08	2.97143
Subtercola boreus	3853	0.22	0.7	2.08	2.97143
Actinokineospora cianjurensis	6582	0.18	0.74	2.08	2.81081
Demequina silvatica	2753	0.17	0.75	2.08	2.77333
Bifidobacterium apri	1793	0.53	0.38	2.09	5.5
Acrocarpospora phusangensis	8055	0.31	0.59	2.09	3.54237
Actinoplanes atraurantiacus	10117	0.3	0.61	2.09	3.42623
Kribbella sandramycini	7337	0.28	0.63	2.09	3.31746
Phytohabitans rumicis	9707	0.28	0.63	2.09	3.31746
Actinocrispum wychmicini	10564	0.25	0.66	2.09	3.16667
Actinokineospora alba	6477	0.25	0.66	2.09	3.16667
Microbacterium humi	3246	0.25	0.66	2.09	3.16667
Nocardia uniformis NBRC 13702	7867	0.25	0.66	2.09	3.16667
NBRC 15527	6933	0.22	0.69	2.09	3.02899
Lentzea waywayandensis	9232	0.2	0.7	2.09	2.98571
Catenulispora pinisilvae	9784	0.2	0.71	2.09	2.94366
Mycolicibacterium parafortuitum	5608	0.21	0.71	2.09	2.94366
Glycomyces tenuis DSM 44171	5290	0.2	0.72	2.09	2.90278
Herbiconiux ginsengi	4490	0.19	0.72	2.09	2.90278
Tsukamurella pulmonis	4563	0.2	0.72	2.09	2.90278
Actinokineospora terrae	6583	0.19	0.73	2.09	2.86301
Herbiconiux solani NBRC 106740	3604	0.18	0.74	2.09	2.82432
Patulibacter americanus DSM 16676	4072	0.06	0.85	2.09	2.45882
Bifidobacterium asteroides PRL2011	1661	0.45	0.45	2.1	4.66667
Bifidobacterium xylocopae	1502	0.4	0.51	2.1	4.11765
Leifsonia xyli subsp. cynodontis DSM 46306	2619	0.31	0.58	2.1	3.62069
Rhodococcus enclensis	6935	0.29	0.6	2.1	3.5
Actinoplanes rishiriensis	9763	0.28	0.62	2.1	3.3871
Nocardia inohanensis NBRC 100128	7313	0.27	0.63	2.1	3.33333
Rhodococcus qingshengii	6076	0.27	0.63	2.1	3.33333
Actinokineospora inagensis DSM 44258	6279	0.26	0.64	2.1	3.28125
Nocardia tenerifensis	8788	0.26	0.64	2.1	3.28125
Nocardia terrae	8573	0.25	0.65	2.1	3.23077
Lentzea albidocapillata	8097	0.21	0.69	2.1	3.04348
Demequina phytophila	2773	0.17	0.73	2.1	2.87671
Bifidobacterium pullorum	1658	0.39	0.5	2.11	4.22
Sinosporangium siamense	7536	0.31	0.58	2.11	3.63793
Nocardia terpenica	8625	0.28	0.61	2.11	3.45902
Rhodococcus erythropolis	5879	0.28	0.61	2.11	3.45902
Kribbella soli	8328	0.26	0.63	2.11	3.34921
Kribbella sindirgiensis	8420	0.25	0.64	2.11	3.29687
Mycolicibacterium doricum	3792	0.25	0.64	2.11	3.29687
Actinokineospora xionganensis	6242	0.24	0.65	2.11	3.24615
Nonomuraea soli	9149	0.23	0.67	2.11	3.14925
Mycolicibacterium hassiacum DSM 44199	4847	0.21	0.68	2.11	3.10294
Pseudonocardia acaciae DSM 45401	9397	0.2	0.68	2.11	3.10294
Catenulispora rubra	10964	0.2	0.69	2.11	3.05797
DSM 20214	1354	0.42	0.45	2.12	4.71111
Bifidobacterium merycicum DSM 6492	1824	0.42	0.46	2.12	4.6087
Microbacterium excoecariae	2442	0.32	0.55	2.12	3.85455
Rathayibacter agropyri	2859	0.29	0.58	2.12	3.65517
Actinomadura barringtoniae	10487	0.27	0.62	2.12	3.41935
Actinoplanes globisporus DSM 43857	9913	0.26	0.62	2.12	3.41935
Kibdelosporangium banguiense	11291	0.26	0.62	2.12	3.41935
Mycolicibacillus trivialis	3407	0.25	0.62	2.12	3.41935
Amycolatopsis anabasis	9991	0.25	0.63	2.12	3.36508
Garicola koreensis	2065	0.24	0.64	2.12	3.3125
Nocardia seriolae	7469	0.25	0.64	2.12	3.3125
Nocardia mexicana	8033	0.23	0.65	2.12	3.26154
Nocardiopsis valliformis DSM 45023	6157	0.22	0.66	2.12	3.21212
Mycolicibacterium vaccae 95051	5810	0.2	0.67	2.12	3.16418
Rhodococcus yunnanensis NBRC 103083	5731	0.2	0.68	2.12	3.11765
Actinokineospora auranticolor	7270	0.18	0.69	2.12	3.07246
Mycolicibacterium hippocampi	5830	0.19	0.69	2.12	3.07246
Mycobacterium kyogaense	5460	0.18	0.7	2.12	3.02857
Mycolicibacterium obuense	5250	0.19	0.7	2.12	3.02857
Mycolicibacterium psychrotolerans	5421	0.18	0.7	2.12	3.02857
Actinokineospora fastidiosa	6332	0.17	0.71	2.12	2.98592
Rhodococcus tukisamuensis	4897	0.13	0.75	2.12	2.82667
Streptomonospora nanhaiensis	5419	0.11	0.77	2.12	2.75325
Sinomonas atrocyanea	4059	0.1	0.78	2.12	2.71795
Conexibacter woesei DSM 14684	5875	0.07	0.8	2.12	2.65
Actinoplanes humidus	9849	0.32	0.55	2.13	3.87273
Actinoplanes abujensis	8424	0.27	0.6	2.13	3.55
Nocardia yamanashiensis NBRC 100130	8277	0.26	0.61	2.13	3.4918
Nocardia yunnanensis	7391	0.25	0.61	2.13	3.4918
Amycolatopsis nigrescens CSC17Ta-90	8471	0.24	0.62	2.13	3.43548
Herbihabitans rhizosphaerae	6531	0.25	0.62	2.13	3.43548
Kribbella aluminosa	8362	0.24	0.62	2.13	3.43548
Lentzea flaviverrucosa	8841	0.19	0.68	2.13	3.13235
Mycolicibacterium chubuense	5645	0.17	0.7	2.13	3.04286
Frigoribacterium endophyticum	3031	0.08	0.8	2.13	2.6625
Bifidobacterium callitrichos	2201	0.29	0.57	2.14	3.75439
Kribbella qitaiheensis	7610	0.28	0.58	2.14	3.68966
Nonomuraea solani	11969	0.26	0.6	2.14	3.56667
Nonomuraea turkmeniaca	10880	0.26	0.6	2.14	3.56667
Actinospica robiniae DSM 44927	8495	0.24	0.62	2.14	3.45161
Lentzea kentuckyensis	9307	0.23	0.62	2.14	3.45161
Nocardia transvalensis	7646	0.22	0.63	2.14	3.39683
Lentzea terrae	9813	0.22	0.64	2.14	3.34375
Nocardia pseudobrasiliensis	7818	0.22	0.64	2.14	3.34375
Rhodococcus wratislaviensis	6970	0.22	0.64	2.14	3.34375
Nocardiopsis metallicus	6681	0.21	0.65	2.14	3.29231
Cryptosporangium arvum DSM 44712	8471	0.2	0.66	2.14	3.24242
Lentzea cavernae	9129	0.18	0.67	2.14	3.19403
Lentzea pudingi	8623	0.19	0.67	2.14	3.19403
Frankia inefficax	7124	0.17	0.69	2.14	3.10145
Mycolicibacterium litorale	5258	0.17	0.69	2.14	3.10145
Mycobacterium grossiae	5323	0.15	0.71	2.14	3.01408
Paraoerskovia marina	2655	0.07	0.79	2.14	2.70886
Motilibacter rhizosphaerae	3935	0.02	0.84	2.14	2.54762
Nonomuraea africana	9112	0.23	0.62	2.15	3.46774
Streptomyces beijiangensis	8554	0.23	0.62	2.15	3.46774
Mycolicibacterium duvalii	5291	0.21	0.64	2.15	3.35938
Planosporangium mesophilum	6031	0.21	0.64	2.15	3.35938
Rhodococcus fascians D188	5045	0.21	0.64	2.15	3.35938
Leucobacter massiliensis	2785	0.2	0.65	2.15	3.30769
Mycolicibacterium tokaiense	5979	0.2	0.65	2.15	3.30769
Streptomyces finlayi	8175	0.2	0.65	2.15	3.30769
Lentzea flava	9041	0.19	0.66	2.15	3.25758
Mycobacterium palauense	5867	0.19	0.66	2.15	3.25758
Bifidobacterium leontopitheci	2130	0.37	0.47	2.16	4.59574
Actinoplanes lutulentus	8721	0.36	0.48	2.16	4.5
Bifidobacterium stellenboschense	2202	0.3	0.54	2.16	4
Amycolatopsis taiwanensis DSM 45107	8199	0.28	0.56	2.16	3.85714
Actinopolymorpha alba DSM 45243	7247	0.27	0.57	2.16	3.78947
Nocardia niigatensis NBRC 100131	7564	0.22	0.62	2.16	3.48387
Dactylosporangium sucinum	10975	0.2	0.64	2.16	3.375
Mycolicibacterium monacense	5695	0.19	0.65	2.16	3.32308
Nocardia alba	6525	0.19	0.65	2.16	3.32308
Gordonia phthalatica	4093	0.18	0.66	2.16	3.27273
Corynebacterium neomassiliense	2668	0.16	0.67	2.16	3.22388
Frankia asymbiotica	7613	0.17	0.67	2.16	3.22388
Demequina salsinemoris	2903	0.16	0.68	2.16	3.17647
Frankia saprophytica	8071	0.16	0.68	2.16	3.17647
Lentzea albida	8690	0.16	0.68	2.16	3.17647
Demequina subtropica	2817	0.15	0.69	2.16	3.13043
Spinactinospora alkalitolerans	5870	0.14	0.69	2.16	3.13043
Baekduia soli	5072	0.05	0.79	2.16	2.73418
Bifidobacterium canis	1815	0.46	0.38	2.17	5.71053
Microbacterium gubbeenense DSM 15944	2840	0.27	0.55	2.17	3.94545
Actinoplanes subtropicus	10240	0.25	0.58	2.17	3.74138
Nonomuraea polychroma	10571	0.25	0.58	2.17	3.74138
Phytoactinopolyspora mesophila	5756	0.25	0.58	2.17	3.74138
Actinoplanes ferrugineus	8558	0.23	0.6	2.17	3.61667
Lentzea alba	9288	0.22	0.6	2.17	3.61667
Rhodococcus jostii	8767	0.23	0.61	2.17	3.55738
Streptomyces violascens	8277	0.21	0.61	2.17	3.55738
Haloechinothrix alba	4389	0.21	0.62	2.17	3.5
Mycolicibacterium murale	6445	0.2	0.62	2.17	3.5
Nocardia salmonicida subsp. cummidelens NBRC 100378	6842	0.22	0.62	2.17	3.5
Rhodococcus percolatus	7111	0.21	0.62	2.17	3.5
Williamsia limnetica	5896	0.21	0.62	2.17	3.5
Kribbella italica	8210	0.19	0.64	2.17	3.39062
Lentzea nigeriaca	8698	0.19	0.64	2.17	3.39062
Nocardia otitidiscaviarum	6764	0.18	0.64	2.17	3.39062
Streptomyces longisporoflavus	8596	0.19	0.64	2.17	3.39062
Leifsonia naganoensis	4028	0.17	0.66	2.17	3.28788
Demequina iriomotensis	2913	0.16	0.67	2.17	3.23881
Streptomyces lasiicapitis	8117	0.16	0.67	2.17	3.23881
Umezawaea tangerina	9318	0.15	0.68	2.17	3.19118
Allokutzneria albata	7832	0.14	0.69	2.17	3.14493
Actinorugispora endophytica	4544	0.11	0.72	2.17	3.01389
Microbacterium lacus	3290	0.26	0.56	2.18	3.89286
Amycolatopsis alkalitolerans	6617	0.24	0.57	2.18	3.82456
Catenuloplanes japonicus	9641	0.25	0.57	2.18	3.82456
Amycolatopsis acididurans	8229	0.25	0.58	2.18	3.75862
Amycolatopsis alba DSM 44262	8779	0.23	0.59	2.18	3.69492
Amycolatopsis pittospori	7778	0.23	0.59	2.18	3.69492
Amycolatopsis umgeniensis	8256	0.23	0.59	2.18	3.69492
Cryptosporangium aurantiacum	8662	0.24	0.59	2.18	3.69492
Phytoactinopolyspora endophytica	7385	0.23	0.59	2.18	3.69492
Nesterenkonia populi	2335	0.22	0.6	2.18	3.63333
Mycetocola reblochoni	2743	0.21	0.61	2.18	3.57377
Nocardia vulneris	8391	0.21	0.61	2.18	3.57377
Streptomyces pathocidini	5019	0.21	0.61	2.18	3.57377
Amycolatopsis suaedae	6995	0.19	0.62	2.18	3.51613
Lentzea aerocolonigenes	9748	0.2	0.62	2.18	3.51613
Streptomyces buecherae	6502	0.2	0.62	2.18	3.51613
Planosporangium thailandense	6316	0.19	0.63	2.18	3.46032
Leifsonia aquatica	4159	0.18	0.65	2.18	3.35385
Lentzea deserti	9053	0.18	0.65	2.18	3.35385
Demequina gelatinilytica	2983	0.15	0.67	2.18	3.25373
Marmoricola solisilvae	3801	0.15	0.67	2.18	3.25373
Demequina soli	2801	0.14	0.68	2.18	3.20588
Actinomyces israelii	2101	0.46	0.36	2.19	6.08333
Bifidobacterium rousetti	2506	0.33	0.48	2.19	4.5625
Kribbella solani	7189	0.27	0.54	2.19	4.05556
Sinosporangium album	6142	0.27	0.54	2.19	4.05556
Rathayibacter tritici	3105	0.26	0.55	2.19	3.98182
Streptomyces flavidovirens DSM 40150	6316	0.26	0.55	2.19	3.98182
Streptomyces olivoverticillatus	4876	0.23	0.57	2.19	3.84211
Amycolatopsis azurea DSM 43854	8430	0.23	0.58	2.19	3.77586
Amycolatopsis coloradensis	8224	0.23	0.58	2.19	3.77586
Amycolatopsis thailandensis	8519	0.23	0.58	2.19	3.77586
Phytohabitans flavus	8471	0.22	0.58	2.19	3.77586
Kribbella monticola	7296	0.21	0.59	2.19	3.71186
Phytoactinopolyspora halotolerans	6308	0.22	0.59	2.19	3.71186
Nocardia wallacei	6970	0.21	0.6	2.19	3.65
Phytoactinopolyspora halophila	4475	0.21	0.6	2.19	3.65
Actinoplanes deccanensis	9623	0.2	0.61	2.19	3.59016
Mycolicibacterium confluentis	5409	0.19	0.61	2.19	3.59016
Nocardia blacklockiae	7018	0.2	0.61	2.19	3.59016
Nocardia fluminea	7324	0.2	0.61	2.19	3.59016
Phytohabitans houttuyneae	9984	0.2	0.61	2.19	3.59016
Gordonia humi	4633	0.19	0.62	2.19	3.53226
Mycolicibacterium poriferae	5457	0.19	0.62	2.19	3.53226
Rhodococcus subtropicus	4004	0.2	0.62	2.19	3.53226
Kribbella shirazensis	8026	0.19	0.63	2.19	3.47619
Streptomyces goshikiensis	7255	0.19	0.63	2.19	3.47619
Lentzea jiangxiensis	7945	0.15	0.66	2.19	3.31818
Nocardiopsis prasina DSM 43845	5247	0.11	0.7	2.19	3.12857
Naasia lichenicola	3733	0.09	0.71	2.19	3.08451
Amycolatopsis pithecellobii	7457	0.28	0.52	2.2	4.23077
Brevilactibacter flavus	2713	0.26	0.54	2.2	4.07407
Streptosporangium subroseum	9422	0.25	0.55	2.2	4
Amycolatopsis japonica	8413	0.24	0.56	2.2	3.92857
Microbacterium keratanolyticum	2882	0.25	0.56	2.2	3.92857
Sciscionella marina DSM 45152	8006	0.23	0.57	2.2	3.85965
Nocardia pneumoniae NBRC 100136	6616	0.22	0.58	2.2	3.7931
Rhodococcus koreensis	9162	0.22	0.58	2.2	3.7931
Streptomyces klenkii	6994	0.22	0.58	2.2	3.7931
Nocardia ignorata	6529	0.21	0.59	2.2	3.72881
Streptomyces melanogenes	8423	0.21	0.59	2.2	3.72881
Kribbella pittospori	9025	0.2	0.6	2.2	3.66667
Nocardia coubleae	6027	0.2	0.6	2.2	3.66667
Nocardia stercoris	6609	0.2	0.6	2.2	3.66667
Streptomyces alboniger	6730	0.2	0.6	2.2	3.66667
Thermocrispum municipale DSM 44069	4131	0.19	0.6	2.2	3.66667
Nocardia brasiliensis	7932	0.19	0.61	2.2	3.60656
Nocardia rhizosphaerihabitans	6967	0.19	0.61	2.2	3.60656
Mycolicibacterium smegmatis	6535	0.18	0.62	2.2	3.54839
Streptomyces candidus	6425	0.18	0.62	2.2	3.54839
Thermoactinospora rubra	7806	0.17	0.63	2.2	3.49206
Actinophytocola oryzae	9367	0.16	0.64	2.2	3.4375
Demequina mangrovi	2728	0.16	0.64	2.2	3.4375
Nocardiopsis terrae	5087	0.15	0.65	2.2	3.38462
Nocardiopsis mwathae	5116	0.14	0.66	2.2	3.33333
Streptomyces flavofungini	7674	0.14	0.66	2.2	3.33333
Marmoricola ginsengisoli	4332	0.13	0.68	2.2	3.23529
Nonomuraea cypriaca	10963	0.23	0.55	2.21	4.01818
Nocardia amamiensis NBRC 102102	7669	0.24	0.56	2.21	3.94643
Nonomuraea jabiensis	11826	0.23	0.56	2.21	3.94643
Amycolatopsis oliviviridis	8352	0.22	0.57	2.21	3.87719
Kibdelosporangium persicum	9191	0.23	0.57	2.21	3.87719
Amycolatopsis albispora	8390	0.21	0.58	2.21	3.81034
Agromyces atrinae	3304	0.19	0.6	2.21	3.68333
Nocardia jejuensis NBRC 103114	7501	0.19	0.6	2.21	3.68333
Leifsonia shinshuensis	4157	0.17	0.61	2.21	3.62295
Streptomyces vinaceus	6772	0.16	0.63	2.21	3.50794
Streptomyces xanthochromogenes	7695	0.16	0.63	2.21	3.50794
Streptomyces aureoverticillatus	7598	0.14	0.64	2.21	3.45312
Streptomyces gilvigriseus	4567	0.16	0.64	2.21	3.45312
Actinomyces wuliandei	2500	0.13	0.66	2.21	3.34848
Nocardiopsis ganjiahuensis DSM 45031	6356	0.13	0.66	2.21	3.34848
Rhodococcus agglutinans	4900	0.13	0.66	2.21	3.34848
Nocardiopsis quinghaiensis	5043	0.12	0.67	2.21	3.29851
Nocardiopsis arvandica	5286	0.11	0.69	2.21	3.2029
Actinokineospora iranica	6011	0.23	0.55	2.22	4.03636
Amycolatopsis lurida	8286	0.22	0.55	2.22	4.03636
Dactylosporangium siamense	11205	0.23	0.55	2.22	4.03636
Nocardia africana NBRC 100379	7070	0.23	0.55	2.22	4.03636
Nocardia elegans	5816	0.22	0.55	2.22	4.03636
Amycolatopsis cihanbeyliensis	6672	0.22	0.56	2.22	3.96429
Amycolatopsis keratiniphila	8130	0.22	0.56	2.22	3.96429
Amycolatopsis magusensis	8386	0.22	0.56	2.22	3.96429
Amycolatopsis roodepoortensis	8523	0.23	0.56	2.22	3.96429
Labedaea rhizosphaerae	7654	0.2	0.57	2.22	3.89474
Leekyejoonella antrihumi	4950	0.21	0.57	2.22	3.89474
Nonomuraea angiospora	11781	0.21	0.57	2.22	3.89474
Streptomyces lunaelactis	7153	0.2	0.57	2.22	3.89474
Rhodococcus opacus	7923	0.2	0.58	2.22	3.82759
Rhodococcus opacus	7923	0.2	0.58	2.22	3.82759
Streptomyces prunicolor NBRC 13075	10609	0.2	0.58	2.22	3.82759
Actinoplanes digitatis	7932	0.19	0.59	2.22	3.76271
Kibdelosporangium phytohabitans	10597	0.19	0.59	2.22	3.76271
Pseudonocardia spinosispora DSM 44797	8486	0.19	0.6	2.22	3.7
Citricoccus muralis	3062	0.18	0.61	2.22	3.63934
Nonomuraea dietziae	9582	0.18	0.61	2.22	3.63934
Streptomyces formicae	8050	0.17	0.61	2.22	3.63934
Streptomonospora alba	5088	0.15	0.62	2.22	3.58065
Humibacter albus DSM 18994	3238	0.15	0.63	2.22	3.52381
Streptomyces michiganensis	7601	0.16	0.63	2.22	3.52381
Rhodococcus defluvii	4754	0.12	0.66	2.22	3.36364
Conexibacter arvalis	4772	0.08	0.7	2.22	3.17143
Bifidobacterium parmae	2218	0.28	0.49	2.23	4.55102
Actinomyces urogenitalis	2056	0.23	0.55	2.23	4.05455
Amycolatopsis decaplanina DSM 44594	7692	0.21	0.55	2.23	4.05455
Amycolatopsis regifaucium	7549	0.22	0.55	2.23	4.05455
Hamadaea tsunoensis DSM 44101	8248	0.21	0.55	2.23	4.05455
Phytoactinopolyspora alkaliphila	4897	0.22	0.55	2.23	4.05455
Amycolatopsis pretoriensis	9668	0.2	0.56	2.23	3.98214
Nocardia vermiculata NBRC 100427	6033	0.21	0.56	2.23	3.98214
Nonomuraea glycinis	8891	0.22	0.56	2.23	3.98214
Streptomyces agglomeratus	6239	0.21	0.56	2.23	3.98214
Streptomyces dengpaensis	7792	0.21	0.56	2.23	3.98214
Kitasatospora arboriphila	5258	0.2	0.57	2.23	3.91228
Streptomyces hundungensis	7245	0.2	0.57	2.23	3.91228
Streptomyces rectiverticillatus	6397	0.2	0.57	2.23	3.91228
Gordonia amarae NBRC 15530	4627	0.19	0.58	2.23	3.84483
Nonomuraea lactucae	8647	0.19	0.58	2.23	3.84483
Streptosporangium nondiastaticum	7163	0.19	0.58	2.23	3.84483
Gordonia hydrophobica NBRC 16057	4171	0.18	0.59	2.23	3.77966
Streptomyces kanamyceticus	8524	0.19	0.59	2.23	3.77966
Streptomyces piniterrae	7304	0.18	0.59	2.23	3.77966
Leucobacter weissii	2959	0.15	0.62	2.23	3.59677
Nocardia asteroides	6322	0.15	0.62	2.23	3.59677
Streptomyces spororaveus	7837	0.15	0.62	2.23	3.59677
Streptomyces nojiriensis	7988	0.14	0.63	2.23	3.53968
Rhodococcus hoagii	5048	0.13	0.64	2.23	3.48438
Streptomyces alboflavus	7449	0.13	0.64	2.23	3.48438
Propionicimonas paludicola	2952	0.12	0.65	2.23	3.43077
Aeromicrobium terrae	3124	0.09	0.67	2.23	3.32836
Marmoricola mangrovicus	3936	0.09	0.69	2.23	3.23188
Motilibacter peucedani	3829	0.02	0.75	2.23	2.97333
Bifidobacterium samirii	1958	0.27	0.49	2.24	4.57143
Bifidobacterium aesculapii	2052	0.26	0.5	2.24	4.48
Nocardia donostiensis	5021	0.26	0.5	2.24	4.48
Amycolatopsis orientalis	8334	0.23	0.53	2.24	4.22642
Nocardia jiangxiensis NBRC 101359	9475	0.23	0.53	2.24	4.22642
Nocardia cerradoensis	6868	0.21	0.54	2.24	4.14815
Rathayibacter rathayi	2945	0.22	0.54	2.24	4.14815
Streptomyces orinoci	6555	0.23	0.54	2.24	4.14815
Streptosporangium album	8424	0.22	0.54	2.24	4.14815
Streptomyces natalensis ATCC 27448	7666	0.2	0.56	2.24	4
Streptomyces mesophilus	7962	0.19	0.57	2.24	3.92982
Streptomyces xylophagus	10191	0.19	0.57	2.24	3.92982
Williamsia marianensis	5142	0.19	0.57	2.24	3.92982
Citricoccus zhacaiensis	3239	0.18	0.58	2.24	3.86207
Streptomyces albidochromogenes	6805	0.18	0.58	2.24	3.86207
Streptomyces albiflavescens	9459	0.18	0.58	2.24	3.86207
Amycolatopsis acidiphila	7875	0.17	0.59	2.24	3.79661
Skermania piniformis NBRC 15059	3837	0.17	0.59	2.24	3.79661
Streptomyces cirratus	6434	0.17	0.59	2.24	3.79661
Streptomyces netropsis	6792	0.17	0.59	2.24	3.79661
Nocardia caishijiensis	5612	0.16	0.6	2.24	3.73333
Streptomonospora salina	4923	0.16	0.6	2.24	3.73333
Streptomyces roseus	6975	0.16	0.6	2.24	3.73333
Nocardia mangyaensis	6502	0.15	0.61	2.24	3.67213
Actinokineospora pegani	5699	0.14	0.62	2.24	3.6129
Streptomyces aurantiacus JA 4570	7686	0.14	0.62	2.24	3.6129
Streptomyces avidinii	7399	0.14	0.62	2.24	3.6129
Clavibacter michiganensis subsp. michiganensis	3117	0.08	0.68	2.24	3.29412
Microbacterium faecale	2913	0.29	0.46	2.25	4.8913
Curtobacterium ammoniigenes NBRC 101786	2772	0.23	0.52	2.25	4.32692
Nocardia kruczakiae NBRC 101016	6591	0.2	0.54	2.25	4.16667
Nocardia nova	6960	0.21	0.54	2.25	4.16667
Nocardia aobensis NBRC 100429	6887	0.2	0.55	2.25	4.09091
Rugosimonospora africana	9662	0.2	0.55	2.25	4.09091
Streptomyces graminilatus	8509	0.2	0.55	2.25	4.09091
Actinomadura syzygii	8547	0.19	0.56	2.25	4.01786
Nocardia mikamii NBRC 108933	6674	0.2	0.56	2.25	4.01786
Nocardia veterana NBRC 100344	6048	0.19	0.56	2.25	4.01786
Streptomyces hiroshimensis	6617	0.19	0.56	2.25	4.01786
Mycolicibacterium goodii	6585	0.18	0.57	2.25	3.94737
Streptomyces davaonensis JCM 4913	8420	0.18	0.57	2.25	3.94737
Streptomyces gilvosporeus	7330	0.18	0.57	2.25	3.94737
Streptomyces lacrimifluminis	7886	0.18	0.57	2.25	3.94737
Streptosporangium roseum DSM 43021	9097	0.17	0.57	2.25	3.94737
Bogoriella caseilytica	2847	0.17	0.58	2.25	3.87931
NBRC 14893	7753	0.16	0.58	2.25	3.87931
Streptomyces chryseus	6445	0.17	0.58	2.25	3.87931
Actinophytocola algeriensis	8880	0.16	0.59	2.25	3.81356
Agromyces albus	4033	0.15	0.6	2.25	3.75
Plantibacter flavus	3985	0.15	0.6	2.25	3.75
Streptomyces atriruber	8020	0.15	0.6	2.25	3.75
Actinopolymorpha pittospori	9623	0.15	0.61	2.25	3.68852
Lentzea xinjiangensis	8103	0.14	0.61	2.25	3.68852
Streptomyces erythrochromogenes	6709	0.14	0.61	2.25	3.68852
Streptomyces spectabilis	8061	0.13	0.61	2.25	3.68852
Nocardia neocaledoniensis	6698	0.14	0.62	2.25	3.62903
Streptomyces xanthophaeus	7632	0.13	0.62	2.25	3.62903
Streptomyces subrutilus	6545	0.1	0.65	2.25	3.46154
Patulibacter medicamentivorans	4660	0.03	0.72	2.25	3.125
Bifidobacterium platyrrhinorum	2108	0.29	0.45	2.26	5.02222
Branchiibius hedensis	3864	0.25	0.49	2.26	4.61224
Tetrasphaera jenkinsii Ben 74	3598	0.25	0.49	2.26	4.61224
Actinoplanes friuliensis DSM 7358	8563	0.23	0.51	2.26	4.43137
Nocardia vaccinii NBRC 15922	8243	0.23	0.51	2.26	4.43137
Nocardia miyunensis NBRC 108239	9344	0.22	0.52	2.26	4.34615
Streptomyces ureilyticus	9441	0.21	0.53	2.26	4.26415
Nocardia arthritidis NBRC 100137	6441	0.18	0.55	2.26	4.10909
Streptosporangium canum	8399	0.19	0.55	2.26	4.10909
Streptosporangium minutum	8714	0.19	0.55	2.26	4.10909
Actinomadura chibensis	8240	0.18	0.56	2.26	4.03571
Actinomadura decatromicini	8250	0.18	0.56	2.26	4.03571
Amycolatopsis bartoniae	7150	0.18	0.56	2.26	4.03571
Nocardia gamkensis NBRC 108242	6997	0.19	0.56	2.26	4.03571
Nocardia gipuzkoensis	7278	0.18	0.56	2.26	4.03571
Saccharothrix ecbatanensis	8507	0.18	0.56	2.26	4.03571
Streptomyces syringium	6401	0.18	0.56	2.26	4.03571
Saccharothrix variisporea	8310	0.16	0.57	2.26	3.96491
Streptomyces griseocarneus	6480	0.18	0.57	2.26	3.96491
Streptomyces hokutonensis	10589	0.18	0.57	2.26	3.96491
Streptomyces lanatus	8971	0.17	0.57	2.26	3.96491
Streptomyces mirabilis	10030	0.17	0.57	2.26	3.96491
Streptomyces olivochromogenes	10327	0.17	0.57	2.26	3.96491
Streptomyces purpureus KA281	6650	0.17	0.57	2.26	3.96491
Williamsia muralis	4911	0.17	0.57	2.26	3.96491
Actinokineospora enzanensis DSM 44649	7191	0.16	0.58	2.26	3.89655
Actinomyces lilanjuaniae	2542	0.16	0.58	2.26	3.89655
Schaalia georgiae DSM 6843	2075	0.16	0.58	2.26	3.89655
Aeromicrobium ginsengisoli	3931	0.13	0.61	2.26	3.70492
Actinoplanes brasiliensis	8416	0.22	0.5	2.27	4.54
Nocardia brevicatena NBRC 12119	6471	0.23	0.51	2.27	4.45098
Streptosporangium violaceochromogenes	5669	0.22	0.51	2.27	4.45098
Amycolatopsis marina	6509	0.21	0.52	2.27	4.36538
Actinomadura rubrisoli	9456	0.2	0.53	2.27	4.28302
Amycolatopsis lexingtonensis	9739	0.2	0.53	2.27	4.28302
Crossiella cryophila	8508	0.2	0.53	2.27	4.28302
Nonomuraea zeae	12448	0.2	0.53	2.27	4.28302
Streptomyces acidiscabies	9218	0.2	0.53	2.27	4.28302
Amycolatopsis eburnea	9337	0.18	0.54	2.27	4.2037
Nonomuraea rubra	11790	0.19	0.54	2.27	4.2037
Streptomyces abikoensis	6055	0.19	0.54	2.27	4.2037
Streptomyces morookaense	6503	0.19	0.54	2.27	4.2037
Amycolatopsis sacchari	7253	0.18	0.55	2.27	4.12727
Nocardia araoensis NBRC 100135	7092	0.18	0.55	2.27	4.12727
Prauserella endophytica	7638	0.17	0.55	2.27	4.12727
Streptomyces fildesensis	8527	0.18	0.55	2.27	4.12727
Streptomyces fulvoviolaceus	10436	0.18	0.55	2.27	4.12727
Nocardia aurea	8570	0.17	0.56	2.27	4.05357
Streptomyces antibioticus	8996	0.17	0.56	2.27	4.05357
Streptomyces aquilus	9214	0.17	0.56	2.27	4.05357
Streptomyces bauhiniae	6028	0.18	0.56	2.27	4.05357
Streptomyces reticuliscabiei	8966	0.16	0.56	2.27	4.05357
Actinomadura latina NBRC 106108	7193	0.16	0.57	2.27	3.98246
Amycolatopsis thermalba	6993	0.16	0.57	2.27	3.98246
Streptomyces alboverticillatus	6590	0.17	0.57	2.27	3.98246
Streptomyces bicolor	8340	0.17	0.57	2.27	3.98246
Streptomyces geranii	8718	0.16	0.57	2.27	3.98246
Streptomyces tauricus	8180	0.16	0.57	2.27	3.98246
Amycolatopsis granulosa	5410	0.15	0.58	2.27	3.91379
Streptomyces aureocirculatus	8010	0.15	0.58	2.27	3.91379
Streptomyces chartreusis	8471	0.15	0.58	2.27	3.91379
Streptomyces cinnamonensis	7587	0.15	0.58	2.27	3.91379
Streptomyces lateritius	6905	0.15	0.58	2.27	3.91379
Actinophytocola xanthii	7539	0.13	0.59	2.27	3.84746
Streptomyces virginiae	7385	0.14	0.59	2.27	3.84746
Streptomyces silaceus	7760	0.13	0.6	2.27	3.78333
Agromyces humi	4694	0.11	0.62	2.27	3.66129
Nocardiopsis deserti	6163	0.1	0.63	2.27	3.60317
Nocardioides islandensis	4646	0.07	0.66	2.27	3.43939
Actinomadura rudentiformis	9750	0.22	0.5	2.28	4.56
Nonomuraea jiangxiensis	10659	0.21	0.51	2.28	4.47059
Amycolatopsis acidicola	8920	0.21	0.52	2.28	4.38462
Amycolatopsis bullii	8690	0.19	0.52	2.28	4.38462
Leifsonia soli	3712	0.19	0.53	2.28	4.30189
Nocardia asiatica NBRC 100129	7891	0.17	0.54	2.28	4.22222
Nocardia barduliensis	7744	0.17	0.54	2.28	4.22222
Nonomuraea nitratireducens	10148	0.18	0.54	2.28	4.22222
Streptomyces chattanoogensis	8045	0.18	0.54	2.28	4.22222
Mycolicibacterium thermoresistibile	4598	0.17	0.55	2.28	4.14545
Nocardia abscessus NBRC 100374	7698	0.17	0.55	2.28	4.14545
Nonomuraea spiralis	10520	0.17	0.55	2.28	4.14545
Streptomyces roseifaciens	7286	0.17	0.55	2.28	4.14545
Agromyces badenianii	2818	0.15	0.56	2.28	4.07143
Kutzneria buriramensis	10822	0.16	0.56	2.28	4.07143
Kutzneria kofuensis	9118	0.15	0.56	2.28	4.07143
Pauljensenia hongkongensis	1765	0.17	0.56	2.28	4.07143
Streptomyces cyaneochromogenes	9212	0.16	0.56	2.28	4.07143
Streptomyces janthinus	8389	0.17	0.56	2.28	4.07143
Streptomyces purpurascens	8387	0.16	0.56	2.28	4.07143
Streptomyces turgidiscabies	9177	0.16	0.56	2.28	4.07143
Actinomadura darangshiensis	9345	0.16	0.57	2.28	4
Amycolatopsis deserti	7362	0.15	0.57	2.28	4
Streptomyces phaeochromogenes	9519	0.15	0.57	2.28	4
Streptomyces yangpuensis	6789	0.14	0.57	2.28	4
Agromyces subbeticus DSM 16689	3916	0.14	0.58	2.28	3.93103
Protaetiibacter intestinalis	2873	0.14	0.58	2.28	3.93103
Streptomyces katrae	8167	0.14	0.58	2.28	3.93103
Murinocardiopsis flavida	6503	0.12	0.6	2.28	3.8
Saccharothrix tamanrassetensis	7103	0.1	0.61	2.28	3.7377
Marinitenerispora sediminis	5239	0.09	0.62	2.28	3.67742
Nocardiopsis aegyptia	6007	0.08	0.64	2.28	3.5625
Actinomyces oricola	2417	0.33	0.38	2.29	6.02632
Bifidobacterium castoris	2028	0.28	0.42	2.29	5.45238
Actinomyces johnsonii	2749	0.23	0.48	2.29	4.77083
Actinoplanes couchii	10317	0.23	0.48	2.29	4.77083
Actinoplanes missouriensis 431	7988	0.22	0.49	2.29	4.67347
Streptomyces flaveus	9229	0.21	0.49	2.29	4.67347
Nocardia paucivorans NBRC 100373	5204	0.21	0.5	2.29	4.58
Streptomyces paludis	6984	0.21	0.5	2.29	4.58
Micromonospora pattaloongensis	4820	0.19	0.51	2.29	4.4902
Allosalinactinospora lopnorensis	5399	0.19	0.52	2.29	4.40385
Amycolatopsis vancoresmycina	8792	0.19	0.52	2.29	4.40385
Lentzea indica	9816	0.18	0.52	2.29	4.40385
Nonomuraea diastatica	10350	0.19	0.52	2.29	4.40385
Streptomyces tailanensis	8889	0.2	0.52	2.29	4.40385
Amycolatopsis kentuckyensis	9712	0.17	0.53	2.29	4.32075
Micromonospora polyrhachis	6131	0.18	0.53	2.29	4.32075
Nonomuraea cavernae	7586	0.18	0.53	2.29	4.32075
Saccharothrix deserti	9841	0.18	0.53	2.29	4.32075
Streptomyces albicerus	10574	0.19	0.53	2.29	4.32075
Streptomyces cyaneus	8433	0.18	0.53	2.29	4.32075
Streptomyces vietnamensis	8050	0.18	0.53	2.29	4.32075
Actinomadura macrotermitis	7862	0.16	0.54	2.29	4.24074
Nocardia exalbida NBRC 100660	6685	0.17	0.54	2.29	4.24074
Nocardia lijiangensis NBRC 108240	7166	0.18	0.54	2.29	4.24074
DSM 45340	6616	0.17	0.54	2.29	4.24074
Streptomyces olivoreticuli subsp. olivoreticuli	7291	0.18	0.54	2.29	4.24074
Streptomyces violarus	8075	0.16	0.54	2.29	4.24074
Tessaracoccus flavus	2870	0.16	0.54	2.29	4.24074
Glaciibacter flavus	3241	0.16	0.55	2.29	4.16364
Millisia brevis NBRC 105863	4898	0.16	0.55	2.29	4.16364
Streptomyces cellostaticus	8501	0.17	0.55	2.29	4.16364
Streptomyces griseoluteus	5989	0.15	0.55	2.29	4.16364
Amycolatopsis viridis	5497	0.15	0.56	2.29	4.08929
Lentzea guizhouensis	9534	0.15	0.56	2.29	4.08929
Streptomyces boluensis	7458	0.15	0.56	2.29	4.08929
Nocardiopsis listeri NBRC 13360	4981	0.14	0.57	2.29	4.01754
Streptomyces europaeiscabiei	8875	0.14	0.57	2.29	4.01754
Streptomyces phaeolivaceus	8813	0.14	0.57	2.29	4.01754
Streptomyces recifensis	6003	0.15	0.57	2.29	4.01754
Streptomyces showdoensis	7310	0.14	0.57	2.29	4.01754
Streptomyces umbrinus	10115	0.15	0.57	2.29	4.01754
Tessaracoccus oleiagri	2898	0.14	0.57	2.29	4.01754
Streptomyces alfalfae	7045	0.13	0.59	2.29	3.88136
Gordonia neofelifaecis NRRL B-59395	3935	0.11	0.6	2.29	3.81667
Nocardiopsis dassonvillei	5455	0.11	0.6	2.29	3.81667
Agromyces hippuratus	3576	0.11	0.61	2.29	3.7541
Sanguibacter gelidistatuariae	3551	0.1	0.61	2.29	3.7541
Actinomyces qiguomingii	3160	0.28	0.42	2.3	5.47619
Actinomyces succiniciruminis	2827	0.28	0.42	2.3	5.47619
Actinomyces glycerinitolerans	3018	0.27	0.43	2.3	5.34884
Actinoplanes derwentensis	9418	0.22	0.48	2.3	4.79167
Longimycelium tulufanense	6250	0.22	0.48	2.3	4.79167
Nocardia carnea	6730	0.22	0.48	2.3	4.79167
Amycolatopsis palatopharyngis	6603	0.21	0.49	2.3	4.69388
Nocardia flavorosea NBRC 108225	6678	0.21	0.49	2.3	4.69388
Streptomyces inhibens	8509	0.21	0.49	2.3	4.69388
Amycolatopsis balhimycina FH 1894	9707	0.2	0.5	2.3	4.6
Dietzia aerolata	3283	0.19	0.5	2.3	4.6
Salinispora vitiensis	4661	0.21	0.5	2.3	4.6
Amycolatopsis rifamycinica	8461	0.19	0.51	2.3	4.5098
Amycolatopsis vastitatis	9873	0.2	0.51	2.3	4.5098
Nonomuraea terrae	9373	0.19	0.51	2.3	4.5098
Salinispora cortesiana	4814	0.19	0.51	2.3	4.5098
Streptomyces capitiformicae	9616	0.19	0.51	2.3	4.5098
Streptomyces jeddahensis	7280	0.19	0.51	2.3	4.5098
Streptomyces lydicamycinicus	7079	0.18	0.51	2.3	4.5098
Actinoallomurus bryophytorum	8535	0.18	0.52	2.3	4.42308
Actinoplanes lobatus	9249	0.18	0.52	2.3	4.42308
Amycolatopsis mediterranei RB	9437	0.18	0.52	2.3	4.42308
Nocardia amikacinitolerans	6500	0.18	0.52	2.3	4.42308
Rhodococcus coprophilus	4108	0.19	0.52	2.3	4.42308
Salinispora fenicalii	4673	0.18	0.52	2.3	4.42308
Streptomyces auratus AGR0001	6580	0.18	0.52	2.3	4.42308
Streptomyces dysideae	9756	0.19	0.52	2.3	4.42308
Streptomyces niveiscabiei	9022	0.17	0.52	2.3	4.42308
Streptomyces platensis	7228	0.18	0.52	2.3	4.42308
Streptomyces tubercidicus	6662	0.18	0.52	2.3	4.42308
Amycolatopsis tolypomycina	9363	0.16	0.53	2.3	4.33962
Nocardia arizonensis	6490	0.17	0.53	2.3	4.33962
Nonomuraea deserti	10023	0.17	0.53	2.3	4.33962
Planotetraspora mira	8182	0.17	0.53	2.3	4.33962
Streptomyces colonosanans	6249	0.17	0.53	2.3	4.33962
Streptomyces triculaminicus	6582	0.16	0.53	2.3	4.33962
Actinomadura geliboluensis	8809	0.16	0.54	2.3	4.25926
Nocardia beijingensis NBRC 16342	6750	0.16	0.54	2.3	4.25926
Streptomyces azureus	8008	0.16	0.54	2.3	4.25926
Streptomyces caeruleatus	8850	0.16	0.54	2.3	4.25926
Streptomyces curacoi	7292	0.16	0.54	2.3	4.25926
Streptomyces exfoliatus	6974	0.16	0.54	2.3	4.25926
Streptomyces glomeroaurantiacus	7946	0.16	0.54	2.3	4.25926
Streptomyces lincolnensis	8309	0.16	0.54	2.3	4.25926
Amycolatopsis thermoflava	7839	0.15	0.55	2.3	4.18182
Nonomuraea muscovyensis	8501	0.14	0.55	2.3	4.18182
Nocardiopsis alkaliphila YIM 80379	4632	0.14	0.56	2.3	4.10714
Plantibacter cousiniae	3703	0.14	0.56	2.3	4.10714
Streptomyces galilaeus	6777	0.13	0.56	2.3	4.10714
Streptomyces seoulensis	5697	0.14	0.56	2.3	4.10714
Streptomyces tuirus	6698	0.14	0.56	2.3	4.10714
Crossiella equi	8437	0.13	0.57	2.3	4.03509
Nocardiopsis alborubida	6161	0.1	0.6	2.3	3.83333
Nocardioides silvaticus	4312	0.07	0.62	2.3	3.70968
Agrococcus carbonis	2601	0.06	0.64	2.3	3.59375
Saccharopolyspora phatthalungensis	7206	0.27	0.42	2.31	5.5
Pseudoclavibacter soli DSM 23366	2018	0.24	0.45	2.31	5.13333
Actinomadura pelletieri DSM 43383	6665	0.22	0.48	2.31	4.8125
Dietzia alimentaria 72	3100	0.2	0.48	2.31	4.8125
Micromonospora pisi	7498	0.21	0.48	2.31	4.8125
Nocardia speluncae NBRC 108251	6597	0.2	0.48	2.31	4.8125
Streptomyces yerevanensis	9901	0.21	0.48	2.31	4.8125
Planotetraspora thailandica	8069	0.2	0.49	2.31	4.71429
Streptomyces scopuliridis RB72	7008	0.2	0.49	2.31	4.71429
Gordonia jacobaea	4370	0.19	0.5	2.31	4.62
Streptomyces scabichelini	9927	0.19	0.5	2.31	4.62
Actinoplanes campanulatus	9041	0.18	0.51	2.31	4.52941
Nocardia bhagyanarayanae	6564	0.18	0.51	2.31	4.52941
Nocardia cyriacigeorgica	5746	0.18	0.51	2.31	4.52941
Nocardia xishanensis NBRC 101358	6963	0.18	0.51	2.31	4.52941
Planotetraspora silvatica	7823	0.18	0.51	2.31	4.52941
Salinispora mooreana	4817	0.19	0.51	2.31	4.52941
Streptomyces albospinus	8166	0.18	0.51	2.31	4.52941
Streptomyces indicus	7285	0.17	0.51	2.31	4.52941
Streptomyces narbonensis	6745	0.18	0.51	2.31	4.52941
Streptomyces spinoverrucosus	8209	0.19	0.51	2.31	4.52941
Streptosporangium amethystogenes	8551	0.18	0.51	2.31	4.52941
Actinomadura hibisca NBRC 15177	8374	0.17	0.52	2.31	4.44231
Gordonia malaquae NBRC 108250	4235	0.17	0.52	2.31	4.44231
Streptomyces coeruleorubidus	8230	0.17	0.52	2.31	4.44231
Streptomyces diastatochromogenes	9287	0.17	0.52	2.31	4.44231
Streptomyces gardneri	7941	0.16	0.52	2.31	4.44231
Streptomyces gossypiisoli	8205	0.18	0.52	2.31	4.44231
Streptomyces montanus	9060	0.17	0.52	2.31	4.44231
Streptomyces regalis	9859	0.17	0.52	2.31	4.44231
Actinomadura flavalba DSM 45200	5585	0.16	0.53	2.31	4.35849
Actinomadura formosensis	6590	0.16	0.53	2.31	4.35849
Saccharomonospora amisosensis	5230	0.16	0.53	2.31	4.35849
Streptomyces bellus	8322	0.16	0.53	2.31	4.35849
Streptomyces canus	10263	0.16	0.53	2.31	4.35849
Streptomyces ferrugineus	8676	0.16	0.53	2.31	4.35849
Streptomyces hyaluromycini	9958	0.16	0.53	2.31	4.35849
Streptomyces sviceus ATCC 29083	8291	0.16	0.53	2.31	4.35849
Actinomadura bangladeshensis	8165	0.15	0.54	2.31	4.27778
Streptomyces cinnamoneus	5606	0.15	0.54	2.31	4.27778
Streptomyces griseorubiginosus	8234	0.15	0.54	2.31	4.27778
Streptomyces ipomoeae	9184	0.15	0.54	2.31	4.27778
Streptomyces lomondensis	7620	0.15	0.54	2.31	4.27778
Streptomyces paradoxus	7648	0.15	0.54	2.31	4.27778
Microbacterium rhizomatis	3834	0.14	0.55	2.31	4.2
Streptomyces dioscori	8445	0.13	0.55	2.31	4.2
Streptomyces flavochromogenes	7867	0.14	0.55	2.31	4.2
Streptomyces massasporeus	8097	0.14	0.55	2.31	4.2
Streptomyces pseudovenezuelae	8415	0.14	0.55	2.31	4.2
Streptomyces resistomycificus	7996	0.14	0.55	2.31	4.2
Actinomadura coerulea	7445	0.13	0.56	2.31	4.125
Nocardia harenae NBRC 108248	5583	0.13	0.56	2.31	4.125
Nocardioides albus	5200	0.13	0.56	2.31	4.125
Saccharothrix espanaensis DSM 44229	8322	0.13	0.56	2.31	4.125
Agromyces cerinus subsp. cerinus	3854	0.12	0.57	2.31	4.05263
Streptomyces bottropensis ATCC 25435	7618	0.11	0.57	2.31	4.05263
Agromyces fucosus	3600	0.11	0.58	2.31	3.98276
Marmoricola aurantiacus	3871	0.06	0.62	2.31	3.72581
Nocardioides agariphilus	4449	0.07	0.62	2.31	3.72581
Actinomyces mediterranea	2060	0.3	0.38	2.32	6.10526
Amycolatopsis circi	9037	0.26	0.43	2.32	5.39535
Nakamurella silvestris	4648	0.24	0.43	2.32	5.39535
Actinomyces viscosus	2863	0.24	0.44	2.32	5.27273
Actinoplanes ianthinogenes	9113	0.23	0.45	2.32	5.15556
Actinoplanes palleronii	9973	0.21	0.47	2.32	4.93617
Frankia casuarinae	4608	0.2	0.48	2.32	4.83333
Streptomyces antioxidans	7442	0.19	0.48	2.32	4.83333
Kineosphaera limosa	4332	0.19	0.49	2.32	4.73469
Nesterenkonia halotolerans	2640	0.18	0.5	2.32	4.64
Nonomuraea longispora	8664	0.17	0.5	2.32	4.64
Prauserella marina	6415	0.18	0.5	2.32	4.64
Actinoplanes capillaceus	8741	0.18	0.51	2.32	4.54902
Nocardia fusca NBRC 14340	7138	0.17	0.51	2.32	4.54902
Nonomuraea wenchangensis	9481	0.17	0.51	2.32	4.54902
Streptomyces glebosus	7225	0.17	0.51	2.32	4.54902
Streptomyces roseochromogenus subsp. oscitans DS 12.976	8713	0.18	0.51	2.32	4.54902
Actinomadura macra NBRC 14102	7991	0.16	0.52	2.32	4.46154
Couchioplanes caeruleus subsp. azureus	6629	0.16	0.52	2.32	4.46154
NBRC 16056	3172	0.16	0.52	2.32	4.46154
Prauserella muralis	7211	0.16	0.52	2.32	4.46154
Saccharothrix carnea	7840	0.16	0.52	2.32	4.46154
Streptomyces acidicola	9001	0.16	0.52	2.32	4.46154
Streptomyces camponoticapitis	7280	0.16	0.52	2.32	4.46154
Streptomyces incarnatus	7891	0.16	0.52	2.32	4.46154
Streptomyces noursei	8350	0.16	0.52	2.32	4.46154
Streptomyces sporangiiformans	9076	0.16	0.52	2.32	4.46154
Streptomyces swartbergensis	8645	0.16	0.52	2.32	4.46154
Streptomyces venezuelae	6847	0.15	0.52	2.32	4.46154
Actinomadura madurae	9307	0.15	0.53	2.32	4.37736
Agromyces italicus DSM 16388	3348	0.15	0.53	2.32	4.37736
Streptomyces griseochromogenes	9445	0.15	0.53	2.32	4.37736
Streptomyces kronopolitis	6650	0.15	0.53	2.32	4.37736
Actinomadura luteofluorescens	8662	0.14	0.54	2.32	4.2963
Phytohabitans suffuscus	8803	0.14	0.54	2.32	4.2963
Microbacterium halotolerans	3200	0.13	0.55	2.32	4.21818
Streptomyces luteogriseus	7528	0.13	0.55	2.32	4.21818
Actinomadura litoris	8000	0.12	0.56	2.32	4.14286
Agromyces allii	3839	0.12	0.56	2.32	4.14286
Streptomyces bobili	7549	0.12	0.56	2.32	4.14286
Streptomyces silvensis	8141	0.12	0.56	2.32	4.14286
Nocardiopsis lucentensis DSM 44048	6119	0.1	0.57	2.32	4.07018
Streptomyces boncukensis	7480	0.11	0.57	2.32	4.07018
Streptomyces tyrosinilyticus	7063	0.11	0.57	2.32	4.07018
Curtobacterium pusillum	3353	0.09	0.58	2.32	4
Allonocardiopsis opalescens	6237	0.08	0.59	2.32	3.9322
Aeromicrobium massiliense JC14	3260	0.05	0.63	2.32	3.68254
Agrococcus jenensis	2837	0.04	0.64	2.32	3.625
Salana multivorans	3354	0.04	0.64	2.32	3.625
Agrococcus terreus	2687	0.03	0.65	2.32	3.56923
Cutibacterium modestum	2443	0.36	0.31	2.33	7.51613
Cutibacterium modestum	2443	0.36	0.31	2.33	7.51613
Bifidobacterium anseris	1677	0.29	0.39	2.33	5.97436
Amycolatopsis nivea	8693	0.26	0.41	2.33	5.68293
Arthrobacter woluwensis	3260	0.21	0.46	2.33	5.06522
Sphaerimonospora thailandensis	5771	0.21	0.46	2.33	5.06522
Streptomyces rimosus	7958	0.19	0.47	2.33	4.95745
Streptomyces bingchenggensis BCW-1	9855	0.19	0.48	2.33	4.85417
Streptomyces milbemycinicus	10357	0.19	0.48	2.33	4.85417
Nocardia sienata NBRC 100364	6111	0.18	0.49	2.33	4.7551
Nonomuraea maritima	7774	0.18	0.49	2.33	4.7551
Streptomyces himalayensis subsp. aureolus	7944	0.18	0.5	2.33	4.66
Streptomyces libani subsp. libani	7685	0.16	0.5	2.33	4.66
Actinomadura catellatispora	7280	0.16	0.51	2.33	4.56863
Amycolatopsis australiensis	8566	0.16	0.51	2.33	4.56863
Amycolatopsis endophytica	6850	0.15	0.51	2.33	4.56863
Dactylosporangium aurantiacum	10149	0.16	0.51	2.33	4.56863
Gordonia sputi NBRC 100414	4446	0.15	0.51	2.33	4.56863
Microbacterium halophytorum	2905	0.16	0.51	2.33	4.56863
Nocardia bovistercoris	7298	0.16	0.51	2.33	4.56863
Planotetraspora phitsanulokensis	8340	0.17	0.51	2.33	4.56863
Streptomyces decoyicus	7504	0.16	0.51	2.33	4.56863
Streptomyces fodineus	8415	0.16	0.51	2.33	4.56863
Streptomyces pluripotens	6207	0.15	0.51	2.33	4.56863
Amycolatopsis methanolica 239	7076	0.15	0.52	2.33	4.48077
Kitasatospora atroaurantiaca	6884	0.15	0.52	2.33	4.48077
Lentzea fradiae	7903	0.15	0.52	2.33	4.48077
Planotetraspora kaengkrachanensis	7946	0.15	0.52	2.33	4.48077
Streptomyces bluensis	7646	0.15	0.52	2.33	4.48077
Streptomyces caelestis	7895	0.16	0.52	2.33	4.48077
Streptomyces cyaneofuscatus	6978	0.15	0.52	2.33	4.48077
Streptomyces djakartensis	6754	0.15	0.52	2.33	4.48077
Streptomyces flavovariabilis	7810	0.15	0.52	2.33	4.48077
Streptomyces hawaiiensis	7878	0.15	0.52	2.33	4.48077
Streptomyces iakyrus	8338	0.15	0.52	2.33	4.48077
Streptomyces niveus	7552	0.15	0.52	2.33	4.48077
Streptomyces roseicoloratus	6659	0.15	0.52	2.33	4.48077
Nocardia puris	6227	0.14	0.53	2.33	4.39623
Nocardioides baekrokdamisoli	2866	0.14	0.53	2.33	4.39623
Streptacidiphilus pinicola	7626	0.14	0.53	2.33	4.39623
Streptomyces filipinensis	8152	0.14	0.53	2.33	4.39623
Streptomyces nashvillensis	7609	0.14	0.53	2.33	4.39623
Streptomyces tibetensis	7884	0.14	0.53	2.33	4.39623
Actinomadura meyerae	7761	0.13	0.54	2.33	4.31481
Kitasatospora azatica KCTC 9699	7103	0.13	0.54	2.33	4.31481
Streptomyces longispororuber	7550	0.13	0.54	2.33	4.31481
Streptomyces phaeofaciens	8940	0.12	0.54	2.33	4.31481
Actinomadura mexicana	7898	0.12	0.55	2.33	4.23636
Streptomyces novaecaesareae	6441	0.13	0.55	2.33	4.23636
Streptomyces stelliscabiei	8972	0.12	0.55	2.33	4.23636
Thermasporomyces composti	3724	0.12	0.55	2.33	4.23636
Actinomadura citrea	8058	0.11	0.56	2.33	4.16071
Agromyces lapidis	3481	0.12	0.56	2.33	4.16071
Microlunatus panaciterrae	3611	0.11	0.56	2.33	4.16071
Streptacidiphilus carbonis	7497	0.11	0.56	2.33	4.16071
Streptacidiphilus jeojiense	7976	0.11	0.56	2.33	4.16071
Curtobacterium flaccumfaciens pv. flaccumfaciens	3639	0.1	0.57	2.33	4.08772
Frigoribacterium faeni	3099	0.1	0.57	2.33	4.08772
Nocardiopsis chromatogenes YIM 90109	6073	0.09	0.57	2.33	4.08772
Nocardioides szechwanensis	4061	0.09	0.58	2.33	4.01724
Serinibacter salmoneus	2855	0.07	0.59	2.33	3.94915
Agrococcus sediminis	2579	0.07	0.61	2.33	3.81967
Euzebya rosea	4772	0.06	0.61	2.33	3.81967
Streptomyces himastatinicus ATCC 53653	9306	0.19	0.47	2.34	4.97872
Desertiactinospora gelatinilytica	7976	0.17	0.48	2.34	4.875
Streptomyces javensis	9539	0.17	0.48	2.34	4.875
Nocardia jinanensis	7066	0.18	0.49	2.34	4.77551
Nocardia rhamnosiphila NBRC 108938	6927	0.17	0.49	2.34	4.77551
Nonomuraea mesophila	9566	0.16	0.49	2.34	4.77551
Salinispora pacifica DSM 45544	4836	0.17	0.49	2.34	4.77551
Streptomyces eurocidicus	6495	0.17	0.49	2.34	4.77551
Streptomyces ficellus	6217	0.16	0.49	2.34	4.77551
Streptomyces odonnellii	7163	0.17	0.49	2.34	4.77551
Tessaracoccus massiliensis	2999	0.17	0.49	2.34	4.77551
Plantactinospora soyae	8319	0.16	0.5	2.34	4.68
Streptomyces kasugaensis	7679	0.16	0.5	2.34	4.68
Streptomyces microflavus	7383	0.15	0.5	2.34	4.68
Streptomyces varsoviensis	7143	0.16	0.5	2.34	4.68
Labedella endophytica	3375	0.15	0.51	2.34	4.58824
Streptomyces albulus	8872	0.16	0.51	2.34	4.58824
Streptomyces cyanogenus	7561	0.16	0.51	2.34	4.58824
Streptomyces fulvissimus DSM 40593	6842	0.16	0.51	2.34	4.58824
Streptomyces puniciscabiei	8205	0.15	0.51	2.34	4.58824
Dietzia maris	3185	0.14	0.52	2.34	4.5
Saccharomonospora marina XMU15	5606	0.14	0.52	2.34	4.5
Streptomyces caniferus	7758	0.14	0.52	2.34	4.5
Streptomyces lavendofoliae	6446	0.14	0.52	2.34	4.5
Streptomyces tanashiensis	7913	0.14	0.52	2.34	4.5
Streptomyces violaceochromogenes	7836	0.14	0.52	2.34	4.5
Gordonia spumicola	4574	0.13	0.53	2.34	4.41509
JCM 9919	5768	0.14	0.53	2.34	4.41509
Streptomyces rubrogriseus	7444	0.13	0.53	2.34	4.41509
Microbacterium pygmaeum	3424	0.12	0.54	2.34	4.33333
Microlunatus phosphovorus NM-1	5088	0.12	0.54	2.34	4.33333
Nocardioides panzhihuensis	5877	0.12	0.54	2.34	4.33333
Propionibacterium freudenreichii	2148	0.11	0.54	2.34	4.33333
Streptomyces angustmyceticus	6909	0.13	0.54	2.34	4.33333
Actinopolymorpha rutila	6166	0.1	0.55	2.34	4.25455
Streptomyces hainanensis	7232	0.11	0.55	2.34	4.25455
Rathayibacter caricis DSM 15933	3829	0.1	0.56	2.34	4.17857
Rathayibacter tanaceti	2977	0.11	0.56	2.34	4.17857
Agromyces ramosus	3581	0.09	0.57	2.34	4.10526
Actinomycetospora corticicola	5886	0.07	0.59	2.34	3.9661
Actinomycetospora succinea	6202	0.06	0.61	2.34	3.83607
Nocardioides halotolerans DSM 19273	4637	0.05	0.61	2.34	3.83607
Nocardioides anomalus	5015	0.04	0.63	2.34	3.71429
Cutibacterium porci	2317	0.39	0.26	2.35	9.03846
Bifidobacterium italicum	1813	0.27	0.38	2.35	6.18421
Amycolatopsis niigatensis	8713	0.25	0.4	2.35	5.875
Saccharopolyspora pogona	8833	0.22	0.42	2.35	5.59524
Actinomyces naeslundii	2571	0.2	0.45	2.35	5.22222
Actinomadura parvosata subsp. kistnae	12403	0.19	0.46	2.35	5.1087
Actinoplanes regularis	8862	0.19	0.46	2.35	5.1087
Amycolatopsis rhizosphaerae	7434	0.18	0.47	2.35	5
Nocardia grenadensis NBRC 108939	5873	0.18	0.47	2.35	5
Streptosporangium saharense	7866	0.18	0.47	2.35	5
Actinoplanes italicus	9992	0.18	0.48	2.35	4.89583
Krasilnikovia cinnamomea	6599	0.16	0.48	2.35	4.89583
Nocardia testacea NBRC 100365	6699	0.17	0.48	2.35	4.89583
Salinispora oceanensis	4781	0.17	0.48	2.35	4.89583
Streptomyces alni	6962	0.17	0.48	2.35	4.89583
Streptomyces armeniacus	6841	0.16	0.49	2.35	4.79592
Streptomyces brasiliensis	9810	0.17	0.49	2.35	4.79592
Streptomyces mashuensis	6387	0.16	0.49	2.35	4.79592
Streptomyces thermoautotrophicus	4641	0.17	0.49	2.35	4.79592
Streptomyces africanus	8476	0.15	0.5	2.35	4.7
Streptomyces lavendulae	6850	0.15	0.5	2.35	4.7
Gordonia iterans	3549	0.13	0.51	2.35	4.60784
Gordonia sihwensis NBRC 108236	3847	0.13	0.51	2.35	4.60784
Kitasatospora kifunensis	7905	0.14	0.51	2.35	4.60784
Streptomyces durhamensis	8427	0.14	0.51	2.35	4.60784
Streptomyces kaniharaensis	7880	0.14	0.51	2.35	4.60784
Streptomyces phyllanthi	8913	0.14	0.51	2.35	4.60784
Streptomyces spongiae	9780	0.14	0.51	2.35	4.60784
Streptomyces viridochromogenes DSM 40736	7555	0.14	0.51	2.35	4.60784
Thermocatellispora tengchongensis	10100	0.14	0.51	2.35	4.60784
Agromyces mediolanus	3570	0.13	0.52	2.35	4.51923
Streptacidiphilus jiangxiensis	8565	0.12	0.52	2.35	4.51923
Streptomyces avellaneus	6506	0.13	0.52	2.35	4.51923
Streptomyces broussonetiae	8668	0.13	0.52	2.35	4.51923
Streptomyces griseoruber	8968	0.13	0.52	2.35	4.51923
Streptomyces neyagawaensis	8356	0.13	0.52	2.35	4.51923
Streptomyces tendae	8025	0.13	0.52	2.35	4.51923
Streptomyces viridifaciens	6735	0.13	0.52	2.35	4.51923
Streptomyces zaomyceticus	7144	0.13	0.52	2.35	4.51923
Agromyces aureus	3902	0.12	0.53	2.35	4.43396
Saccharothrix violaceirubra	6718	0.12	0.53	2.35	4.43396
Streptacidiphilus neutrinimicus	7618	0.12	0.53	2.35	4.43396
Streptomyces caatingaensis	5974	0.13	0.53	2.35	4.43396
Streptomyces humi	8540	0.12	0.53	2.35	4.43396
Streptomyces ossamyceticus	8307	0.13	0.53	2.35	4.43396
Streptomyces yanglinensis	7975	0.12	0.53	2.35	4.43396
Spirilliplanes yamanashiensis	6020	0.11	0.54	2.35	4.35185
Streptomyces fagopyri	7480	0.11	0.54	2.35	4.35185
Streptomyces scabiei 87.22	8640	0.1	0.54	2.35	4.35185
Streptomyces parvulus	6768	0.1	0.55	2.35	4.27273
Nocardiopsis algeriensis	4126	0.09	0.56	2.35	4.19643
Rathayibacter festucae	3908	0.07	0.57	2.35	4.12281
Agrococcus lahaulensis DSM 17612	2610	0.05	0.6	2.35	3.91667
Agrococcus pavilionensis RW1	2776	0.04	0.61	2.35	3.85246
Bifidobacterium choerinum	1819	0.24	0.4	2.36	5.9
Saccharopolyspora spinosa	7794	0.23	0.41	2.36	5.7561
Amycolatopsis rubida	9087	0.22	0.42	2.36	5.61905
Streptomyces violens	6862	0.22	0.42	2.36	5.61905
Actinomyces oris	2580	0.2	0.44	2.36	5.36364
Actinoplanes cyaneus	9085	0.2	0.44	2.36	5.36364
Actinoplanes octamycinicus	9092	0.19	0.45	2.36	5.24444
Nonomuraea fuscirosea	11079	0.19	0.45	2.36	5.24444
Streptomyces malaysiensis	8697	0.19	0.45	2.36	5.24444
Actinoplanes rectilineatus	9310	0.18	0.46	2.36	5.13043
Microtetraspora malaysiensis	7969	0.18	0.46	2.36	5.13043
Tetrasphaera australiensis Ben110	4265	0.17	0.46	2.36	5.13043
Streptomyces fulvorobeus	5739	0.16	0.47	2.36	5.02128
Streptomyces iranensis	9650	0.17	0.47	2.36	5.02128
Actinomadura oligospora ATCC 43269	8184	0.17	0.48	2.36	4.91667
Actinoplanes siamensis	7368	0.16	0.48	2.36	4.91667
Gandjariella thermophila	5623	0.16	0.48	2.36	4.91667
Nonomuraea coxensis DSM 45129	8371	0.16	0.48	2.36	4.91667
Sphaerisporangium album	7930	0.16	0.48	2.36	4.91667
Streptomyces albireticuli	7240	0.15	0.48	2.36	4.91667
Streptomyces atratus	8253	0.16	0.48	2.36	4.91667
Agromyces protaetiae	3361	0.16	0.49	2.36	4.81633
Kitasatospora albolonga	6808	0.15	0.49	2.36	4.81633
Microlunatus endophyticus	4713	0.14	0.49	2.36	4.81633
Streptomyces brevispora	6629	0.15	0.49	2.36	4.81633
Streptomyces cinereoruber	6570	0.15	0.49	2.36	4.81633
Kutzneria albida DSM 43870	8734	0.13	0.5	2.36	4.72
Streptomyces cadmiisoli	8604	0.14	0.5	2.36	4.72
Streptomyces chromofuscus	6558	0.14	0.5	2.36	4.72
Streptomyces humiferus	8300	0.14	0.5	2.36	4.72
Streptomyces litmocidini	7044	0.14	0.5	2.36	4.72
Streptomyces lydicus	7095	0.14	0.5	2.36	4.72
Streptomyces qaidamensis	7935	0.14	0.5	2.36	4.72
Gordonia rubripertincta	4778	0.13	0.51	2.36	4.62745
Nonomuraea indica	7603	0.12	0.51	2.36	4.62745
Streptomyces aurantiogriseus	9415	0.14	0.51	2.36	4.62745
Streptomyces coelescens	7710	0.13	0.51	2.36	4.62745
Streptomyces guanduensis	6663	0.13	0.51	2.36	4.62745
Streptomyces yokosukanensis	8852	0.13	0.51	2.36	4.62745
Tomitella cavernea	3659	0.12	0.51	2.36	4.62745
Actinophytocola xinjiangensis	8277	0.12	0.52	2.36	4.53846
Amycolatopsis arida	5561	0.12	0.52	2.36	4.53846
Gordonia alkanivorans	4402	0.12	0.52	2.36	4.53846
Kitasatospora psammotica	7226	0.13	0.52	2.36	4.53846
Saccharothrix saharensis	7921	0.12	0.52	2.36	4.53846
Streptacidiphilus melanogenes	7796	0.12	0.52	2.36	4.53846
Streptomyces ardesiacus	6786	0.12	0.52	2.36	4.53846
Streptomyces globosus	6442	0.12	0.52	2.36	4.53846
Streptomyces rubellomurinus	7565	0.11	0.52	2.36	4.53846
Saccharothrix texasensis	8101	0.12	0.53	2.36	4.45283
Streptomyces ambofaciens ATCC 23877	7299	0.12	0.53	2.36	4.45283
Agromyces flavus	3430	0.1	0.54	2.36	4.37037
Nocardiopsis alba	5094	0.1	0.54	2.36	4.37037
Sanguibacter suarezii NBRC 16159	3337	0.09	0.54	2.36	4.37037
Nocardiopsis baichengensis YIM 90130	5488	0.09	0.55	2.36	4.29091
Pedococcus bigeumensis	3959	0.08	0.56	2.36	4.21429
Pseudonocardia cypriaca	7723	0.08	0.56	2.36	4.21429
Actinomyces procaprae	2924	0.22	0.4	2.37	5.925
Actinomyces ruminicola	2535	0.2	0.43	2.37	5.51163
Nonomuraea candida	10033	0.16	0.46	2.37	5.15217
Rhodococcus biphenylivorans	4565	0.16	0.46	2.37	5.15217
Rhodococcus pyridinivorans	4749	0.17	0.46	2.37	5.15217
Streptomyces albofaciens JCM 4342	7646	0.17	0.46	2.37	5.15217
Actinomadura fibrosa	9846	0.16	0.47	2.37	5.04255
Actinomadura harenae	8540	0.16	0.47	2.37	5.04255
Plantactinospora mayteni	8271	0.16	0.47	2.37	5.04255
Streptomyces cellulosae	8895	0.16	0.47	2.37	5.04255
Streptomyces griseosporeus	7157	0.16	0.47	2.37	5.04255
Streptomyces murinus	7354	0.15	0.47	2.37	5.04255
Salinispora tropica CNB-440	4611	0.15	0.48	2.37	4.9375
Streptomyces alanosinicus	9173	0.15	0.48	2.37	4.9375
Streptomyces cavernae	8895	0.14	0.48	2.37	4.9375
Streptomyces globisporus C-1027	6789	0.15	0.48	2.37	4.9375
Streptomyces rapamycinicus NRRL 5491	10184	0.16	0.48	2.37	4.9375
Streptomyces thermolilacinus SPC6	5520	0.14	0.48	2.37	4.9375
Actinomadura montaniterrae	10027	0.13	0.49	2.37	4.83673
Frankia torreyi	6233	0.14	0.49	2.37	4.83673
Kitasatospora gansuensis	7296	0.14	0.49	2.37	4.83673
Nonomuraea pusilla	8120	0.14	0.49	2.37	4.83673
Rhodococcus aetherivorans	5617	0.14	0.49	2.37	4.83673
Streptomyces actinomycinicus	7566	0.14	0.49	2.37	4.83673
Streptomyces monashensis	9073	0.14	0.49	2.37	4.83673
Streptomyces oryzae	6751	0.15	0.49	2.37	4.83673
Actinoplanes nipponensis	7983	0.14	0.5	2.37	4.74
Corynebacterium bovis	2130	0.13	0.5	2.37	4.74
Frankia canadensis	6526	0.12	0.5	2.37	4.74
Streptomyces coelicoflavus	7595	0.13	0.5	2.37	4.74
Streptomyces flaveolus	7066	0.13	0.5	2.37	4.74
Streptomyces torulosus	8788	0.14	0.5	2.37	4.74
Streptomyces xantholiticus	6814	0.13	0.5	2.37	4.74
Gordonia namibiensis NBRC 108229	4361	0.11	0.51	2.37	4.64706
Kitasatospora mediocidica KCTC 9733	7333	0.13	0.51	2.37	4.64706
Streptomyces echinatus	8169	0.12	0.51	2.37	4.64706
Streptomyces fuscichromogenes	9893	0.12	0.51	2.37	4.64706
Streptomyces lucensis JCM 4490	6772	0.12	0.51	2.37	4.64706
Streptomyces lushanensis	6491	0.13	0.51	2.37	4.64706
Streptomyces violaceorubidus	6766	0.12	0.51	2.37	4.64706
Streptomyces viridiviolaceus	8097	0.11	0.51	2.37	4.64706
Thermocrispum agreste DSM 44070	3702	0.12	0.51	2.37	4.64706
Luteipulveratus mongoliensis	5105	0.11	0.52	2.37	4.55769
Nocardioides albertanoniae	4685	0.11	0.52	2.37	4.55769
Streptomyces collinus Tu 365	7081	0.12	0.52	2.37	4.55769
Streptomyces triticiradicis	8580	0.11	0.52	2.37	4.55769
Nocardioides immobilis	6228	0.1	0.53	2.37	4.4717
Rhodococcus kroppenstedtii	3747	0.1	0.53	2.37	4.4717
Actinopolymorpha cephalotaxi	6066	0.1	0.54	2.37	4.38889
Agromyces salentinus	3786	0.09	0.54	2.37	4.38889
Embleya hyalina	10115	0.09	0.54	2.37	4.38889
Nocardiopsis halotolerans DSM 44410	5546	0.09	0.54	2.37	4.38889
Actinopolymorpha singaporensis	5647	0.08	0.55	2.37	4.30909
Nocardioides pelophilus	4578	0.08	0.55	2.37	4.30909
Schaalia cardiffensis F0333	1745	0.32	0.3	2.38	7.93333
Actinomyces weissii	1961	0.2	0.43	2.38	5.53488
Amycolatopsis saalfeldensis	9009	0.19	0.43	2.38	5.53488
Streptomyces qinzhouensis	6508	0.17	0.45	2.38	5.28889
Streptomyces rhizosphaericus	8962	0.17	0.45	2.38	5.28889
Actinomadura rayongensis	6029	0.16	0.46	2.38	5.17391
Microbispora bryophytorum	7003	0.16	0.46	2.38	5.17391
Microbispora camponoti	7175	0.16	0.46	2.38	5.17391
Rhodococcus rhodochrous	4733	0.15	0.46	2.38	5.17391
Gordonia otitidis NBRC 100426	4843	0.15	0.47	2.38	5.06383
Pseudosporangium ferrugineum	7629	0.16	0.47	2.38	5.06383
Rhodococcus gordoniae	4337	0.15	0.47	2.38	5.06383
Streptomyces pluricolorescens	6602	0.16	0.47	2.38	5.06383
Streptomyces sparsogenes	7727	0.15	0.47	2.38	5.06383
Streptomyces wedmorensis	8182	0.15	0.47	2.38	5.06383
Streptomyces griseofuscus	7976	0.14	0.48	2.38	4.95833
Streptomyces katsurahamanus	6355	0.14	0.48	2.38	4.95833
Streptomyces malachitofuscus	6790	0.13	0.48	2.38	4.95833
Streptomyces sindenensis	6499	0.14	0.48	2.38	4.95833
Streptomyces triticisoli	6313	0.14	0.48	2.38	4.95833
Pilimelia terevasa	4041	0.13	0.49	2.38	4.85714
Streptomyces cavourensis	6331	0.13	0.49	2.38	4.85714
Streptomyces cinerochromogenes	7707	0.13	0.49	2.38	4.85714
Streptomyces lasalocidi	7259	0.13	0.49	2.38	4.85714
Streptomyces luteus	6959	0.13	0.49	2.38	4.85714
Streptomyces toyocaensis	6476	0.13	0.49	2.38	4.85714
Kitasatospora aureofaciens	8041	0.12	0.5	2.38	4.76
Pilimelia anulata	4552	0.12	0.5	2.38	4.76
Rhodococcus ruber	4813	0.11	0.5	2.38	4.76
Streptacidiphilus anmyonensis	8347	0.12	0.5	2.38	4.76
Streptacidiphilus rugosus AM-16	8113	0.12	0.5	2.38	4.76
Streptomyces bryophytorum	6802	0.12	0.5	2.38	4.76
Streptomyces olivaceus	6988	0.12	0.5	2.38	4.76
Streptomyces paucisporeus	6938	0.12	0.5	2.38	4.76
Streptomyces rishiriensis	7834	0.13	0.5	2.38	4.76
Streptomyces vinaceusdrappus	7411	0.11	0.5	2.38	4.76
Nocardia thailandica NBRC 100428	6485	0.11	0.51	2.38	4.66667
Nocardioides luteus	4711	0.11	0.51	2.38	4.66667
Streptomyces aureus	8462	0.11	0.51	2.38	4.66667
Streptomyces geysiriensis	6793	0.11	0.51	2.38	4.66667
Streptomyces marokkonensis	6818	0.11	0.51	2.38	4.66667
Streptomyces populi	8241	0.1	0.51	2.38	4.66667
Nocardioides thalensis	4357	0.08	0.54	2.38	4.40741
Agromyces tardus	3769	0.07	0.55	2.38	4.32727
Georgenia faecalis	2943	0.07	0.55	2.38	4.32727
Sanguibacter antarcticus	3137	0.06	0.55	2.38	4.32727
Actinomycetospora chiangmaiensis DSM 45062	5613	0.06	0.56	2.38	4.25
Patulibacter minatonensis DSM 18081	5030	0.04	0.58	2.38	4.10345
Brevibacterium ravenspurgense	1985	0.33	0.28	2.39	8.53571
Bifidobacterium criceti	1708	0.27	0.34	2.39	7.02941
Microbacterium aerolatum	3117	0.2	0.41	2.39	5.82927
Frankia coriariae	4921	0.18	0.43	2.39	5.55814
Microtetraspora fusca	8091	0.18	0.44	2.39	5.43182
Nakamurella aerolata	3628	0.17	0.44	2.39	5.43182
Actinomadura alba	7642	0.15	0.45	2.39	5.31111
Planobispora rosea	7741	0.16	0.45	2.39	5.31111
Actinocorallia herbida	8856	0.15	0.46	2.39	5.19565
Actinoplanes philippinensis	9254	0.15	0.46	2.39	5.19565
Microbispora catharanthi	8371	0.14	0.46	2.39	5.19565
Nesterenkonia lutea	2617	0.15	0.46	2.39	5.19565
Streptomyces albovinaceus	6658	0.15	0.46	2.39	5.19565
Streptomyces bikiniensis	6543	0.15	0.46	2.39	5.19565
Actinomadura roseirufa	8270	0.15	0.47	2.39	5.08511
Microbispora sitophila	8978	0.14	0.47	2.39	5.08511
Rhodococcus phenolicus	5881	0.14	0.47	2.39	5.08511
Streptomyces inusitatus	6642	0.13	0.47	2.39	5.08511
Streptomyces olivaceoviridis	8455	0.14	0.47	2.39	5.08511
Streptomyces sioyaensis	6504	0.15	0.47	2.39	5.08511
Microbispora siamensis	8418	0.14	0.48	2.39	4.97917
Streptomyces albaduncus	6799	0.14	0.48	2.39	4.97917
Streptomyces anulatus	7554	0.13	0.48	2.39	4.97917
Streptomyces carpinensis	9453	0.13	0.48	2.39	4.97917
Streptomyces fungicidicus	6650	0.13	0.48	2.39	4.97917
Streptomyces kurssanovii	7200	0.13	0.48	2.39	4.97917
Streptomyces parvus	7003	0.14	0.48	2.39	4.97917
Streptomyces tricolor	8338	0.13	0.48	2.39	4.97917
Actinomadura verrucosospora	9065	0.13	0.49	2.39	4.87755
Nonomuraea montanisoli	8849	0.12	0.49	2.39	4.87755
Streptomyces adustus	8980	0.12	0.49	2.39	4.87755
Streptomyces bungoensis	7296	0.12	0.49	2.39	4.87755
Streptomyces malaysiense	6999	0.12	0.49	2.39	4.87755
Streptomyces toxytricini	6318	0.12	0.49	2.39	4.87755
Kitasatospora xanthocidica	7918	0.1	0.5	2.39	4.78
Saccharothrix syringae	9188	0.11	0.5	2.39	4.78
Streptomyces plicatus	7196	0.11	0.5	2.39	4.78
Embleya scabrispora DSM 41855	9683	0.1	0.51	2.39	4.68627
Aeromicrobium yanjiei	3492	0.09	0.52	2.39	4.59615
Agromyces bauzanensis	3629	0.1	0.52	2.39	4.59615
Geodermatophilus daqingensis	5176	0.09	0.52	2.39	4.59615
Pedococcus badiiscoriae	3111	0.09	0.52	2.39	4.59615
Pseudonocardia oroxyli	5774	0.1	0.52	2.39	4.59615
Cnuibacter physcomitrellae	4061	0.09	0.53	2.39	4.50943
Microlunatus antarcticus	4043	0.08	0.53	2.39	4.50943
Aeromicrobium endophyticum	3900	0.07	0.54	2.39	4.42593
Aeromicrobium fastidiosum	3818	0.08	0.54	2.39	4.42593
Pseudonocardia hierapolitana	8247	0.07	0.54	2.39	4.42593
Agrococcus jejuensis	3207	0.02	0.59	2.39	4.05085
Cutibacterium acnes KPA171202	2391	0.35	0.25	2.4	9.6
Brevibacterium aurantiacum	3617	0.24	0.36	2.4	6.66667
Kocuria indica	2504	0.23	0.37	2.4	6.48649
Streptomyces ochraceiscleroticus	7257	0.21	0.38	2.4	6.31579
Flexivirga caeni	3921	0.19	0.41	2.4	5.85366
Microbacterium profundi	3191	0.19	0.41	2.4	5.85366
Frankia soli	6895	0.17	0.43	2.4	5.5814
Kocuria coralli	2988	0.17	0.43	2.4	5.5814
Microbispora hainanensis	7954	0.16	0.44	2.4	5.45455
Tessaracoccus flavescens	3464	0.16	0.44	2.4	5.45455
Actinomadura rubteroloni	5681	0.15	0.45	2.4	5.33333
Actinoplanes xinjiangensis	9539	0.15	0.45	2.4	5.33333
Kribbella amoyensis	7429	0.14	0.45	2.4	5.33333
Planobispora longispora	7847	0.14	0.45	2.4	5.33333
Streptomyces lavenduligriseus	7744	0.15	0.45	2.4	5.33333
Amnibacterium flavum	3337	0.14	0.46	2.4	5.21739
Gordonia aichiensis NBRC 108223	4533	0.15	0.46	2.4	5.21739
Streptomyces badius	6584	0.14	0.46	2.4	5.21739
Streptomyces canarius	9237	0.14	0.46	2.4	5.21739
Streptomyces corchorusii	8967	0.14	0.46	2.4	5.21739
Streptomyces eurythermus	7911	0.14	0.46	2.4	5.21739
Streptomyces jumonjinensis	7441	0.14	0.46	2.4	5.21739
Streptomyces laculatispora	6733	0.14	0.46	2.4	5.21739
Tessaracoccus bendigoensis DSM 12906	3664	0.14	0.46	2.4	5.21739
Streptomyces glaucescens	7942	0.13	0.47	2.4	5.10638
Streptomyces poonensis	7297	0.12	0.47	2.4	5.10638
Streptomyces roseolus	7158	0.13	0.47	2.4	5.10638
Streptomyces spiralis	8726	0.13	0.47	2.4	5.10638
Dietzia cercidiphylli	3381	0.12	0.48	2.4	5
Labedella gwakjiensis	3572	0.12	0.48	2.4	5
Marinactinospora thermotolerans DSM 45154	4845	0.12	0.48	2.4	5
Nonomuraea rhodomycinica	8712	0.12	0.48	2.4	5
Planomonospora venezuelensis	7308	0.13	0.48	2.4	5
Plantactinospora endophytica	8136	0.12	0.48	2.4	5
Streptomyces flavoviridis	6668	0.12	0.48	2.4	5
Streptomyces gelaticus	6779	0.12	0.48	2.4	5
Streptomyces naganishii JCM 4654	6713	0.12	0.48	2.4	5
Jiangella alkaliphila	7062	0.11	0.49	2.4	4.89796
Nakamurella panacisegetis	4435	0.11	0.49	2.4	4.89796
Streptomyces galbus	6904	0.11	0.49	2.4	4.89796
Streptomyces longwoodensis	7200	0.11	0.49	2.4	4.89796
Streptomyces zinciresistens K42	7420	0.11	0.49	2.4	4.89796
Agromyces bracchium	3745	0.1	0.5	2.4	4.8
Frankia alni ACN14a	5993	0.11	0.5	2.4	4.8
Frankia irregularis	7587	0.11	0.5	2.4	4.8
Jiangella anatolica	6565	0.09	0.5	2.4	4.8
Curtobacterium albidum	3505	0.09	0.51	2.4	4.70588
Nocardiopsis halophila DSM 44494	5570	0.09	0.51	2.4	4.70588
Streptacidiphilus albus JL83	8491	0.1	0.51	2.4	4.70588
Curtobacterium luteum	3328	0.08	0.52	2.4	4.61538
Curtobacterium oceanosedimentum	3172	0.08	0.52	2.4	4.61538
Motilibacter deserti	4511	0.04	0.55	2.4	4.36364
Actinoplanes utahensis	8465	0.17	0.42	2.41	5.7381
Gordonia oryzae	4078	0.17	0.42	2.41	5.7381
Nesterenkonia sandarakina	2691	0.15	0.44	2.41	5.47727
Streptomyces monomycini	7871	0.15	0.44	2.41	5.47727
Actinomadura physcomitrii	9146	0.14	0.45	2.41	5.35556
Salinispora arenicola CNS-205	4966	0.15	0.45	2.41	5.35556
Sporichthya polymorpha DSM 43042	5183	0.14	0.45	2.41	5.35556
Streptomyces capoamus	7463	0.14	0.45	2.41	5.35556
Streptomyces clavifer	6521	0.14	0.45	2.41	5.35556
Streptomyces corynorhini	6678	0.14	0.45	2.41	5.35556
Streptomyces hygroscopicus subsp. hygroscopicus	8183	0.13	0.45	2.41	5.35556
Streptomyces tsukubensis	6442	0.14	0.45	2.41	5.35556
Labedella phragmitis	3242	0.13	0.46	2.41	5.23913
Micropruina glycogenica	3581	0.13	0.46	2.41	5.23913
Streptomyces griseoflavus	6690	0.12	0.46	2.41	5.23913
Streptomyces hirsutus	7766	0.14	0.46	2.41	5.23913
DSM 40847	6333	0.14	0.46	2.41	5.23913
Spirillospora albida	5541	0.12	0.47	2.41	5.12766
Streptomyces hydrogenans	8175	0.12	0.47	2.41	5.12766
Streptomyces nigra	6761	0.12	0.47	2.41	5.12766
Streptomyces ruber	6733	0.12	0.47	2.41	5.12766
Agromyces terreus	3222	0.11	0.48	2.41	5.02083
Kribbella flavida DSM 17836	6992	0.11	0.48	2.41	5.02083
Promicromonospora soli	4766	0.12	0.48	2.41	5.02083
DSM 40063	5630	0.1	0.49	2.41	4.91837
Streptomyces mangrovisoli	7802	0.09	0.49	2.41	4.91837
Williamsia phyllosphaerae	4409	0.09	0.49	2.41	4.91837
Curtobacterium citreum	3366	0.09	0.5	2.41	4.82
Aeromicrobium chenweiae	3557	0.08	0.51	2.41	4.72549
Agromyces aurantiacus	3598	0.08	0.51	2.41	4.72549
Agromyces luteolus	3593	0.07	0.52	2.41	4.63462
Microbacterium ulmi	3235	0.07	0.52	2.41	4.63462
Nocardioides lianchengensis	4967	0.06	0.53	2.41	4.54717
Amycolatopsis benzoatilytica AK 16/65	7849	0.21	0.37	2.42	6.54054
Microbispora rosea subsp. aerata	5978	0.19	0.39	2.42	6.20513
Micromonospora zingiberis	5678	0.19	0.39	2.42	6.20513
Saccharomonospora viridis DSM 43017	3829	0.18	0.4	2.42	6.05
Saccharopolyspora lacisalsi	5059	0.18	0.4	2.42	6.05
Halopolyspora algeriensis	4153	0.17	0.41	2.42	5.90244
Microbacterium murale	3696	0.17	0.42	2.42	5.7619
Streptomyces solisilvae	9218	0.16	0.42	2.42	5.7619
Actinomadura atramentaria DSM 43919	6192	0.15	0.43	2.42	5.62791
[truncated: 897 more rows]

## Sheet: Bacteroidetes
Species	#Genes	TAA (Stop)	TAG (Stop)	TGA (Stop)	TGA/TAG
Tenacibaculum piscium	2160	2.62	0.28	0.09	0.321429
Flavobacterium swingsii	2344	2.43	0.47	0.1	0.212766		Data	N total	Mean	Standard Deviation	Minimum	Median	Maximum
Flavobacterium urocaniciphilum	2522	2.56	0.33	0.11	0.333333		Bacteroidetes	1521	0.899318	0.609618	0.138889	0.695652	7.56522
Tenacibaculum aiptasiae	3647	2.45	0.44	0.11	0.25
Mesoflavibacter zeaxanthinifaciens DSM 18436	2674	2.44	0.45	0.11	0.244444
Olleya marilimosa CAM030	3003	2.44	0.45	0.11	0.244444
Cellulophaga omnivescoria	3286	2.44	0.46	0.11	0.23913
Flavobacterium terrigena	2829	2.51	0.37	0.12	0.324324
Tenacibaculum soleae	2774	2.51	0.38	0.12	0.315789
Lacinutrix venerupis	2797	2.49	0.39	0.12	0.307692
Wenyingzhuangia fucanilytica	2775	2.47	0.4	0.12	0.3
Lutibacter oricola	3411	2.46	0.42	0.12	0.285714
Cellulophaga lytica DSM 7489	3249	2.42	0.46	0.12	0.26087
Olleya aquimaris	2632	2.42	0.47	0.12	0.255319
Olleya namhaensis	3146	2.41	0.47	0.12	0.255319
Tenacibaculum discolor	3114	2.4	0.48	0.12	0.25
Tenacibaculum litoreum	3046	2.38	0.5	0.12	0.24
Polaribacter dokdonensis DSW-5	2725	2.36	0.51	0.12	0.235294
Cellulophaga fucicola	3402	2.35	0.54	0.12	0.222222
Tenacibaculum dicentrarchi	2313	2.55	0.32	0.13	0.40625
Flavobacterium cheniae	2479	2.5	0.37	0.13	0.351351
Mesoflavibacter profundi	2719	2.47	0.4	0.13	0.325
Tenacibaculum finnmarkense genomovar ulcerans	2426	2.47	0.4	0.13	0.325
Tenacibaculum holothuriorum	2899	2.47	0.41	0.13	0.317073
Polaribacter aestuariivivens	2752	2.44	0.43	0.13	0.302326
Seonamhaeicola algicola	3068	2.44	0.43	0.13	0.302326
Mesoflavibacter sabulilitoris	2823	2.43	0.44	0.13	0.295455
Polaribacter reichenbachii	3442	2.42	0.45	0.13	0.288889
Tenacibaculum mesophilum	2948	2.42	0.45	0.13	0.288889
Wenyingzhuangia aestuarii	2975	2.42	0.45	0.13	0.288889
Tenacibaculum gallaicum	3073	2.4	0.47	0.13	0.276596
Tenacibaculum caenipelagi	3055	2.39	0.48	0.13	0.270833
Polaribacter sejongensis	3576	2.37	0.5	0.13	0.26
Algibacter lectus	3791	2.36	0.51	0.13	0.254902
Myroides phaeus	2501	2.34	0.54	0.13	0.240741
Flavobacterium aquaticum	2550	2.46	0.4	0.14	0.35
Flavobacterium gelidilacus DSM 15343	3097	2.42	0.44	0.14	0.318182
Formosa algae	3571	2.42	0.44	0.14	0.318182
Polaribacter haliotis	3187	2.33	0.53	0.14	0.264151
Polaribacter tangerinus	2295	2.34	0.53	0.14	0.264151
Algibacter amylolyticus	3498	2.33	0.54	0.14	0.259259
Lacinutrix mariniflava	3493	2.31	0.55	0.14	0.254545
Lutibacter oceani	2924	2.46	0.39	0.15	0.384615
Tenacibaculum ovolyticum DSM 18103	3634	2.45	0.4	0.15	0.375
Lutibacter agarilyticus	3342	2.44	0.41	0.15	0.365854
Tenacibaculum lutimaris	2617	2.44	0.41	0.15	0.365854
Flavobacterium celericrescens	2529	2.42	0.43	0.15	0.348837
Flavicella sediminum	3531	2.4	0.45	0.15	0.333333
Flavobacterium arcticum	2626	2.4	0.45	0.15	0.333333
Lutibacter citreus	4035	2.39	0.45	0.15	0.333333
Polaribacter butkevichii	3321	2.39	0.46	0.15	0.326087
Flavobacterium psychrophilum	2345	2.37	0.48	0.15	0.3125
Aestuariibaculum suncheonense	3285	2.35	0.5	0.15	0.3
Maribacter vaceletii	3295	2.33	0.52	0.15	0.288462
Algibacter pectinivorans	3090	2.3	0.55	0.15	0.272727
Lacinutrix algicola	3270	2.24	0.6	0.15	0.25
Lutibacter maritimus	3040	2.54	0.31	0.16	0.516129
Aurantibacter aestuarii	2594	2.46	0.39	0.16	0.410256
Wenyingzhuangia heitensis	3043	2.43	0.42	0.16	0.380952
Tenacibaculum todarodis	2661	2.36	0.48	0.16	0.333333
Aestuariibaculum sediminum	3304	2.35	0.5	0.16	0.32
Cellulophaga tyrosinoxydans	3101	2.33	0.51	0.16	0.313725
Oceanihabitans sediminis	2594	2.31	0.53	0.16	0.301887
Flammeovirga pectinis	5023	2.29	0.55	0.16	0.290909
Saccharicrinis aurantiacus	4479	2.16	0.68	0.16	0.235294
Labilibacter marinus	4548	2.1	0.74	0.16	0.216216
Saprospira grandis str. Lewin	3361	1.77	1.07	0.16	0.149533
Chishuiella changwenlii	3068	2.45	0.39	0.17	0.435897
Tenacibaculum skagerrakense	3276	2.36	0.47	0.17	0.361702
Aestuariibaculum marinum	3209	2.35	0.48	0.17	0.354167
Algibacter pacificus	3402	2.33	0.5	0.17	0.34
Bizionia paragorgiae	2814	2.32	0.51	0.17	0.333333
Flammeovirga kamogawensis	5239	2.27	0.56	0.17	0.303571
Myroides xuanwuensis	3449	2.16	0.67	0.17	0.253731
Formosa sediminum	3346	2.42	0.39	0.18	0.461538
Flavobacterium croceum DSM 17960	2637	2.4	0.41	0.18	0.439024
Flavobacterium resistens	4189	2.41	0.41	0.18	0.439024
Winogradskyella arenosi	3138	2.41	0.41	0.18	0.439024
Mangrovimonas spongiae	2473	2.41	0.42	0.18	0.428571
Tenacibaculum jejuense	3977	2.38	0.44	0.18	0.409091
Flavobacterium tibetense	2507	2.38	0.45	0.18	0.4
Tamlana sedimentorum	3339	2.37	0.45	0.18	0.4
Wenyingzhuangia marina	2726	2.36	0.46	0.18	0.391304
Flavobacterium turcicum	2888	2.35	0.47	0.18	0.382979
Tamlana nanhaiensis	3329	2.35	0.47	0.18	0.382979
Croceibacter atlanticus HTCC2559	2651	2.33	0.49	0.18	0.367347
ATCC 11947	3135	2.33	0.49	0.18	0.367347
Flavobacterium tiangeerense	2998	2.33	0.49	0.18	0.367347
Gaetbulibacter saemankumensis DSM 17032	2622	2.33	0.49	0.18	0.367347
Winogradskyella ludwigii	3408	2.34	0.49	0.18	0.367347
Flavobacterium hibernum	4392	2.32	0.5	0.18	0.36
Flavobacterium plurextorum	4176	2.32	0.5	0.18	0.36
Winogradskyella eckloniae	3184	2.32	0.5	0.18	0.36
Bizionia gelidisalsuginis	2995	2.29	0.53	0.18	0.339623
Flavobacterium frigidarium DSM 17623	3082	2.29	0.53	0.18	0.339623
Myroides odoratimimus CIP 101113	3546	2.15	0.67	0.18	0.268657
Sphingobacterium psychroaquaticum	3519	2.08	0.74	0.18	0.243243
Algoriella xinjiangensis	2981	2.48	0.32	0.19	0.59375
Flavobacterium terrae	2850	2.45	0.37	0.19	0.513514
Mesonia hippocampi	2342	2.44	0.38	0.19	0.5
Flavobacterium sasangense DSM 21067	2921	2.4	0.41	0.19	0.463415
Flavobacterium cutihirudinis	4022	2.38	0.43	0.19	0.44186
Lutibacter flavus	3314	2.37	0.43	0.19	0.44186
Aquaticitalea lipolytica	2843	2.37	0.44	0.19	0.431818
Flavobacterium glycines	3171	2.37	0.44	0.19	0.431818
Polaribacter pacificus	2425	2.35	0.45	0.19	0.422222
Gramella jeungdoensis	3124	2.35	0.46	0.19	0.413043
Winogradskyella endarachnes	3145	2.36	0.46	0.19	0.413043
Mangrovimonas yunxiaonensis	2388	2.34	0.47	0.19	0.404255
Polaribacter vadi	3234	2.34	0.47	0.19	0.404255
Winogradskyella wichelsiae	3355	2.34	0.47	0.19	0.404255
Arenitalea lutea	2926	2.34	0.48	0.19	0.395833
Winogradskyella litoriviva	3366	2.32	0.49	0.19	0.387755
Flavobacterium saccharophilum	4300	2.31	0.5	0.19	0.38
Jejuia pallidilutea	3400	2.31	0.5	0.19	0.38
Winogradskyella costae	3451	2.3	0.51	0.19	0.372549
Polaribacter glomeratus	3384	2.29	0.52	0.19	0.365385
Cellulophaga baltica 18	3879	2.27	0.53	0.19	0.358491
Flammeovirga pacifica	4879	2.28	0.53	0.19	0.358491
Flavobacterium succinicans	3094	2.26	0.54	0.19	0.351852
Sphingobacterium humi	3827	2.24	0.57	0.19	0.333333
Flavobacterium faecale	3679	2.23	0.58	0.19	0.327586
Flavobacterium hiemivividum	3110	2.22	0.59	0.19	0.322034
Croceivirga radicis	3060	2.22	0.6	0.19	0.316667
Sediminitomix flava	4904	2.21	0.6	0.19	0.316667
Dokdonia donghaensis DSW-1	2846	2.03	0.78	0.19	0.24359
Flavobacterium cauense R2A-7	2850	2.43	0.37	0.2	0.540541
Flavobacterium haoranii	2598	2.42	0.38	0.2	0.526316
Mesonia phycicola	2935	2.42	0.38	0.2	0.526316
Flavobacterium rakeshii	3514	2.39	0.41	0.2	0.487805
Flavobacterium beibuense F44-8	3416	2.39	0.42	0.2	0.47619
Winogradskyella undariae	3508	2.37	0.42	0.2	0.47619
Mesonia algae	2828	2.36	0.44	0.2	0.454545
Flavobacterium oncorhynchi	3956	2.34	0.47	0.2	0.425532
Flavobacterium sangjuense	2606	2.33	0.47	0.2	0.425532
Flavobacterium suaedae	2888	2.33	0.47	0.2	0.425532
Flavobacterium sufflavum	3506	2.33	0.47	0.2	0.425532
Bizionia arctica	3409	2.31	0.48	0.2	0.416667
Flavobacterium seoulense	3136	2.33	0.48	0.2	0.416667
Winogradskyella eximia	3629	2.31	0.48	0.2	0.416667
Flavobacterium antarcticum DSM 19726	2718	2.3	0.5	0.2	0.4
Lacinutrix iliipiscaria	2782	2.3	0.5	0.2	0.4
Ulvibacter litoralis	3423	2.29	0.5	0.2	0.4
Pedobacter nototheniae	4466	2.27	0.53	0.2	0.377358
Winogradskyella helgolandensis	3781	2.27	0.53	0.2	0.377358
Flavobacterium kayseriense	3034	2.25	0.55	0.2	0.363636
Flammeovirga yaeyamensis	5511	2.23	0.57	0.2	0.350877
Pedobacter boryungensis	3081	2.23	0.58	0.2	0.344828
Seonamhaeicola maritimus	3603	2.21	0.58	0.2	0.344828
DSM 21790	3996	2.19	0.62	0.2	0.322581
Myroides marinus	3647	2.18	0.62	0.2	0.322581
Myroides profundi	3483	2.1	0.7	0.2	0.285714
Acetobacteroides hydrogenigenes	3091	1.36	1.44	0.2	0.138889
Xanthomarina spongicola	2877	2.37	0.41	0.21	0.512195
Tenacibaculum adriaticum	2891	2.38	0.42	0.21	0.5
Flavobacterium enshiense DK69	2977	2.36	0.43	0.21	0.488372
Hydrotalea sandarakina	2797	2.36	0.43	0.21	0.488372
Bizionia echini	2977	2.34	0.45	0.21	0.466667
Tenacibaculum agarivorans	4554	2.34	0.45	0.21	0.466667
Flavobacterium pectinovorum	4585	2.33	0.46	0.21	0.456522
Soonwooa buanensis	2999	2.32	0.47	0.21	0.446809
Bizionia algoritergicola	3210	2.31	0.48	0.21	0.4375
Formosa agariphila KMM 3901	3517	2.31	0.48	0.21	0.4375
Ichthyenterobacterium magnum	2719	2.31	0.48	0.21	0.4375
Flavobacterium bizetiae	4848	2.3	0.49	0.21	0.428571
Flavobacterium buctense	2567	2.3	0.49	0.21	0.428571
Flavobacterium frigidimaris	4469	2.3	0.49	0.21	0.428571
Flavobacterium hercynium	4429	2.29	0.5	0.21	0.42
Flavobacterium petrolei	3180	2.28	0.51	0.21	0.411765
Ochrovirga pacifica	2812	2.27	0.52	0.21	0.403846
Winogradskyella vidalii	3612	2.27	0.52	0.21	0.403846
Flavobacterium glaciei	2683	2.25	0.54	0.21	0.388889
Winogradskyella echinorum	3309	2.26	0.54	0.21	0.388889
Winogradskyella pacifica	3439	2.25	0.54	0.21	0.388889
Flavobacterium tructae	3990	2.23	0.56	0.21	0.375
Psychroserpens jangbogonensis	3208	2.24	0.56	0.21	0.375
Flavobacterium gillisiae	3689	2.2	0.59	0.21	0.355932
Flavobacterium xanthum	3193	2.2	0.59	0.21	0.355932
Myroides guanonis	2632	2.18	0.61	0.21	0.344262
Winogradskyella wandonensis	2666	2.18	0.61	0.21	0.344262
Pedobacter planticolens	3421	2.18	0.62	0.21	0.33871
Labilibaculum filiforme	3966	2.16	0.63	0.21	0.333333
Pedobacter changchengzhani	3377	2.14	0.65	0.21	0.323077
DSM 17447	2685	2.43	0.35	0.22	0.628571
Flavobacterium notoginsengisoli	4627	2.35	0.43	0.22	0.511628
Flavicella marina	2605	2.35	0.44	0.22	0.5
Aureibaculum marinum	3090	2.33	0.45	0.22	0.488889
Flavobacterium cerinum	3719	2.33	0.45	0.22	0.488889
Flavobacterium cucumis	2626	2.33	0.45	0.22	0.488889
Flavobacterium denitrificans DSM 15936	4027	2.32	0.45	0.22	0.488889
Vicingus serpentipes	2530	2.31	0.47	0.22	0.468085
Flavobacterium hydatis	4924	2.3	0.48	0.22	0.458333
Flavobacterium dankookense	2785	2.3	0.49	0.22	0.44898
Adhaeribacter aquaticus DSM 16391	4442	2.25	0.53	0.22	0.415094
Chitinophaga skermanii	4991	2.25	0.53	0.22	0.415094
Patiriisocius marinus	3157	2.23	0.55	0.22	0.4
Hyunsoonleella jejuensis	2917	2.21	0.57	0.22	0.385965
Leeuwenhoekiella aequorea	3038	2.19	0.58	0.22	0.37931
Algibacter mikhailovii	3631	2.19	0.59	0.22	0.372881
Tamlana haliotis	2858	2.15	0.62	0.22	0.354839
Winogradskyella jejuensis	2761	2.16	0.62	0.22	0.354839
Ancylomarina euxinus	3409	2.11	0.67	0.22	0.328358
Nonlabens ulvanivorans	2841	2.11	0.67	0.22	0.328358
Pedobacter chitinilyticus	4096	2.02	0.76	0.22	0.289474
Cloacibacterium normanense	2480	2.38	0.4	0.23	0.575
Flavobacterium tistrianum	4261	2.34	0.42	0.23	0.547619
Formosa maritima	2773	2.35	0.42	0.23	0.547619
Meridianimaribacter flavus	2842	2.35	0.42	0.23	0.547619
Chryseobacterium oncorhynchi	4329	2.34	0.43	0.23	0.534884
Flavobacterium sharifuzzamanii	4418	2.35	0.43	0.23	0.534884
Flavobacterium pokkalii	3182	2.33	0.44	0.23	0.522727
Flavobacterium zhairuonensis	4359	2.33	0.44	0.23	0.522727
Flavobacterium baculatum	3139	2.32	0.45	0.23	0.511111
Lutibacter profundi	2567	2.32	0.45	0.23	0.511111
Flavobacterium chilense	5052	2.3	0.47	0.23	0.489362
Flavobacterium piscis	4888	2.3	0.47	0.23	0.489362
Flavobacterium crassostreae	2601	2.26	0.51	0.23	0.45098
Flavobacterium tegetincola DSM 22377	3332	2.26	0.51	0.23	0.45098
Winogradskyella epiphytica	2950	2.26	0.51	0.23	0.45098
Pedobacter gandavensis	4617	2.25	0.52	0.23	0.442308
Winogradskyella thalassocola	3880	2.25	0.52	0.23	0.442308
Polaribacter irgensii 23-P	2357	2.25	0.53	0.23	0.433962
Flavobacterium luteum	2825	2.22	0.54	0.23	0.425926
Flavobacterium spartansii	4302	2.22	0.55	0.23	0.418182
Sphingobacterium composti Ten et al. 2007 non Yoo et al. 2007	3145	2.22	0.55	0.23	0.418182
Aequorivita sinensis	2826	2.2	0.56	0.23	0.410714
Tamlana agarivorans	3225	2.2	0.57	0.23	0.403509
Ancylomarina subtilis	3178	2.13	0.63	0.23	0.365079
Bergeyella cardium	1720	2.1	0.67	0.23	0.343284
Pedobacter namyangjuensis	3722	2.09	0.69	0.23	0.333333
Lacinutrix himadriensis	3605	2.04	0.74	0.23	0.310811
Sphingobacterium hotanense	3699	2	0.77	0.23	0.298701
Empedobacter tilapiae	3412	2.41	0.35	0.24	0.685714
Aureivirga marina	3431	2.4	0.36	0.24	0.666667
Chryseobacterium taiwanense	3687	2.4	0.36	0.24	0.666667
Flavobacterium tangerina	3222	2.39	0.37	0.24	0.648649
Amniculibacterium aquaticum	2285	2.38	0.38	0.24	0.631579
Urechidicola croceus	2997	2.38	0.38	0.24	0.631579
Empedobacter falsenii	3373	2.34	0.41	0.24	0.585366
Flavobacterium defluvii	4113	2.35	0.41	0.24	0.585366
Psychroflexus salis	2538	2.34	0.42	0.24	0.571429
Flavobacterium chungangense LMG 26729	4660	2.32	0.44	0.24	0.545455
Flavobacterium flevense	3447	2.32	0.44	0.24	0.545455
Chryseobacterium aurantiacum	4064	2.3	0.45	0.24	0.533333
Flavobacterium ginsenosidimutans	4598	2.31	0.45	0.24	0.533333
Flavobacterium reichenbachii	4668	2.31	0.45	0.24	0.533333
Flexibacter flexilis DSM 6793	3537	2.31	0.45	0.24	0.533333
Flavobacterium crocinum	4816	2.3	0.46	0.24	0.521739
Flavihalobacter algicola	3336	2.29	0.47	0.24	0.510638
Flavobacterium johnsoniae UW101	5095	2.29	0.47	0.24	0.510638
Flavobacterium palustre	3202	2.28	0.47	0.24	0.510638
Flavobacterium microcysteis	3607	2.27	0.48	0.24	0.5
Tenacibaculum maritimum	2847	2.24	0.51	0.24	0.470588
Flavobacterium limicola	2860	2.24	0.52	0.24	0.461538
Bizionia argentinensis JUB59	2967	2.22	0.54	0.24	0.444444
Flavobacterium caseinilyticum	3318	2.22	0.54	0.24	0.444444
Flavobacterium aquicola	4266	2.22	0.55	0.24	0.436364
Psychroflexus planctonicus	2667	2.21	0.55	0.24	0.436364
Algibacter aestuarii	2786	2.2	0.56	0.24	0.428571
Flavobacterium weaverense	2847	2.2	0.56	0.24	0.428571
Flavobacterium endophyticum	3293	2.16	0.6	0.24	0.4
Hyunsoonleella pacifica	3476	2.16	0.6	0.24	0.4
Pedobacter kyungheensis	5171	2.16	0.6	0.24	0.4
Labilibaculum antarcticum	4342	2.14	0.62	0.24	0.387097
Maribacter forsetii DSM 18668	3789	2.12	0.64	0.24	0.375
Myroides pelagicus	2844	2.12	0.64	0.24	0.375
Ancylomarina salipaludis	3263	2.11	0.65	0.24	0.369231
Arenibacter nanhaiticus	3464	2.11	0.65	0.24	0.369231
Arenibacter latericius DSM 15913	3647	2.06	0.7	0.24	0.342857
Nubsella zeaxanthinifaciens	3552	2.01	0.75	0.24	0.32
Pedobacter helvus	3952	1.98	0.79	0.24	0.303797
Flavobacterium columnare	2721	2.36	0.39	0.25	0.641026
Chryseobacterium jejuense	4508	2.33	0.43	0.25	0.581395
Flavobacterium daejeonense DSM 17708	3521	2.31	0.43	0.25	0.581395
Flavobacterium hydrophilum	4521	2.32	0.43	0.25	0.581395
Flavobacterium daemonense	3954	2.31	0.44	0.25	0.568182
Flavobacterium jejuense	4183	2.31	0.44	0.25	0.568182
Flavobacterium phragmitis	4894	2.31	0.44	0.25	0.568182
Marixanthomonas ophiurae	2954	2.32	0.44	0.25	0.568182
Cloacibacterium rupense	2772	2.3	0.45	0.25	0.555556
Flaviramulus basaltis	3575	2.29	0.47	0.25	0.531915
Flavobacterium alvei	3167	2.27	0.47	0.25	0.531915
Flavobacterium orientale	2857	2.28	0.47	0.25	0.531915
Psychroserpens mesophilus	3262	2.28	0.47	0.25	0.531915
Edaphocola flava	3034	2.26	0.49	0.25	0.510204
Flavobacterium commune	3124	2.26	0.49	0.25	0.510204
Psychroserpens damuponensis	3518	2.27	0.49	0.25	0.510204
Flavobacterium araucananum	4921	2.25	0.5	0.25	0.5
Flavobacterium limnosediminis JC2902	3049	2.25	0.5	0.25	0.5
Patiriisocius marinistellae	2953	2.24	0.51	0.25	0.490196
Polaribacter porphyrae	3454	2.24	0.51	0.25	0.490196
Bizionia myxarmorum	3017	2.23	0.52	0.25	0.480769
Flavobacterium aquidurense	4793	2.23	0.52	0.25	0.480769
Flavobacterium collinsii	4654	2.24	0.52	0.25	0.480769
Kordia jejudonensis	4689	2.22	0.52	0.25	0.480769
Flavobacterium lacus	3005	2.22	0.53	0.25	0.471698
Flavobacterium omnivorum	3214	2.21	0.53	0.25	0.471698
Winogradskyella sediminis	3149	2.22	0.53	0.25	0.471698
Flavobacterium sandaracinum	3439	2.21	0.54	0.25	0.462963
Flavobacterium psychrolimnae	3137	2.21	0.55	0.25	0.454545
Imtechella halotolerans K1	2692	2.2	0.55	0.25	0.454545
Sphingobacterium bovisgrunnientis	3435	2.2	0.55	0.25	0.454545
Sphingobacterium soli	3715	2.19	0.56	0.25	0.446429
Cellulophaga algicola DSM 14237	4155	2.18	0.57	0.25	0.438596
Flavobacterium segetis	2866	2.18	0.57	0.25	0.438596
DSM 21788	3917	2.17	0.58	0.25	0.431034
Pedobacter paludis	4287	2.16	0.59	0.25	0.423729
Pedobacter yonginense	3668	2.15	0.59	0.25	0.423729
Maribacter sp. 151	3671	2.15	0.6	0.25	0.416667
Sphingobacterium kitahiroshimense	4942	2.15	0.61	0.25	0.409836
Maribacter spongiicola	3763	2.14	0.62	0.25	0.403226
Sphingobacterium lactis	3409	2.13	0.62	0.25	0.403226
Flammeovirga aprica JL-4	6851	2.12	0.63	0.25	0.396825
Labilibaculum euxinus	3936	2.12	0.63	0.25	0.396825
Marinifilum flexuosum	4072	2.12	0.63	0.25	0.396825
Nonlabens xylanidelens	2953	2.12	0.63	0.25	0.396825
Pedobacter ginsenosidimutans	5286	2.1	0.65	0.25	0.384615
Sphingobacterium tabacisoli	4506	1.98	0.77	0.25	0.324675
Flavobacterium ajazii	4649	2.35	0.39	0.26	0.666667
Apibacter muscae	2185	2.33	0.41	0.26	0.634146
Chryseobacterium solincola	2140	2.33	0.41	0.26	0.634146
Xanthomarina gelatinilytica	2755	2.32	0.42	0.26	0.619048
Flavobacterium filum DSM 17961	2808	2.31	0.43	0.26	0.604651
Flavobacterium lutivivi	2531	2.31	0.43	0.26	0.604651
Elizabethkingia meningoseptica	3438	2.29	0.44	0.26	0.590909
Flavobacterium aciduliphilum	2484	2.3	0.45	0.26	0.577778
Psychroflexus maritimus	2303	2.29	0.45	0.26	0.577778
Mesonia mobilis	2908	2.28	0.46	0.26	0.565217
Siansivirga zeaxanthinifaciens CC-SAMT-1	2800	2.27	0.47	0.26	0.553191
Elizabethkingia bruuniana	4056	2.26	0.48	0.26	0.541667
Elizabethkingia ursingii	3712	2.26	0.48	0.26	0.541667
Aquimarina aggregata	5179	2.22	0.51	0.26	0.509804
Flavobacterium undicola	3560	2.24	0.51	0.26	0.509804
Tamlana fucoidanivorans	3374	2.22	0.52	0.26	0.5
Aquimarina brevivitae	3343	2.19	0.54	0.26	0.481481
Sphingobacterium cavernae	3538	2.2	0.55	0.26	0.472727
Flavobacterium fryxellicola	3158	2.17	0.57	0.26	0.45614
Myroides albus	3049	2.17	0.57	0.26	0.45614
Seonamhaeicola marinus	4804	2.16	0.59	0.26	0.440678
Flavobacterium gossypii	3346	2.14	0.6	0.26	0.433333
Marinifilum breve	4473	2.13	0.61	0.26	0.42623
Pedobacter soli	4884	2.13	0.61	0.26	0.42623
Seonamhaeicola aphaedonensis	2934	2.13	0.61	0.26	0.42623
Pedobacter foliorum	4943	2.09	0.65	0.26	0.4
Lishizhenia tianjinensis	3067	2.08	0.66	0.26	0.393939
Maribacter aquivivus	3904	2.08	0.66	0.26	0.393939
Pontibacter fetidus	3466	2.07	0.67	0.26	0.38806
Puteibacter caeruleilacunae	5779	1.99	0.75	0.26	0.346667
Pedobacter nanyangensis	3874	1.96	0.78	0.26	0.333333
Psychroflexus salarius	2289	2.37	0.36	0.27	0.75
Flavobacterium humi	3076	2.36	0.37	0.27	0.72973
Chryseobacterium piscium	3932	2.34	0.39	0.27	0.692308
Chryseobacterium artocarpi	4367	2.32	0.41	0.27	0.658537
Chryseobacterium sediminis	4389	2.32	0.42	0.27	0.642857
Flavobacterium silvisoli	2563	2.31	0.42	0.27	0.642857
Algibacter alginicilyticus	3285	2.29	0.43	0.27	0.627907
Chryseobacterium cucumeris	4522	2.3	0.43	0.27	0.627907
Flavobacterium ummariense	3292	2.3	0.43	0.27	0.627907
Chryseobacterium viscerum	4573	2.29	0.44	0.27	0.613636
Hanstruepera crassostreae	2808	2.28	0.45	0.27	0.6
Flavobacterium foetidum	4184	2.27	0.46	0.27	0.586957
Flavobacterium piscinae	2940	2.28	0.46	0.27	0.586957
Kordia zhangzhouensis	3498	2.27	0.46	0.27	0.586957
Cochleicola gelatinilyticus	3006	2.26	0.47	0.27	0.574468
Elizabethkingia miricola	3874	2.24	0.48	0.27	0.5625
Elizabethkingia anophelis	3426	2.25	0.49	0.27	0.55102
Adhaeribacter rhizoryzae	5175	2.22	0.51	0.27	0.529412
Arcticiflavibacter luteus	4039	2.22	0.51	0.27	0.529412
Flavobacterium psychrotolerans	2734	2.21	0.52	0.27	0.519231
Flavobacterium aquariorum	3657	2.2	0.53	0.27	0.509434
Flavobacterium sinopsychrotolerans	3017	2.2	0.53	0.27	0.509434
Aquimarina amphilecti	4589	2.2	0.54	0.27	0.5
Flavobacterium nackdongense	3454	2.18	0.55	0.27	0.490909
Polaribacter atrinae	3382	2.18	0.55	0.27	0.490909
Winogradskyella algicola	2975	2.18	0.55	0.27	0.490909
Myroides fluvii	3200	2.16	0.56	0.27	0.482143
Winogradskyella haliclonae	2808	2.18	0.56	0.27	0.482143
Wocania ichthyoenteri Th78	3359	2.18	0.56	0.27	0.482143
Flavobacterium degerlachei	3274	2.16	0.58	0.27	0.465517
Maribacter dokdonensis	3815	2.13	0.6	0.27	0.45
Pedobacter psychrotolerans	4277	2.13	0.6	0.27	0.45
Maribacter stanieri	3798	2.11	0.62	0.27	0.435484
Pedobacter mendelii	3830	2.11	0.62	0.27	0.435484
Labilibaculum manganireducens	4077	2.1	0.63	0.27	0.428571
Labilibacter sediminis	4676	2.09	0.64	0.27	0.421875
Sphingobacterium nematocida	4239	2.01	0.72	0.27	0.375
Tenuifilum thalassicum	2566	1.79	0.94	0.27	0.287234
Williamwhitmania taraxaci	3489	1.71	1.02	0.27	0.264706
Flavobacterium viscosus	2864	2.28	0.44	0.28	0.636364
Chryseobacterium frigidisoli	2755	2.27	0.45	0.28	0.622222
Yeosuana marina	3706	2.26	0.46	0.28	0.608696
Flavobacterium lindanitolerans	3239	2.26	0.47	0.28	0.595745
Mariniflexile gromovii	3694	2.23	0.49	0.28	0.571429
Flavobacterium granuli	3151	2.2	0.52	0.28	0.538462
Myroides odoratus	3637	2.2	0.52	0.28	0.538462
Flavobacterium xinjiangense	3318	2.19	0.53	0.28	0.528302
Flavobacterium soli DSM 19725	3420	2.18	0.54	0.28	0.518519
Gillisia mitskevichiae	3161	2.17	0.55	0.28	0.509091
Flavobacterium frigoris	3444	2.14	0.58	0.28	0.482759
Mangrovimonas xylaniphaga	3277	2.14	0.58	0.28	0.482759
Sphingobacterium endophyticum	4027	2.14	0.58	0.28	0.482759
Sphingobacterium mizutaii	3878	2.12	0.6	0.28	0.466667
Aurantibacter crassamenti	3719	2.11	0.61	0.28	0.459016
Maribacter caenipelagi	3691	2.09	0.63	0.28	0.444444
Pedobacter zeae	4485	2.09	0.63	0.28	0.444444
Balneicella halophila	1836	2.06	0.65	0.28	0.430769
Pedobacter alluvionis	4896	2.06	0.66	0.28	0.424242
Pedobacter jeongneungensis	5571	2.06	0.66	0.28	0.424242
Sphingobacterium shayense	3789	2.01	0.71	0.28	0.394366
Pedobacter quisquiliarum	3295	1.96	0.75	0.28	0.373333
Arenibacter amylolyticus	3224	1.96	0.76	0.28	0.368421
Porphyromonas pasteri	1626	1.8	0.92	0.28	0.304348
Chryseobacterium limigenitum	4229	2.3	0.41	0.29	0.707317
Chryseobacterium aquifrigidense	4546	2.29	0.42	0.29	0.690476
Chryseobacterium contaminans	4120	2.29	0.42	0.29	0.690476
Chryseobacterium formosense	3928	2.29	0.42	0.29	0.690476
Chryseobacterium joostei	4359	2.28	0.43	0.29	0.674419
Chryseobacterium polytrichastri	4513	2.27	0.43	0.29	0.674419
Chryseobacterium rhizoplanae	4533	2.27	0.44	0.29	0.659091
Flavobacterium cheongpyeongense	4249	2.26	0.45	0.29	0.644444
Aquimarina muelleri	4031	2.24	0.47	0.29	0.617021
Flavobacterium anhuiense	4159	2.23	0.47	0.29	0.617021
Flavobacterium fontis	2694	2.25	0.47	0.29	0.617021
Mariniflexile fucanivorans	3891	2.24	0.47	0.29	0.617021
Mesonia oceanica	3800	2.24	0.47	0.29	0.617021
Elizabethkingia occulta	3701	2.23	0.48	0.29	0.604167
Flavobacterium macacae	3047	2.24	0.48	0.29	0.604167
Zhouia amylolytica AD3	3193	2.23	0.48	0.29	0.604167
Gynurincola endophyticus	3700	2.21	0.5	0.29	0.58
Flavobacterium fluvii	3369	2.21	0.51	0.29	0.568627
Flavobacterium nitrogenifigens	4507	2.19	0.51	0.29	0.568627
Croceivirga lutea	2983	2.18	0.53	0.29	0.54717
Capnocytophaga canimorsus	2108	2.16	0.55	0.29	0.527273
Flavivirga eckloniae	4540	2.15	0.56	0.29	0.517857
Flavobacterium akiainvivens	3991	2.15	0.56	0.29	0.517857
Aquirufa antheringensis	2205	2.14	0.57	0.29	0.508772
Sphingobacterium faecium	4379	2.14	0.57	0.29	0.508772
Aquimarina agarilytica ZC1	3479	2.11	0.6	0.29	0.483333
Leeuwenhoekiella palythoae	3348	2.11	0.6	0.29	0.483333
Salegentibacter mishustinae	3332	2.11	0.6	0.29	0.483333
Maribacter ulvicola	3774	2.11	0.61	0.29	0.47541
Tamlana carrageenivorans	3494	2.07	0.64	0.29	0.453125
Pedobacter insulae	3700	2.06	0.65	0.29	0.446154
DSM 15868	1994	2.03	0.69	0.29	0.42029
Zobellia amurskyensis	4157	2.02	0.69	0.29	0.42029
Arenibacter lacus	3459	1.96	0.75	0.29	0.386667
Formosa haliotis	3569	1.95	0.76	0.29	0.381579
Pedobacter ureilyticus	4123	1.95	0.76	0.29	0.381579
Apibacter adventoris	2269	2.39	0.3	0.3	1
DSM 17707	2701	2.34	0.37	0.3	0.810811
Apibacter raozihei	2863	2.32	0.38	0.3	0.789474
Chryseobacterium defluvii	3374	2.32	0.38	0.3	0.789474
Chryseobacterium indoltheticum	3820	2.31	0.38	0.3	0.789474
Chryseobacterium aquaticum	3392	2.32	0.39	0.3	0.769231
Chryseobacterium soli	4298	2.3	0.4	0.3	0.75
Chryseobacterium ureilyticum	4622	2.29	0.4	0.3	0.75
Kaistella jeonii	2976	2.29	0.41	0.3	0.731707
Kaistella gelatinilytica	2874	2.28	0.42	0.3	0.714286
Chryseobacterium culicis	4338	2.26	0.44	0.3	0.681818
Chryseobacterium humi	2839	2.26	0.44	0.3	0.681818
Flavobacterium alkalisoli	3610	2.27	0.44	0.3	0.681818
Chryseobacterium timonianum	4757	2.25	0.45	0.3	0.666667
Flavobacterium macrobrachii	3152	2.24	0.46	0.3	0.652174
Dokdonia pacifica	4798	2.23	0.47	0.3	0.638298
Pustulibacterium marinum	3636	2.22	0.48	0.3	0.625
Flavobacterium cellulosilyticum	3773	2.21	0.49	0.3	0.612245
Flavobacterium gilvum	3427	2.17	0.53	0.3	0.566038
Flavobacterium xueshanense	3046	2.17	0.53	0.3	0.566038
Flavobacterium bomensis	3427	2.16	0.54	0.3	0.555556
Flavobacterium circumlabens	4725	2.15	0.55	0.3	0.545455
Flavobacterium micromati	3111	2.15	0.55	0.3	0.545455
Adhaeribacter swui	4794	2.15	0.56	0.3	0.535714
Bernardetia litoralis DSM 6794	4000	2.15	0.56	0.3	0.535714
Maribacter sedimenticola	3601	2.14	0.56	0.3	0.535714
Pedobacter nyackensis	4865	2.12	0.58	0.3	0.517241
Aquirufa rosea	2454	2.11	0.59	0.3	0.508475
Solitalea longa	3758	2.11	0.59	0.3	0.508475
Albibacterium bauzanense	2674	2.1	0.6	0.3	0.5
Filimonas lacunae	6068	2.09	0.61	0.3	0.491803
Winogradskyella flava	3385	2.09	0.61	0.3	0.491803
Flavobacterium laiguense	3393	2.07	0.63	0.3	0.47619
Myroides injenensis M09-0166	2954	2.07	0.63	0.3	0.47619
Pedobacter terrae	4775	2.07	0.63	0.3	0.47619
Pedobacter petrophilus	4622	2.05	0.65	0.3	0.461538
Pedobacter kyonggii	5102	2.04	0.66	0.3	0.454545
Ancylomarina longa	3367	2.03	0.67	0.3	0.447761
Pedobacter jejuensis	3987	2.03	0.67	0.3	0.447761
Arenibacter certesii DSM 19833	3978	1.98	0.72	0.3	0.416667
Nibribacter ruber	3598	1.91	0.78	0.3	0.384615
Sphingobacterium paucimobilis HER1398	4251	1.91	0.79	0.3	0.379747
Sphingobacterium yanglingense	4553	1.92	0.79	0.3	0.379747
Nonlabens arenilitoris	2920	1.88	0.82	0.3	0.365854
Hugenholtzia roseola DSM 9546	3320	1.87	0.83	0.3	0.361446
Chryseobacterium soldanellicola	3645	2.36	0.33	0.31	0.939394
Chryseobacterium wanjuense	4076	2.32	0.37	0.31	0.837838
Kaistella antarctica	2809	2.22	0.47	0.31	0.659574
Pedobacter puniceum	3271	2.2	0.49	0.31	0.632653
Confluentibacter citreus	3032	2.19	0.5	0.31	0.62
Aquimarina atlantica	4879	2.17	0.51	0.31	0.607843
Capnocytophaga stomatis	2441	2.18	0.51	0.31	0.607843
Aquimarina latercula DSM 2041	5430	2.17	0.52	0.31	0.596154
Hanstruepera neustonica	2736	2.17	0.52	0.31	0.596154
Zunongwangia atlantica 22II14-10F7	4036	2.16	0.53	0.31	0.584906
Aquimarina mytili	4302	2.15	0.54	0.31	0.574074
Pedobacter metabolipauper	4477	2.13	0.56	0.31	0.553571
Pedobacter steynii	6476	2.12	0.57	0.31	0.54386
Zunongwangia mangrovi	3509	2.12	0.57	0.31	0.54386
Aquimarina spongiae	4636	2.11	0.58	0.31	0.534483
Gillisia hiemivivida	3209	2.09	0.6	0.31	0.516667
Galbibacter mesophilus	3095	2.08	0.61	0.31	0.508197
Maribacter orientalis	3603	2.06	0.63	0.31	0.492063
Pedobacter ginsengisoli	4429	2.03	0.66	0.31	0.469697
Sphingobacterium detergens	5434	2	0.68	0.31	0.455882
Pontibacter burrus	3721	1.99	0.7	0.31	0.442857
Luteibaculum oceani	2409	1.99	0.71	0.31	0.43662
Sphingobacterium alkalisoli	4686	1.96	0.72	0.31	0.430556
Arenibacter aquaticus	4018	1.94	0.74	0.31	0.418919
Pontibacter oryzae	3558	1.95	0.75	0.31	0.413333
Flavobacterium branchiophilum FL-15	2975	2.32	0.36	0.32	0.888889
Chryseobacterium gambrini	4336	2.31	0.37	0.32	0.864865
Chryseobacterium senegalense	2326	2.31	0.37	0.32	0.864865
Polaribacter gangjinensis	2514	2.31	0.37	0.32	0.864865
Chryseobacterium scophthalmum	3987	2.3	0.38	0.32	0.842105
Chryseobacterium treverense	2154	2.29	0.38	0.32	0.842105
Chryseobacterium glaciei	4275	2.29	0.39	0.32	0.820513
Chryseobacterium arachidis	4400	2.28	0.4	0.32	0.8
Chryseobacterium nakagawai	4958	2.28	0.4	0.32	0.8
Planktosalinus lacus	2708	2.27	0.41	0.32	0.780488
Chryseobacterium lathyri	4389	2.26	0.42	0.32	0.761905
Chryseobacterium lactis	4892	2.24	0.44	0.32	0.727273
Chryseobacterium oleae	4638	2.22	0.46	0.32	0.695652
JCM 15639	1994	2.22	0.46	0.32	0.695652
Chryseobacterium piperi	3870	2.2	0.48	0.32	0.666667
Myroides indicus	2658	2.21	0.48	0.32	0.666667
Pedobacter glucosidilyticus DSM 23534	3395	2.19	0.49	0.32	0.653061
Flavobacterium cupreum	5057	2.16	0.52	0.32	0.615385
Flavivirga rizhaonensis	4115	2.14	0.54	0.32	0.592593
Flavobacterium urumqiense	2991	2.13	0.54	0.32	0.592593
Algibacter aquaticus	3910	2.13	0.55	0.32	0.581818
Gelidibacter salicanalis	3170	2.13	0.55	0.32	0.581818
Sphingobacterium alimentarium	3251	2.1	0.58	0.32	0.551724
Aquimarina intermedia	3061	2.1	0.59	0.32	0.542373
Aquirufa ecclesiirivi	2608	2.09	0.59	0.32	0.542373
Salegentibacter salarius	2963	2.1	0.59	0.32	0.542373
Lacinutrix jangbogonensis	3456	2.04	0.64	0.32	0.5
Maribacter arcticus	3640	2.04	0.64	0.32	0.5
Ulvibacter antarcticus	3318	2.04	0.64	0.32	0.5
Pedobacter borealis DSM 19626	4616	2.04	0.65	0.32	0.492308
Pseudopedobacter saltans DSM 12145	3765	2.04	0.65	0.32	0.492308
Pedobacter rhizosphaerae	4671	2.02	0.66	0.32	0.484848
Sphingobacterium olei	4407	2	0.68	0.32	0.470588
Zobellia laminariae	4184	1.95	0.73	0.32	0.438356
Sphingobacterium paludis	3933	1.88	0.79	0.32	0.405063
Chryseobacterium geocarposphaerae	3651	2.32	0.35	0.33	0.942857
Apibacter mensalis	2053	2.31	0.36	0.33	0.916667
Chryseobacterium daecheongense	3494	2.31	0.36	0.33	0.916667
Psychroflexus halocasei	2419	2.31	0.36	0.33	0.916667
Chryseobacterium mucoviscidosis	4048	2.29	0.38	0.33	0.868421
Epilithonimonas zeae	3654	2.28	0.38	0.33	0.868421
Epilithonimonas xixisoli	3174	2.28	0.4	0.33	0.825
Chryseobacterium candidae	4128	2.26	0.41	0.33	0.804878
Epilithonimonas arachidiradicis	3289	2.25	0.41	0.33	0.804878
Chryseobacterium piscicola	3020	2.25	0.42	0.33	0.785714
Flavobacterium limi	4454	2.25	0.42	0.33	0.785714
Chryseobacterium gallinarum	3686	2.24	0.43	0.33	0.767442
Flavobacterium fluviatile	4230	2.23	0.44	0.33	0.75
Chryseobacterium phosphatilyticum	4625	2.21	0.45	0.33	0.733333
Chryseobacterium rhizosphaerae	4567	2.21	0.46	0.33	0.717391
Kaistella chaponensis	2709	2.21	0.46	0.33	0.717391
Mesonia aquimarina	2992	2.22	0.46	0.33	0.717391
Chryseobacterium nematophagum	3609	2.2	0.48	0.33	0.6875
Aquimarina megaterium XH134	5341	2.17	0.5	0.33	0.66
Joostella marina DSM 19592	3795	2.13	0.53	0.33	0.622642
Pedobacter cryoconitis	5161	2.13	0.54	0.33	0.611111
Winogradskyella ouciana	3255	2.12	0.55	0.33	0.6
Aquimarina pacifica	4259	2.11	0.56	0.33	0.589286
Crocinitomix algicola	3261	2.11	0.56	0.33	0.589286
Leeuwenhoekiella aestuarii	3661	2.1	0.57	0.33	0.578947
Crocinitomix catalasitica ATCC 23190	3993	2.09	0.58	0.33	0.568966
Psychroserpens burtonensis DSM 12212	3498	2.09	0.58	0.33	0.568966
Salegentibacter holothuriorum	3052	2.09	0.58	0.33	0.568966
Sphingobacterium spiritivorum	4251	2.09	0.58	0.33	0.568966
Aquirufa beregesia	2725	2.08	0.59	0.33	0.559322
Salegentibacter salegens	3449	2.07	0.59	0.33	0.559322
Solitalea koreensis	2803	2.05	0.62	0.33	0.532258
Winogradskyella aurantiaca	2767	2.05	0.62	0.33	0.532258
Pedobacter duraquae	4547	2.02	0.65	0.33	0.507692
Pedobacter miscanthi	5495	2.02	0.65	0.33	0.507692
Nonlabens tegetincola	2523	2.01	0.66	0.33	0.5
Pedobacter panaciterrae	5238	2.02	0.66	0.33	0.5
Flectobacillus major DSM 103	4777	1.94	0.73	0.33	0.452055
Sphingobacterium deserti	3799	1.9	0.77	0.33	0.428571
Hymenobacter mucosus	4626	1.5	1.17	0.33	0.282051
Solirubrum puertoriconensis	4127	1.5	1.17	0.33	0.282051
Chryseobacterium hispalense DSM 25574	3860	2.28	0.38	0.34	0.894737
Chryseobacterium oranimense	4202	2.22	0.44	0.34	0.772727
Chryseobacterium bernardetii	4688	2.2	0.45	0.34	0.755556
Chryseobacterium angstadtii	4467	2.19	0.48	0.34	0.708333
Adhaeribacter aerolatus	5196	2.16	0.5	0.34	0.68
Confluentibacter flavum	3499	2.16	0.5	0.34	0.68
Riemerella columbina DSM 16469	2380	2.16	0.5	0.34	0.68
Arachidicoccus soli	3344	2.14	0.53	0.34	0.641509
Flavobacterium lotistagni	2817	2.13	0.53	0.34	0.641509
Flavobacterium soyangense	3160	2.13	0.53	0.34	0.641509
Capnocytophaga cynodegmi	2257	2.12	0.54	0.34	0.62963
Gelidibacter sediminis	3008	2.12	0.54	0.34	0.62963
Adhaeribacter radiodurans	5272	2.08	0.57	0.34	0.596491
Solitalea canadensis DSM 3403	4340	2.07	0.59	0.34	0.576271
Gramella forsetii KT0803	3374	2.06	0.6	0.34	0.566667
Winogradskyella tangerina	3143	2.06	0.6	0.34	0.566667
Leeuwenhoekiella blandensis MED217	3589	2.05	0.61	0.34	0.557377
Maribacter thermophilus	3441	2.02	0.63	0.34	0.539683
Pedobacter arcticus A12	3490	2.02	0.64	0.34	0.53125
Saonia flava	3305	2.03	0.64	0.34	0.53125
Sphingobacterium athyrii	5611	2	0.66	0.34	0.515152
Arenibacter catalasegens	4452	1.99	0.67	0.34	0.507463
Arenibacter palladensis	4403	1.93	0.73	0.34	0.465753
Spongiivirga citrea	3586	1.91	0.75	0.34	0.453333
Hymenobacter oligotrophus	3558	1.41	1.24	0.34	0.274194
Porphyromonas catoniae F0037	1615	1.38	1.28	0.34	0.265625
Chryseobacterium taeanense	3413	2.3	0.35	0.35	1
Flavobacterium marinum	2789	2.28	0.37	0.35	0.945946
Chryseobacterium greenlandense	3618	2.24	0.41	0.35	0.853659
Chryseobacterium vaccae	4572	2.24	0.41	0.35	0.853659
Chryseobacterium shigense	4326	2.21	0.44	0.35	0.795455
Empedobacter stercoris	2607	2.2	0.45	0.35	0.777778
Kordia antarctica	4607	2.13	0.52	0.35	0.673077
Mucilaginibacter rigui	4134	2.11	0.54	0.35	0.648148
Salegentibacter agarivorans	3693	2.12	0.54	0.35	0.648148
Aquimarina macrocephali JAMB N27	5319	2.1	0.55	0.35	0.636364
Aquimarina sediminis	4882	2.09	0.56	0.35	0.625
Mucilaginibacter galii	4023	2.1	0.56	0.35	0.625
Tamlana crocina	3837	2.1	0.56	0.35	0.625
Kordia periserrulae	3983	2.08	0.57	0.35	0.614035
Leeuwenhoekiella polynyae	3988	2.08	0.57	0.35	0.614035
Salegentibacter salinarum	3668	2.07	0.58	0.35	0.603448
Brumimicrobium aurantiacum	2916	2.05	0.6	0.35	0.583333
Acidiluteibacter ferrifornacis	3001	2.03	0.62	0.35	0.564516
Mucilaginibacter terrigena	3791	2.03	0.62	0.35	0.564516
Filimonas zeae	5900	1.99	0.66	0.35	0.530303
Capnocytophaga canis	2183	1.97	0.68	0.35	0.514706
Draconibacterium sediminis	4574	1.97	0.68	0.35	0.514706
Arenibacter troitsensis	4221	1.93	0.72	0.35	0.486111
Dokdonia sinensis	3197	1.88	0.76	0.35	0.460526
Pontibacter actiniarum	4222	1.74	0.91	0.35	0.384615
Siccationidurans sp. BT559	4268	1.22	1.43	0.35	0.244755
Chryseobacterium arthrosphaerae	4468	2.25	0.4	0.36	0.9
Chryseobacterium populi	4014	2.23	0.41	0.36	0.878049
Kaistella daneshvariae	2382	2.23	0.41	0.36	0.878049
Chryseobacterium elymi	4083	2.22	0.42	0.36	0.857143
Chryseobacterium flavum	4018	2.2	0.44	0.36	0.818182
Confluentibacter lentus	2928	2.13	0.51	0.36	0.705882
Aquimarina longa SW024	4720	2.1	0.54	0.36	0.666667
Pedobacter caeni	6543	2.11	0.54	0.36	0.666667
Leeuwenhoekiella marinoflava	4006	2.09	0.55	0.36	0.654545
Mucilaginibacter phyllosphaerae	3858	2.08	0.56	0.36	0.642857
Salegentibacter sediminis	2885	2.09	0.56	0.36	0.642857
Winogradskyella aurantia	2850	2.03	0.6	0.36	0.6
Salegentibacter echinorum	3357	2.03	0.61	0.36	0.590164
Arachidicoccus rhizosphaerae	3713	1.99	0.64	0.36	0.5625
Sphingobacterium puteale	5460	2	0.64	0.36	0.5625
Capnocytophaga leadbetteri	2312	1.99	0.65	0.36	0.553846
Euzebyella saccharophila	3756	1.98	0.66	0.36	0.545455
Hymenobacter wooponensis	5020	1.36	1.28	0.36	0.28125
Hymenobacter gelipurpurascens	4213	1.28	1.36	0.36	0.264706
Chryseobacterium taichungense	3945	2.22	0.41	0.37	0.902439
Ornithobacterium rhinotracheale ORT-UMN 88	2237	2.21	0.42	0.37	0.880952
Chryseobacterium indologenes	4342	2.2	0.44	0.37	0.840909
Empedobacter brevis	3505	2.17	0.46	0.37	0.804348
Yeosuana aromativorans	3288	2.17	0.46	0.37	0.804348
Chryseobacterium vrystaatense	4992	2.15	0.47	0.37	0.787234
Capnocytophaga felis	2518	2.14	0.49	0.37	0.755102
Aquimarina algiphila	6213	2.1	0.52	0.37	0.711538
Mucilaginibacter aquatilis	3661	2.11	0.52	0.37	0.711538
Prevotella melaninogenica ATCC 25845	2363	2.12	0.52	0.37	0.711538
Psychroflexus gondwanensis ACAM 44	2928	2.1	0.53	0.37	0.698113
Galbibacter marinus	3099	2.08	0.55	0.37	0.672727
Winogradskyella forsetii	3821	2.08	0.55	0.37	0.672727
Gramella salexigens	2602	2.07	0.56	0.37	0.660714
Prevotella pallens	2487	2.07	0.56	0.37	0.660714
Pedobacter chinensis	4516	2.05	0.58	0.37	0.637931
Arenibacter hampyeongensis	4382	1.89	0.73	0.37	0.506849
Arenibacter arenosicollis	4310	1.89	0.74	0.37	0.5
Arenibacter echinorum	4213	1.89	0.74	0.37	0.5
Sphingobacterium griseoflavum	3600	1.81	0.83	0.37	0.445783
Prevotella bryantii	2592	2.28	0.34	0.38	1.11765
Chryseobacterium takakiae	3694	2.25	0.36	0.38	1.05556
Chryseobacterium cheonjiense	3802	2.25	0.38	0.38	1
Aequorivita soesokkakensis	2904	2.15	0.47	0.38	0.808511
Winogradskyella ursingii	3097	2.11	0.51	0.38	0.745098
Mucilaginibacter polytrichastri	5002	2.1	0.52	0.38	0.730769
Bergeyella zoohelcum	2083	2.1	0.53	0.38	0.716981
Winogradskyella schleiferi	3876	2.08	0.54	0.38	0.703704
Pedobacter psychrophilus	3447	2.07	0.55	0.38	0.690909
Gramella sabulilitoris	2846	2.01	0.61	0.38	0.622951
Leeuwenhoekiella nanhaiensis	3780	2	0.63	0.38	0.603175
Gramella gaetbulicola	3204	1.97	0.65	0.38	0.584615
Sphingobacterium siyangense	5350	1.94	0.68	0.38	0.558824
Pedobacter suwonensis	4609	1.93	0.69	0.38	0.550725
Flagellimonas aquimarina	3302	1.92	0.7	0.38	0.542857
Sunxiuqinia elliptica	3976	1.9	0.72	0.38	0.527778
Pontibacter chinhatensis	4183	1.81	0.8	0.38	0.475
Pontibacter akesuensis	4028	1.74	0.88	0.38	0.431818
Hymenobacter glacieicola	4241	1.5	1.11	0.38	0.342342
Putridiphycobacter roseus	3468	2.31	0.3	0.39	1.3
Chryseobacterium manosquense	2734	2.21	0.39	0.39	1
Chryseobacterium shandongense	3822	2.19	0.42	0.39	0.928571
Chryseobacterium kwangjuense	4479	2.18	0.43	0.39	0.906977
Chryseobacterium aureum	4445	2.17	0.45	0.39	0.866667
Cytophaga aurantiaca DSM 3654	3743	2.15	0.45	0.39	0.866667
Kaistella carnis	2925	2.15	0.47	0.39	0.829787
Bacteroides luti	3139	2.09	0.52	0.39	0.75
Changchengzhania lutea	3588	2.06	0.55	0.39	0.709091
Muricauda zhangzhouensis	3281	2.02	0.58	0.39	0.672414
Altibacter lentus	2888	2.01	0.6	0.39	0.65
Filimonas endophytica	5504	1.99	0.62	0.39	0.629032
Gramella portivictoriae DSM 23547	2941	1.98	0.63	0.39	0.619048
Sphingobacterium wenxiniae	3300	1.98	0.63	0.39	0.619048
Capnocytophaga ochracea DSM 7271	2143	1.95	0.67	0.39	0.58209
Sphingobacterium multivorum	5045	1.93	0.68	0.39	0.573529
Zobellia galactanivorans	4402	1.89	0.72	0.39	0.541667
Rufibacter immobilis	3914	1.84	0.77	0.39	0.506494
Pontibacter virosus	4190	1.77	0.84	0.39	0.464286
Hymenobacter qilianensis	4056	1.61	1	0.39	0.39
Hymenobacter chitinivorans DSM 11115	4861	1.51	1.1	0.39	0.354545
Hymenobacter polaris	4658	1.05	1.56	0.39	0.25
Chryseobacterium echinoideorum	3428	2.22	0.38	0.4	1.05263
Chryseobacterium mulctrae	4465	2.18	0.42	0.4	0.952381
Chryseobacterium luteum	4272	2.16	0.44	0.4	0.909091
Pedobacter nutrimenti	4809	2.13	0.47	0.4	0.851064
Flavobacterium kingsejongi	3707	2.1	0.5	0.4	0.8
Kordia algicida OT-1	4311	2.05	0.55	0.4	0.727273
Mucilaginibacter glaciei	4056	2.05	0.55	0.4	0.727273
Aequorivita sublithincola DSM 14238	3127	2.02	0.57	0.4	0.701754
Gramella echinicola DSM 19838	3119	2	0.6	0.4	0.666667
Adhaeribacter arboris	5775	1.97	0.62	0.4	0.645161
Aequorivita viscosa	3016	1.98	0.62	0.4	0.645161
Saccharicrinis carchari	3454	1.96	0.65	0.4	0.615385
Nonlabens dokdonensis DSW-6	3405	1.91	0.68	0.4	0.588235
Adhaeribacter pallidiroseus	5119	1.89	0.71	0.4	0.56338
Arenibacter algicola	4465	1.88	0.71	0.4	0.56338
Polaribacter filamentus	3767	1.89	0.71	0.4	0.56338
Zobellia uliginosa	4298	1.86	0.74	0.4	0.540541
Rufibacter roseus	4144	1.76	0.84	0.4	0.47619
Pontibacter ramchanderi	3756	1.76	0.85	0.4	0.470588
Pontibacter ummariensis	4933	1.75	0.85	0.4	0.470588
Chryseobacterium taihuense	3331	2.21	0.39	0.41	1.05128
Avrilella dinanensis	2190	2.17	0.42	0.41	0.97619
Chryseobacterium antibioticum	4347	2.17	0.43	0.41	0.953488
Epilithonimonas lactis	3719	2.12	0.47	0.41	0.87234
Prevotella bivia DSM 20514	2075	2.08	0.51	0.41	0.803922
Pedobacter antarcticus	3829	2.07	0.52	0.41	0.788462
Zunongwangia profunda SM-A87	4362	2.03	0.56	0.41	0.732143
Gelidibacter gilvus	3782	2.02	0.57	0.41	0.719298
Capnocytophaga sputigena	2478	2	0.58	0.41	0.706897
Pedobacter westerhofensis	5434	1.98	0.61	0.41	0.672131
Arcicella rosea	4254	1.95	0.64	0.41	0.640625
Pelobium manganitolerans	3352	1.93	0.66	0.41	0.621212
Pedobacter indicus	2967	1.9	0.69	0.41	0.594203
Pedobacter roseus	5173	1.9	0.69	0.41	0.594203
Sphingobacterium chuzhouense	4014	1.91	0.69	0.41	0.594203
Rufibacter radiotolerans	3811	1.83	0.76	0.41	0.539474
Pontibacter mucosus	4348	1.82	0.77	0.41	0.532468
Pontibacter lucknowensis	3820	1.79	0.8	0.41	0.5125
Segetibacter aerophilus	4851	1.73	0.86	0.41	0.476744
Pontibacter amylolyticus	3904	1.72	0.88	0.41	0.465909
Hymenobacter sediminis	4722	1.48	1.11	0.41	0.369369
Flavobacterium noncentrifugens	3528	2.17	0.41	0.42	1.02439
Pedobacter oryzae DSM 19973	3001	2.14	0.43	0.42	0.976744
Psychroflexus aestuariivivens	2779	2.15	0.43	0.42	0.976744
Chryseobacterium phocaeense	4259	2.12	0.46	0.42	0.913043
Chryseobacterium palustre DSM 21579	2621	2.08	0.5	0.42	0.84
Pedobacter heparinus DSM 2366	4190	2.08	0.5	0.42	0.84
Pedobacter africanus	4675	2.01	0.57	0.42	0.736842
Mucilaginibacter auburnensis	3580	2	0.59	0.42	0.711864
Salegentibacter flavus	3269	1.97	0.61	0.42	0.688525
Sphingobacterium arenae	4013	1.93	0.66	0.42	0.636364
Olivibacter domesticus	5428	1.91	0.67	0.42	0.626866
Flagellimonas hymeniacidonis	3482	1.88	0.7	0.42	0.6
Taibaiella soli	4254	1.81	0.78	0.42	0.538462
Rufibacter quisquiliarum	4375	1.76	0.82	0.42	0.512195
Pontibacter indicus	3895	1.67	0.91	0.42	0.461538
Hymenobacter sp. BT18	3941	1.44	1.14	0.42	0.368421
Chryseobacterium balustinum	4064	2.18	0.39	0.43	1.10256
Chryseobacterium binzhouense	3245	2.18	0.39	0.43	1.10256
Chryseobacterium daeguense DSM 19388	3917	2.17	0.4	0.43	1.075
Weeksella virosa	2097	2.12	0.44	0.43	0.977273
Aequorivita antarctica	3445	2.09	0.48	0.43	0.895833
Mucilaginibacter boryungensis	4109	2.06	0.51	0.43	0.843137
Mucilaginibacter frigoritolerans	4793	2.06	0.52	0.43	0.826923
Psychroflexus tropicus DSM 15496	2729	2.05	0.52	0.43	0.826923
Marinirhabdus gelatinilytica	2973	1.92	0.65	0.43	0.661538
Brumimicrobium mesophilum	3363	1.89	0.67	0.43	0.641791
Salinimicrobium sediminis	3089	1.88	0.68	0.43	0.632353
Sediminicola luteus	3752	1.89	0.68	0.43	0.632353
Niabella yanshanensis	4506	1.86	0.71	0.43	0.605634
Croceitalea dokdonensis DOKDO 023	3327	1.85	0.73	0.43	0.589041
Pontibacter pudoricolor	3664	1.81	0.76	0.43	0.565789
Microscilla marina ATCC 23134	7208	1.79	0.78	0.43	0.551282
Hymenobacter crusticola	5803	1.44	1.13	0.43	0.380531
Chryseobacterium gregarium DSM 19109	3952	2.14	0.42	0.44	1.04762
Epilithonimonas hungarica	3522	2.13	0.44	0.44	1
Aequorivita aquimaris	2895	2.06	0.51	0.44	0.862745
Prevotella intermedia	2174	2.04	0.51	0.44	0.862745
Chitinophaga caeni	4254	2.03	0.54	0.44	0.814815
Flavobacterium aurantiibacter	2858	2.01	0.56	0.44	0.785714
Gelidibacter mesophilus DSM 14095	3703	1.98	0.58	0.44	0.758621
Mucilaginibacter pankratovii	5397	1.95	0.61	0.44	0.721311
Flavobacterium album	3490	1.92	0.64	0.44	0.6875
Aequorivita capsosiphonis DSM 23843	3547	1.91	0.65	0.44	0.676923
Arcicella aurantiaca	4903	1.88	0.68	0.44	0.647059
Gramella aestuarii	3198	1.86	0.69	0.44	0.637681
Siphonobacter curvatus	5021	1.86	0.7	0.44	0.628571
Sphingobacterium gobiense	3767	1.86	0.7	0.44	0.628571
Maribacter algicola	3481	1.85	0.71	0.44	0.619718
Pontibacter korlensis	4566	1.75	0.81	0.44	0.54321
Hymenobacter defluvii	4596	1.33	1.23	0.44	0.357724
Moheibacter sediminis	2925	2.24	0.31	0.45	1.45161
Dysgonomonas massiliensis	2935	2.17	0.37	0.45	1.21622
Cytophaga hutchinsonii ATCC 33406	3659	2.13	0.42	0.45	1.07143
Chryseobacterium haifense DSM 19056	2748	2.13	0.43	0.45	1.04651
Chryseobacterium caeni DSM 17710	3635	2.12	0.44	0.45	1.02273
Epilithonimonas mollis	3282	2.11	0.44	0.45	1.02273
Chryseobacterium carnipullorum	4822	2.09	0.47	0.45	0.957447
Psychroflexus sediminis	2633	2.03	0.52	0.45	0.865385
Arcticibacter eurypsychrophilus	3799	2.01	0.54	0.45	0.833333
JCM 14649	2209	2.01	0.54	0.45	0.833333
Capnocytophaga endodontalis	3044	2.01	0.54	0.45	0.833333
Chitinophaga jiangningensis	5620	2	0.55	0.45	0.818182
Gillisia limnaea DSM 15749	3411	1.98	0.56	0.45	0.803571
Salinivirga cyanobacteriivorans	3714	1.97	0.57	0.45	0.789474
Aequorivita lipolytica	2975	1.97	0.58	0.45	0.775862
Arcticibacterium luteifluviistationis	4337	1.94	0.61	0.45	0.737705
Prevotella jejuni	2943	1.94	0.61	0.45	0.737705
Muricauda eckloniae	3500	1.89	0.67	0.45	0.671642
Mangrovibacterium marinum	3470	1.84	0.7	0.45	0.642857
Filimonas effusa	4664	1.82	0.73	0.45	0.616438
Rufibacter sediminis	4405	1.81	0.74	0.45	0.608108
Rufibacter tibetensis	4300	1.82	0.74	0.45	0.608108
Hymenobacter sedentarius	3944	1.44	1.11	0.45	0.405405
Siccationidurans arizonensis	4935	1.41	1.14	0.45	0.394737
Hymenobacter norwichensis DSM 15439	4897	1.41	1.15	0.45	0.391304
Hymenobacter aquaticus	4485	1.38	1.17	0.45	0.384615
Hymenobacter luteus	4304	1.38	1.17	0.45	0.384615
Hymenobacter persicinus	4162	1.35	1.2	0.45	0.375
Epilithonimonas hominis	2700	2.08	0.45	0.46	1.02222
Blattabacterium sp. (Cryptocercus punctulatus) str. Cpu	554	2.07	0.47	0.46	0.978723
Epilithonimonas tenax DSM 16811	3342	2.07	0.47	0.46	0.978723
Flavobacterium pallidum	2904	2.02	0.52	0.46	0.884615
Gelidibacter algens	3730	2.03	0.52	0.46	0.884615
Euzebyella marina	3962	1.86	0.68	0.46	0.676471
Roseivirga pacifica	3970	1.84	0.7	0.46	0.657143
Flavisolibacter tropicus	4861	1.83	0.71	0.46	0.647887
Maribacter antarcticus DSM 21422	4098	1.82	0.72	0.46	0.638889
Rufibacter glacialis	4141	1.77	0.78	0.46	0.589744
Hymenobacter busanensis	4123	1.4	1.15	0.46	0.4
Vaginella massiliensis	2247	2.12	0.4	0.47	1.175
Epilithonimonas vandammei	2960	2.1	0.44	0.47	1.06818
JCM 13650	2647	2.09	0.44	0.47	1.06818
Prevotella ihumii	2741	2.07	0.46	0.47	1.02174
Prevotella oryzae DSM 17970	2577	2.06	0.47	0.47	1
Panacibacter ginsenosidivorans	4586	2.02	0.5	0.47	0.94
Marivirga atlantica	3564	2.02	0.51	0.47	0.921569
Prevotella copri DSM 18205	2863	2.01	0.52	0.47	0.903846
Aequorivita vladivostokensis	3003	2	0.53	0.47	0.886792
Chitinophaga costaii	4059	1.99	0.54	0.47	0.87037
Chitinophaga dinghuensis	5579	1.99	0.54	0.47	0.87037
Mucilaginibacter mallensis	4838	1.95	0.59	0.47	0.79661
Mucilaginibacter pedocola	5978	1.92	0.62	0.47	0.758065
Niastella yeongjuensis	6719	1.9	0.63	0.47	0.746032
Brumimicrobium salinarum	2978	1.89	0.64	0.47	0.734375
Pseudarcicella hirudinis	4892	1.89	0.64	0.47	0.734375
Flagellimonas pacifica	3807	1.84	0.68	0.47	0.691176
Sphingobacterium haloxyli	3889	1.84	0.69	0.47	0.681159
Brumimicrobium glaciale	3433	1.83	0.7	0.47	0.671429
Runella defluvii	6220	1.82	0.71	0.47	0.661972
Nonlabens antarcticus	2910	1.81	0.72	0.47	0.652778
Olivibacter jilunii	5441	1.81	0.72	0.47	0.652778
Muricauda flava	3445	1.74	0.79	0.47	0.594937
Nonlabens agnitus	2890	1.73	0.8	0.47	0.5875
Sphingobacterium composti Yoo et al. 2007 non Ten et al. 2007	3575	1.69	0.84	0.47	0.559524
Lewinella cohaerens DSM 23179	5358	1.61	0.92	0.47	0.51087
Hymenobacter cavernae	4546	1.36	1.17	0.47	0.401709
Hymenobacter psychrotolerans DSM 18569	4195	1.26	1.27	0.47	0.370079
Epilithonimonas hispanica	3528	2.07	0.44	0.48	1.09091
Chryseobacterium bovis DSM 19482	3169	2.04	0.48	0.48	1
Bacteroides coprosuis DSM 18011	2426	2	0.51	0.48	0.941176
Riemerella columbipharyngis	2041	1.96	0.56	0.48	0.857143
Psychroflexus torquis ATCC 700755	3674	1.93	0.59	0.48	0.813559
Capnocytophaga gingivalis	2635	1.92	0.6	0.48	0.8
Muricauda lutimaris	3330	1.9	0.62	0.48	0.774194
Deminuibacter soli	4762	1.88	0.64	0.48	0.75
Thermoflexibacter ruber	4483	1.87	0.64	0.48	0.75
Muricauda amphidinii	3376	1.87	0.66	0.48	0.727273
Eudoraea adriatica DSM 19308	3399	1.85	0.67	0.48	0.716418
JCM 21142	4516	1.85	0.67	0.48	0.716418
Sphingobacterium thalpophilum	4902	1.85	0.67	0.48	0.716418
Nonlabens marinus S1-08	2629	1.81	0.71	0.48	0.676056
Arcticibacter pallidicorallinus	3402	1.79	0.73	0.48	0.657534
Mangrovibacterium diazotrophicum	4506	1.79	0.73	0.48	0.657534
Maribacter aurantiacus	3524	1.79	0.73	0.48	0.657534
Owenweeksia hongkongensis DSM 17368	3458	1.76	0.76	0.48	0.631579
Hymenobacter jejuensis	4118	1.68	0.84	0.48	0.571429
JCM 13868	1735	1.63	0.89	0.48	0.539326
Pontibacter roseus DSM 17521	3934	1.57	0.95	0.48	0.505263
Prevotella amnii	2033	2.09	0.42	0.49	1.16667
Flavobacterium cyanobacteriorum	3035	2.01	0.5	0.49	0.98
Leptobacterium flavescens	3759	1.99	0.52	0.49	0.942308
Gelidibacter japonicus	3834	1.95	0.56	0.49	0.875
Mucilaginibacter hurinus	3341	1.94	0.57	0.49	0.859649
Adhaeribacter soli	3871	1.93	0.58	0.49	0.844828
Chitinophaga polysaccharea	5989	1.93	0.58	0.49	0.844828
Salinimicrobium marinum	3584	1.91	0.59	0.49	0.830508
Segetibacter koreensis DSM 18137	4973	1.92	0.59	0.49	0.830508
Pedobacter hartonius	4470	1.91	0.6	0.49	0.816667
Salinimicrobium terrae DSM 17865	3095	1.87	0.64	0.49	0.765625
Mucilaginibacter psychrotolerans	5615	1.85	0.66	0.49	0.742424
Runella limosa DSM 17973	6061	1.84	0.67	0.49	0.731343
Salinimicrobium xinjiangense DSM 19287	3303	1.84	0.67	0.49	0.731343
Kriegella aquimaris	4810	1.83	0.68	0.49	0.720588
Maribacter flavus	3670	1.83	0.68	0.49	0.720588
Botryobacter ruber	4430	1.72	0.78	0.49	0.628205
Chryseobacterium lacus	2152	2.18	0.32	0.5	1.5625
Flexithrix dorotheae DSM 6795	7100	1.96	0.54	0.5	0.925926
Mucilaginibacter xinganensis	4507	1.94	0.55	0.5	0.909091
Draconibacterium orientale	4066	1.89	0.61	0.5	0.819672
Maribacter luteus	3821	1.9	0.61	0.5	0.819672
Sunxiuqinia indica	4254	1.9	0.61	0.5	0.819672
Roseivirga ehrenbergii	3658	1.84	0.66	0.5	0.757576
Foetidibacter luteolus	5688	1.82	0.68	0.5	0.735294
Rufibacter latericius	4473	1.78	0.72	0.5	0.694444
Flagellimonas algicola	3955	1.75	0.76	0.5	0.657895
Hymenobacter rigui	4488	1.4	1.1	0.5	0.454545
Chryseobacterium hagamense	4044	2.09	0.4	0.51	1.275
Dysgonomonas mossii DSM 22836	3265	2.08	0.41	0.51	1.2439
Lacibacter luteus	4222	2.09	0.41	0.51	1.2439
Echinicola pacifica	3942	2.04	0.44	0.51	1.15909
Mucilaginibacter kameinonensis	5984	2.02	0.47	0.51	1.08511
Sporocytophaga myxococcoides DSM 11118	5008	2.01	0.48	0.51	1.0625
Prevotella hominis	3418	1.98	0.5	0.51	1.02
JCM 12083	2610	1.98	0.51	0.51	1
Mucilaginibacter corticis	4808	1.97	0.52	0.51	0.980769
Mucilaginibacter inviolabilis	5967	1.97	0.52	0.51	0.980769
Mucilaginibacter lappiensis	5636	1.97	0.52	0.51	0.980769
Sediminibacterium salmoneum NBRC 103935	2901	1.92	0.57	0.51	0.894737
Prevotella nigrescens ATCC 33563	2108	1.92	0.58	0.51	0.87931
Chitinophaga niastensis	5628	1.9	0.59	0.51	0.864407
Mucilaginibacter pineti	6104	1.9	0.59	0.51	0.864407
Roseivirga seohaensis	3671	1.86	0.63	0.51	0.809524
Fulvivirga aurantia	4096	1.82	0.66	0.51	0.772727
Maribacter cobaltidurans	4047	1.83	0.66	0.51	0.772727
Maribellus luteus	4904	1.83	0.66	0.51	0.772727
Flavipsychrobacter stenotrophus	4457	1.73	0.77	0.51	0.662338
Hymenobacter elongatus	4198	1.33	1.16	0.51	0.439655
Hymenobacter baengnokdamensis	3712	1.31	1.18	0.51	0.432203
Hydrotalea flava	1908	2.07	0.41	0.52	1.26829
Mucilaginibacter limnophilus	4081	2.05	0.44	0.52	1.18182
Porphyromonas gingivicanis	1600	1.98	0.49	0.52	1.06122
Gramella flava JLT2011	3469	1.98	0.5	0.52	1.04
Arcticibacter svalbardensis MN12-7	4047	1.92	0.56	0.52	0.928571
Chitinophaga arvensicola	6583	1.91	0.56	0.52	0.928571
Ilyomonas limi	4696	1.92	0.56	0.52	0.928571
Mucilaginibacter ginkgonis	3351	1.92	0.56	0.52	0.928571
Xanthovirga aplysinae	4760	1.9	0.58	0.52	0.896552
Fulvivirga lutimaris	4254	1.85	0.63	0.52	0.825397
Niastella koreensis GR20-10	7079	1.85	0.63	0.52	0.825397
Flagellimonas maritima	3267	1.82	0.66	0.52	0.787879
Dyadobacter jejuensis	4535	1.79	0.69	0.52	0.753623
Muricauda aquimarina	3013	1.79	0.69	0.52	0.753623
Nonlabens ponticola	2572	1.6	0.88	0.52	0.590909
Millionella massiliensis	2106	1.59	0.89	0.52	0.58427
Porphyromonas asaccharolytica DSM 20707	1644	1.58	0.9	0.52	0.577778
Hymenobacter negativus	5784	1.3	1.18	0.52	0.440678
Chryseobacterium taklimakanense	2562	2.08	0.39	0.53	1.35897
Taibaiella chishuiensis	4814	1.97	0.5	0.53	1.06
Mucilaginibacter mali	5067	1.92	0.56	0.53	0.946429
Blattabacterium clevelandi	560	1.89	0.58	0.53	0.913793
Nafulsella turpanensis ZLM-10	4029	1.84	0.63	0.53	0.84127
Mariniphaga anaerophila	3837	1.83	0.64	0.53	0.828125
Natronoflexus pectinivorans	3301	1.75	0.73	0.53	0.726027
Roseivirga misakiensis	3771	1.72	0.75	0.53	0.706667
Pontibacter diazotrophicus	5200	1.71	0.76	0.53	0.697368
Hymenobacter swuensis DY53	4432	1.42	1.05	0.53	0.504762
Lacibacter cauensis	4199	2.07	0.38	0.54	1.42105
Chryseobacterium gleum	4999	2.02	0.44	0.54	1.22727
Dysgonomonas hofstadii	4075	2.02	0.44	0.54	1.22727
Cyclobacterium qasimii	4728	1.99	0.47	0.54	1.14894
Mucilaginibacter endophyticus	6158	1.98	0.48	0.54	1.125
Mucilaginibacter rubeus	5437	1.98	0.48	0.54	1.125
Paludibacter propionicigenes WB4	2935	1.97	0.48	0.54	1.125
Mucilaginibacter gossypiicola	6621	1.97	0.49	0.54	1.10204
Chitinophaga silvisoli	6711	1.94	0.52	0.54	1.03846
Porphyromonas circumdentaria	1661	1.95	0.52	0.54	1.03846
Prevotella stercorea DSM 18206	2612	1.9	0.56	0.54	0.964286
Antarcticibacterium arcticum	3013	1.88	0.57	0.54	0.947368
Salinimicrobium catena	2930	1.86	0.6	0.54	0.9
Aquimarina agarivorans	3451	1.81	0.65	0.54	0.830769
Roseivirga echinicomitans	3681	1.78	0.68	0.54	0.794118
Geofilum rhodophaeum	3305	1.73	0.73	0.54	0.739726
Roseivirga spongicola	3894	1.71	0.75	0.54	0.72
Eisenibacter elegans DSM 3317	3324	1.69	0.77	0.54	0.701299
Capnocytophaga haemolytica	2332	1.67	0.78	0.54	0.692308
Hymenobacter perfusus	4340	1.34	1.13	0.54	0.477876
Hymenobacter rubidus	4512	1.29	1.17	0.54	0.461538
Prevotella disiens	2499	2.06	0.4	0.55	1.375
Chryseobacterium camelliae	3897	2.02	0.42	0.55	1.30952
Mucilaginibacter arboris	3700	2.03	0.43	0.55	1.27907
Alloprevotella rava	1989	1.99	0.46	0.55	1.19565
Mucilaginibacter celer	5844	1.96	0.49	0.55	1.12245
Mucilaginibacter yixingensis	4326	1.96	0.5	0.55	1.1
Gramella fulva	3763	1.94	0.51	0.55	1.07843
Aequorivita lutea	3456	1.9	0.55	0.55	1
JCM 6290	2302	1.9	0.55	0.55	1
Mucilaginibacter ginsenosidivorax	6315	1.85	0.6	0.55	0.916667
Dyadobacter tibetensis Y620-1	4109	1.81	0.64	0.55	0.859375
Maribacter polysiphoniae	4313	1.82	0.64	0.55	0.859375
Maribacter arenosus	3620	1.79	0.66	0.55	0.833333
Flavobacterium phycosphaerae	2890	1.74	0.72	0.55	0.763889
Alkaliflexus imshenetskii DSM 15055	3167	1.67	0.78	0.55	0.705128
Hymenobacter terrestris	3631	1.28	1.17	0.55	0.470085
JCM 12258	2205	2.05	0.39	0.56	1.4359
JCM 15093	2977	1.98	0.46	0.56	1.21739
Mucilaginibacter oryzae	4967	1.99	0.46	0.56	1.21739
Mucilaginibacter gossypii	6069	1.96	0.48	0.56	1.16667
Fluviicola taffensis DSM 16823	3999	1.94	0.5	0.56	1.12
Mucilaginibacter gracilis	5793	1.93	0.51	0.56	1.09804
Flavobacterium magnum	2920	1.92	0.52	0.56	1.07692
Chitinophaga ginsengisegetis	6258	1.91	0.53	0.56	1.0566
Chryseobacterium koreense	2854	1.9	0.54	0.56	1.03704
Chitinophaga sancti	6515	1.9	0.55	0.56	1.01818
Muricauda ruestringensis DSM 13258	3345	1.84	0.6	0.56	0.933333
Runella zeae DSM 19591	6270	1.79	0.65	0.56	0.861538
Winogradskyella psychrotolerans RS-3	3831	1.64	0.8	0.56	0.7
Pontibacter beigongshangensis	4348	1.6	0.83	0.56	0.674699
Hymenobacter lapidiphilus	4009	1.27	1.17	0.56	0.478632
Hymenobacter nivis	4478	1.12	1.32	0.56	0.424242
Paludibacter jiangxiensis	2833	2.03	0.4	0.57	1.425
Ginsengibacter hankyongi	4550	1.97	0.46	0.57	1.23913
Thermophagus xiamenensis	2874	1.92	0.51	0.57	1.11765
Prevotella histicola F0411	2316	1.9	0.53	0.57	1.07547
Chitinophaga terrae Kim and Jung 2007	5470	1.8	0.63	0.57	0.904762
Niastella caeni	6064	1.77	0.66	0.57	0.863636
Flavihumibacter soli	3823	1.75	0.68	0.57	0.838235
Muricauda alvinocaridis	3342	1.75	0.68	0.57	0.838235
Capnocytophaga granulosa	2495	1.73	0.7	0.57	0.814286
Antarcticibacterium flavum	3713	1.71	0.72	0.57	0.791667
Muricauda pacifica	3995	1.7	0.73	0.57	0.780822
Pseudozobellia thermophila	4115	1.66	0.77	0.57	0.74026
Hymenobacter metallilatus	4394	1.36	1.08	0.57	0.527778
Hymenobacter frigidus	4071	1.32	1.11	0.57	0.513514
Lewinella persica DSM 23188	5156	1.3	1.14	0.57	0.5
Parabacteroides pacaensis	4042	2.03	0.39	0.58	1.48718
Prevotella ruminicola 23	2966	2.02	0.4	0.58	1.45
Prevotella saccharolytica F0055	2164	1.97	0.45	0.58	1.28889
Cyclobacterium amurskyense	4752	1.95	0.47	0.58	1.23404
Bacteroides reticulotermitis	4028	1.94	0.48	0.58	1.20833
Cyclobacterium marinum DSM 745	4903	1.95	0.48	0.58	1.20833
Bacteroides ihuae	3208	1.91	0.52	0.58	1.11538
Chitinophaga oryziterrae	6280	1.9	0.52	0.58	1.11538
Chitinophaga rupis	6368	1.85	0.57	0.58	1.01754
Costertonia aggregata	3521	1.79	0.64	0.58	0.90625
Muricauda nanhaiensis	3662	1.73	0.68	0.58	0.852941
Spirosoma terrae	6137	1.71	0.71	0.58	0.816901
Alkalitalea saponilacus	3506	1.7	0.72	0.58	0.805556
Porphyromonas endodontalis	1706	1.68	0.74	0.58	0.783784
Roseivirga thermotolerans	3639	1.64	0.78	0.58	0.74359
Flavobacterium sediminis	3111	1.63	0.79	0.58	0.734177
Hymenobacter roseosalivarius DSM 11622	4251	1.39	1.03	0.58	0.563107
Dysgonomonas alginatilytica	4204	2.12	0.3	0.59	1.96667
Algoriphagus lutimaris	3880	2.02	0.39	0.59	1.51282
Marivirga lumbricoides	4880	1.94	0.47	0.59	1.25532
Daejeonella rubra	3561	1.92	0.49	0.59	1.20408
Prevotella scopos JCM 17725	2529	1.88	0.53	0.59	1.11321
Chitinophaga niabensis	5718	1.87	0.54	0.59	1.09259
Niastella vici	7794	1.82	0.59	0.59	1
Paraflavitalea devenefica	6478	1.82	0.59	0.59	1
Marinifilum fragile JCM 15579	3950	1.81	0.61	0.59	0.967213
Marinilabilia rubra	3879	1.78	0.63	0.59	0.936508
Niabella soli DSM 19437	3764	1.78	0.63	0.59	0.936508
Paracnuella aquatica	4066	1.76	0.65	0.59	0.907692
Algoriphagus halophilus	4070	2.01	0.38	0.6	1.57895
Bacteroides neonati	4179	1.98	0.41	0.6	1.46341
Bacteroides ovatus	4745	1.97	0.43	0.6	1.39535
Parafilimonas terrae	4144	1.96	0.43	0.6	1.39535
Belliella aquatica	3791	1.94	0.46	0.6	1.30435
Butyricimonas faecihominis	3846	1.87	0.53	0.6	1.13208
Prolixibacter bellariivorans	4079	1.87	0.53	0.6	1.13208
Prolixibacter denitrificans	3876	1.87	0.53	0.6	1.13208
Marivirga sericea	4003	1.84	0.56	0.6	1.07143
Reichenbachiella versicolor	4134	1.83	0.56	0.6	1.07143
ATCC 15930	2513	1.84	0.57	0.6	1.05263
Chryseotalea sanaruensis	3967	1.8	0.61	0.6	0.983607
Pseudocnuella soli	3913	1.75	0.65	0.6	0.923077
Telluribacter humicola	5431	1.5	0.9	0.6	0.666667
Hymenobacter glacialis	3565	1.23	1.17	0.6	0.512821
Parabacteroides provencensis	3224	1.95	0.43	0.61	1.4186
Bacteroides congonensis	4763	1.95	0.44	0.61	1.38636
Emticicia aquatilis	5510	1.95	0.44	0.61	1.38636
Fluviicola chungangensis	3690	1.91	0.47	0.61	1.29787
Sinomicrobium pectinilyticum	4508	1.8	0.6	0.61	1.01667
Paraflavitalea soli	6383	1.77	0.62	0.61	0.983871
Mucilaginibacter myungsuensis	4464	1.73	0.66	0.61	0.924242
Pareuzebyella sediminis	4028	1.63	0.75	0.61	0.813333
Dysgonomonas macrotermitis	3869	2.11	0.27	0.62	2.2963
Parabacteroides chartae	3121	2	0.38	0.62	1.63158
Prevotella brevis P6B11	2463	1.9	0.48	0.62	1.29167
Blattabacterium cuenoti BPAA	581	1.89	0.49	0.62	1.26531
Chitinophaga pinensis DSM 2588	7038	1.85	0.53	0.62	1.16981
Robertkochia marina	2981	1.84	0.54	0.62	1.14815
Thermonema rossianum DSM 10300	2550	1.84	0.55	0.62	1.12727
Muricauda beolgyonensis	3357	1.76	0.62	0.62	1
Niastella populi	6593	1.73	0.64	0.62	0.96875
Rhodocytophaga rosea	7274	1.71	0.67	0.62	0.925373
Muricauda olearia	3522	1.7	0.68	0.62	0.911765
Phaeodactylibacter xiamenensis	5976	1.62	0.75	0.62	0.826667
Ichthyobacterium seriolicida	1446	1.59	0.79	0.62	0.78481
Lewinella aurantiaca	4395	1.45	0.94	0.62	0.659574
Hymenobacter psychrophilus	4163	1.19	1.19	0.62	0.521008
Massilibacteroides vaginae	2899	2.06	0.31	0.63	2.03226
Algoriphagus zhangzhouensis	3986	2.02	0.35	0.63	1.8
Parabacteroides bouchesdurhonensis	3061	1.92	0.45	0.63	1.4
Flavisolibacter ginsengisoli DSM 18119	4072	1.91	0.47	0.63	1.34043
Butyricimonas paravirosa	4390	1.84	0.53	0.63	1.18868
Chitinophaga agri	6084	1.77	0.6	0.63	1.05
Chitinophaga parva	4916	1.71	0.66	0.63	0.954545
Reichenbachiella agariperforans	3922	1.69	0.68	0.63	0.926471
Daejeonella lutea	3502	1.68	0.7	0.63	0.9
Ulvibacterium marinum	4980	1.61	0.76	0.63	0.828947
Hymenobacter terrenus	5406	1.26	1.11	0.63	0.567568
Bacteroides thetaiotaomicron	4702	1.92	0.44	0.64	1.45455
Anditalea andensis	4407	1.85	0.5	0.64	1.28
Chitinophaga fulva	6544	1.85	0.5	0.64	1.28
Lascolabacillus massiliensis	2306	1.85	0.52	0.64	1.23077
Sinomicrobium oceani	4130	1.85	0.52	0.64	1.23077
Mariniphaga sediminis	4514	1.83	0.53	0.64	1.20755
Raineya orbicola	2675	1.81	0.56	0.64	1.14286
Prevotella oulorum F0390	2320	1.76	0.59	0.64	1.08475
Reichenbachiella faecimaris	3929	1.71	0.65	0.64	0.984615
Sunxiuqinia dokdonensis	4139	1.7	0.66	0.64	0.969697
Muricauda ochracea	3270	1.65	0.71	0.64	0.901408
Lewinella agarilytica	4672	1.29	1.07	0.64	0.598131
Dysgonomonas gadei ATCC BAA-286	4050	1.95	0.4	0.65	1.625
Bacteroides cellulosilyticus	4878	1.92	0.43	0.65	1.51163
Chitinophaga flava	6265	1.88	0.47	0.65	1.38298
Porphyromonas somerae DSM 23386	1910	1.84	0.51	0.65	1.27451
Sediminibacterium goheungense	3300	1.84	0.51	0.65	1.27451
Butyricimonas virosa	3835	1.84	0.52	0.65	1.25
Chitinophaga qingshengii	6324	1.83	0.52	0.65	1.25
Marivirga tractuosa DSM 4126	3728	1.83	0.52	0.65	1.25
Mucilaginibacter paludis DSM 18603	6865	1.81	0.53	0.65	1.22642
Chitinophaga varians	6882	1.81	0.54	0.65	1.2037
Subsaximicrobium wynnwilliamsii	4122	1.81	0.54	0.65	1.2037
Algoriphagus aquimarinus	4255	1.8	0.55	0.65	1.18182
Chitinophaga ginsengisoli	6542	1.81	0.55	0.65	1.18182
Arcticibacter tournemirensis	4585	1.71	0.64	0.65	1.01562
Robiginitalea myxolifaciens	2797	1.62	0.72	0.65	0.902778
Olivibacter sitiensis DSM 17696	4350	1.55	0.8	0.65	0.8125
Hymenobacter jeollabukensis	5178	1.3	1.05	0.65	0.619048
Hymenobacter edaphi	4939	1.27	1.08	0.65	0.601852
Hymenobacter actinosclerus	3739	1.12	1.23	0.65	0.528455
Hymenobacter daecheongensis DSM 21074	3671	1.12	1.23	0.65	0.528455
Dysgonomonas capnocytophagoides	3824	1.99	0.36	0.66	1.83333
Algoriphagus machipongonensis	3947	1.93	0.41	0.66	1.60976
Bacteroides caccae	4281	1.9	0.43	0.66	1.53488
Odoribacter laneus YIT 12061	3012	1.87	0.46	0.66	1.43478
Prevotella salivae F0493	2475	1.81	0.52	0.66	1.26923
Chitinophaga filiformis	6561	1.81	0.53	0.66	1.24528
Salibacter halophilus	2696	1.81	0.53	0.66	1.24528
Flavobacterium caeni	3246	1.77	0.56	0.66	1.17857
Marinilabilia salmonicolor JCM 21150	3746	1.74	0.6	0.66	1.1
Pararcticibacter amylolyticus	4936	1.74	0.6	0.66	1.1
Pedobacter yulinensis	3731	1.69	0.65	0.66	1.01538
Chryseolinea flava	5377	1.57	0.77	0.66	0.857143
Hymenobacter gummosus	5529	1.29	1.05	0.66	0.628571
Parabacteroides timonensis	4876	1.97	0.37	0.67	1.81081
Sanguibacteroides justesenii	2801	1.89	0.44	0.67	1.52273
Bacteroides intestinalis	4318	1.88	0.45	0.67	1.48889
Algoriphagus yeomjeoni	4132	1.81	0.52	0.67	1.28846
Thermonema lapsum	2315	1.78	0.55	0.67	1.21818
DSM 23371	5188	1.94	0.38	0.68	1.78947
Tangfeifania diversioriginum	3956	1.87	0.45	0.68	1.51111
Nonlabens xiamenensis	3213	1.78	0.53	0.68	1.28302
JCM 13914	1808	1.78	0.53	0.68	1.28302
Chitinophaga extrema	6030	1.77	0.54	0.68	1.25926
Algoriphagus ratkowskyi	4136	1.76	0.56	0.68	1.21429
Prevotella oralis ATCC 33269	2251	1.76	0.56	0.68	1.21429
Fulvivirga kasyanovii	6089	1.71	0.6	0.68	1.13333
Muricauda sediminis	3741	1.69	0.62	0.68	1.09677
Niabella drilacis	4981	1.67	0.65	0.68	1.04615
Algoriphagus iocasae	4528	1.92	0.39	0.69	1.76923
Bacteroides nordii CL02T12C05	4269	1.86	0.45	0.69	1.53333
Bacteroides faecichinchillae	3894	1.84	0.47	0.69	1.46809
Robertkochia solimangrovi	3652	1.83	0.48	0.69	1.4375
Algoriphagus chordae	4272	1.77	0.55	0.69	1.25455
Porphyromonas canoris	1838	1.76	0.55	0.69	1.25455
JCM 15640	2485	1.76	0.55	0.69	1.25455
Prevotella bergensis DSM 17361	2513	1.74	0.57	0.69	1.21053
Niabella ginsenosidivorans	4558	1.73	0.59	0.69	1.16949
Cryomorpha ignava	4102	1.68	0.63	0.69	1.09524
Spirosoma radiotolerans	5651	1.64	0.67	0.69	1.02985
Ohtaekwangia koreensis	5734	1.61	0.69	0.69	1
JCM 13223	3791	1.93	0.36	0.7	1.94444
Algoriphagus kandeliae	3348	1.93	0.37	0.7	1.89189
Coprobacter fastidiosus NSB1	2614	1.92	0.38	0.7	1.84211
Bacteroides cutis	3088	1.89	0.41	0.7	1.70732
Bacteroides clarus	3138	1.88	0.42	0.7	1.66667
Bacteroides xylanisolvens	5060	1.87	0.43	0.7	1.62791
Algoriphagus marinus	4098	1.82	0.47	0.7	1.48936
Bacteroides bouchesdurhonensis	4340	1.82	0.48	0.7	1.45833
Prevotella fusca JCM 17724	2510	1.79	0.51	0.7	1.37255
Chitinophaga eiseniae	6695	1.76	0.54	0.7	1.2963
Jiulongibacter sediminis	3824	1.72	0.58	0.7	1.2069
Taibaiella koreensis	5003	1.65	0.65	0.7	1.07692
Alistipes indistinctus	2453	1.64	0.66	0.7	1.06061
Spirosoma endbachense	8248	1.64	0.66	0.7	1.06061
Rhabdobacter roseus	5610	1.35	0.95	0.7	0.736842
Algoriphagus ornithinivorans	3493	1.93	0.36	0.71	1.97222
Bacteroides kribbi	5420	1.88	0.41	0.71	1.73171
Parabacteroides acidifaciens	3912	1.88	0.41	0.71	1.73171
Bacteroides koreensis	5425	1.88	0.42	0.71	1.69048
Bacteroides oleiciplenus	5322	1.84	0.45	0.71	1.57778
Pedobacter lusitanus	5203	1.82	0.47	0.71	1.51064
Microbacter margulisiae	2758	1.8	0.49	0.71	1.44898
Arsenicibacter rosenii	6256	1.7	0.59	0.71	1.20339
Prevotella micans F0438	1920	1.7	0.59	0.71	1.20339
Rudanella paleaurantiibacter	5221	1.65	0.64	0.71	1.10938
Spirosoma fluviale	6134	1.6	0.69	0.71	1.02899
Hymenobacter aerophilus DSM 13606	3734	1.11	1.19	0.71	0.596639
Parabacteroides faecis	4896	1.94	0.34	0.72	2.11765
Alloprevotella tannerae ATCC 51259	2048	1.85	0.43	0.72	1.67442
Chitinophaga deserti	5015	1.82	0.46	0.72	1.56522
Butyricimonas synergistica DSM 23225	3774	1.78	0.49	0.72	1.46939
Prevotella brunnea	2140	1.79	0.49	0.72	1.46939
Taibaiella helva	4099	1.66	0.63	0.72	1.14286
Spirosoma panaciterrae DSM 21099	6643	1.63	0.66	0.72	1.09091
Marinoscillum furvescens DSM 4134	4605	1.6	0.68	0.72	1.05882
Spirosoma agri	5792	1.51	0.77	0.72	0.935065
Lewinella antarctica	3904	1.29	0.99	0.72	0.727273
Parabacteroides goldsteinii	4887	1.9	0.38	0.73	1.92105
Sediminibacterium ginsengisoli	3530	1.85	0.42	0.73	1.7381
Belliella pelovolcani	3502	1.83	0.44	0.73	1.65909
Larkinella arboricola	5589	1.81	0.46	0.73	1.58696
Chitinophaga barathri	5482	1.79	0.48	0.73	1.52083
Belliella baltica DSM 15883	3680	1.78	0.49	0.73	1.4898
Prevotella phocaeensis	2307	1.71	0.56	0.73	1.30357
Nonlabens spongiae	3037	1.51	0.76	0.73	0.960526
Lewinella aquimaris	3709	1.19	1.08	0.73	0.675926
Barnesiella intestinihominis YIT 11860	2690	1.83	0.43	0.74	1.72093
Bacteroides faecis MAJ27	4621	1.8	0.46	0.74	1.6087
Pseudobacter ginsenosidimutans	5954	1.75	0.52	0.74	1.42308
Algoriphagus locisalis	4564	1.73	0.53	0.74	1.39623
Pedobacter agri PB92	4708	1.7	0.56	0.74	1.32143
Lunatibacter salilacus	5363	1.67	0.58	0.74	1.27586
Niabella aurantiaca DSM 17617	4713	1.64	0.62	0.74	1.19355
Hymenobacter lapidarius	4018	1.1	1.16	0.74	0.637931
Bacteroides caecigallinarum	3015	1.92	0.33	0.75	2.27273
Algoriphagus boseongensis	3587	1.9	0.36	0.75	2.08333
Cruoricaptor ignavus	2002	1.82	0.43	0.75	1.74419
Bacteroides stercorirosoris	4812	1.81	0.44	0.75	1.70455
Bacteroides eggerthii	3354	1.79	0.46	0.75	1.63043
Pseudoflavitalea rhizosphaerae	5244	1.73	0.52	0.75	1.44231
Echinicola vietnamensis DSM 17526	4369	1.7	0.55	0.75	1.36364
Dyadobacter koreensis	5939	1.69	0.56	0.75	1.33929
Prevotella mizrahii	3047	1.68	0.57	0.75	1.31579
Agriterribacter humi	4574	1.66	0.59	0.75	1.27119
Rudanella lutea DSM 19387	5164	1.64	0.61	0.75	1.22951
Spirosoma pollinicola	7457	1.54	0.71	0.75	1.05634
Fulvivirga imtechensis AK7	5479	1.48	0.77	0.75	0.974026
Hymenobacter amundsenii	4002	1.19	1.06	0.75	0.707547
Hymenobacter rubripertinctus	4346	1.19	1.06	0.75	0.707547
Algoriphagus faecimaris	4062	1.79	0.44	0.76	1.72727
Bacteroides finegoldii	4156	1.79	0.44	0.76	1.72727
Bacteroides fragilis	4065	1.79	0.45	0.76	1.68889
Mongoliitalea lutea	3800	1.78	0.46	0.76	1.65217
Dyadobacter frigoris	6982	1.73	0.51	0.76	1.4902
Prevotella buccalis ATCC 35310	2411	1.72	0.52	0.76	1.46154
Chitinophaga vietnamensis	5098	1.71	0.53	0.76	1.43396
JCM 8529	2384	1.68	0.56	0.76	1.35714
Parapedobacter indicus	4970	1.63	0.61	0.76	1.2459
Ekhidna lutea	3678	1.59	0.64	0.76	1.1875
Spirosoma aerolatum	6543	1.61	0.64	0.76	1.1875
Spirosoma aureum	7024	1.59	0.65	0.76	1.16923
Gillisia marina	2761	1.52	0.72	0.76	1.05556
Phaeodactylibacter luteus	4449	1.36	0.88	0.76	0.863636
Phocaeicola plebeius	3520	1.93	0.3	0.77	2.56667
Bacteroides stercoris	3190	1.82	0.41	0.77	1.87805
Belliella buryatensis	3288	1.79	0.43	0.77	1.7907
Parabacteroides distasonis	3944	1.76	0.47	0.77	1.6383
Chitinophaga lutea	5292	1.73	0.5	0.77	1.54
Runella slithyformis DSM 19594	5742	1.64	0.59	0.77	1.30508
Chitinophaga alhagiae	2128	1.63	0.6	0.77	1.28333
Chitinophaga japonensis	5547	1.63	0.6	0.77	1.28333
Cnuella takakiae	4634	1.63	0.6	0.77	1.28333
Sediminibacterium roseum	3843	1.63	0.6	0.77	1.28333
Mucilaginibacter gotjawali	5445	1.61	0.62	0.77	1.24194
Spirosoma lacussanchae	5181	1.53	0.7	0.77	1.1
Fibrella aestuarina BUZ 2	5692	1.47	0.76	0.77	1.01316
Bacteroides vulgatus ATCC 8482	3989	1.82	0.4	0.78	1.95
Bacteroides caecimuris	3861	1.81	0.41	0.78	1.90244
Bacteroides salyersiae	4186	1.78	0.44	0.78	1.77273
Leadbetterella byssophila DSM 17132	3528	1.77	0.45	0.78	1.73333
Odoribacter splanchnicus	3563	1.77	0.45	0.78	1.73333
Phocaeicola dorei	4314	1.77	0.45	0.78	1.73333
Bacteroides caecicola	2599	1.88	0.33	0.79	2.39394
Algoriphagus aestuarii	5355	1.8	0.41	0.79	1.92683
Porphyromonas levii DSM 23370	2131	1.69	0.52	0.79	1.51923
Zeaxanthinibacter enoshimensis	2889	1.67	0.54	0.79	1.46296
Muricauda taeanensis	3526	1.55	0.65	0.79	1.21538
Spirosoma endophyticum	7263	1.54	0.67	0.79	1.1791
Prevotella aurantiaca JCM 15754	2511	1.42	0.79	0.79	1
Dinghuibacter silviterrae	5386	1.4	0.81	0.79	0.975309
Lewinella lacunae	4324	1.28	0.93	0.79	0.849462
Lewinella xylanilytica	4225	1.17	1.04	0.79	0.759615
Algoriphagus sanaruensis	3288	1.87	0.34	0.8	2.35294
Mongoliibacter ruber	4091	1.76	0.43	0.8	1.86047
Dyadobacter psychrotolerans	6619	1.63	0.57	0.8	1.40351
Echinicola rosea	4642	1.63	0.58	0.8	1.37931
Dyadobacter psychrophilus	5610	1.6	0.6	0.8	1.33333
Parapedobacter defluvii	4858	1.58	0.62	0.8	1.29032
Parapedobacter koreensis	4685	1.58	0.62	0.8	1.29032
Prevotella conceptionensis 9403948	3066	1.58	0.62	0.8	1.29032
Dyadobacter luteus	5616	1.52	0.67	0.8	1.19403
Parapedobacter pyrenivorans	4784	1.51	0.7	0.8	1.14286
Spirosoma oryzae	5499	1.37	0.84	0.8	0.952381
Algoriphagus hitonicola	3752	1.82	0.37	0.81	2.18919
Algoriphagus mannitolivorans DSM 15301	3566	1.82	0.37	0.81	2.18919
Algoriphagus resistens	5051	1.62	0.56	0.81	1.44643
Spirosoma taeanense	4685	1.61	0.57	0.81	1.42105
Phaeocystidibacter luteus	2808	1.51	0.67	0.81	1.20896
Lunatimonas salinarum	4386	1.47	0.71	0.81	1.14085
Pricia antarctica	4015	1.48	0.71	0.81	1.14085
Thermaurantimonas aggregans	2244	1.84	0.35	0.82	2.34286
Culturomica massiliensis	3497	1.78	0.4	0.82	2.05
Algoriphagus aquimaris	3753	1.75	0.42	0.82	1.95238
Phocaeicola sartorii	4342	1.76	0.42	0.82	1.95238
Algoriphagus formosus	3880	1.75	0.43	0.82	1.90698
Algoriphagus vanfongensis DSM 17529	3946	1.75	0.43	0.82	1.90698
Bacteroides pyogenes	2720	1.75	0.43	0.82	1.90698
JCM 13450	2056	1.74	0.44	0.82	1.86364
Cyclobacterium jeungdonense	4571	1.7	0.48	0.82	1.70833
Flavisolibacter nicotianae	5043	1.65	0.53	0.82	1.54717
Phaeocystidibacter marisrubri	2902	1.65	0.53	0.82	1.54717
Anseongella ginsenosidimutans	3496	1.6	0.58	0.82	1.41379
Fibrisoma limi BUZ 3	6240	1.55	0.63	0.82	1.30159
Spirosoma sordidisoli	6078	1.48	0.69	0.82	1.18841
Robiginitalea sediminis	2909	1.48	0.7	0.82	1.17143
NBRC 102662	8141	1.45	0.73	0.82	1.12329
Spirosoma rigui	4674	1.44	0.74	0.82	1.10811
Pontibacter russatus	4037	1.37	0.81	0.82	1.01235
Algoriphagus marincola DSM 16067	3845	1.75	0.42	0.83	1.97619
Proteiniphilum acetatigenes DSM 18083	3714	1.74	0.42	0.83	1.97619
Bacteroides fluxus YIT 12057	3486	1.73	0.44	0.83	1.88636
Bacteroides uniformis	3678	1.69	0.48	0.83	1.72917
Algoriphagus antarcticus	4881	1.61	0.56	0.83	1.48214
Dyadobacter alkalitolerans DSM 23607	5330	1.58	0.59	0.83	1.40678
Muricauda antarctica	3925	1.55	0.63	0.83	1.31746
Muricauda lutaonensis	2932	1.45	0.72	0.83	1.15278
Lewinella litorea	3561	1.02	1.15	0.83	0.721739
Lewinella marina	3558	1	1.17	0.83	0.709402
Proteiniphilum saccharofermentans	3331	1.73	0.43	0.84	1.95349
Porphyromonas loveana	1852	1.66	0.5	0.84	1.68
Mucilaginibacter ginsenosidivorans	4795	1.63	0.53	0.84	1.58491
Alistipes putredinis DSM 17216	2265	1.56	0.61	0.84	1.37705
Parapedobacter composti	3811	1.54	0.62	0.84	1.35484
Parapedobacter luteus	3991	1.48	0.68	0.84	1.23529
Lunatimonas lonarensis	4287	1.41	0.75	0.84	1.12
Flavisolibacter ginsenosidimutans	4298	1.75	0.41	0.85	2.07317
Prevotella marseillensis	3150	1.7	0.45	0.85	1.88889
Bacteroides timonensis	5472	1.69	0.46	0.85	1.84783
Prevotellamassilia timonensis	2660	1.66	0.48	0.85	1.77083
Prevotella oris	2527	1.65	0.5	0.85	1.7
Prevotella colorans	2356	1.64	0.51	0.85	1.66667
Butyricimonas faecalis	4139	1.63	0.52	0.85	1.63462
Fibrisoma montanum	6500	1.53	0.63	0.85	1.34921
Dyadobacter luticola	5392	1.5	0.64	0.85	1.32812
Spirosoma utsteinense	5602	1.45	0.7	0.85	1.21429
Cesiribacter andamanensis AMV16	4136	1.41	0.73	0.85	1.16438
Cecembia rubra	3921	1.78	0.37	0.86	2.32432
Parabacteroides johnsonii	3870	1.73	0.4	0.86	2.15
Haliscomenobacter hydrossis DSM 1100	6697	1.47	0.67	0.86	1.28358
Spirosoma luteum DSM 19990	5479	1.45	0.69	0.86	1.24638
Muriicola jejuensis	2927	1.44	0.7	0.86	1.22857
Bacteroides heparinolyticus	2739	1.66	0.47	0.87	1.85106
Larkinella rosea	6458	1.63	0.5	0.87	1.74
Arundinibacter roseus	4744	1.57	0.57	0.87	1.52632
Cyclobacterium xiamenense	4487	1.52	0.61	0.87	1.42623
Catalinimonas alkaloidigena	5610	1.48	0.64	0.87	1.35938
Dyadobacter arcticus	5142	1.48	0.65	0.87	1.33846
Muriicola marianensis	2693	1.46	0.66	0.87	1.31818
Hymenobacter coccineus	5171	0.99	1.15	0.87	0.756522
Bacteroides mediterraneensis	3254	1.82	0.3	0.88	2.93333
JCM 13658	4099	1.68	0.43	0.88	2.04651
Chitinophaga cymbidii	5210	1.64	0.48	0.88	1.83333
Echinicola strongylocentroti	4684	1.48	0.64	0.88	1.375
Puia dinghuensis	5827	1.45	0.68	0.88	1.29412
Bacteroides helcogenes P 36-108	3227	1.67	0.44	0.89	2.02273
Larkinella knui	6154	1.61	0.5	0.89	1.78
Spirosoma spitsbergense DSM 19989	6463	1.43	0.69	0.89	1.28986
Algoriphagus litoralis	4142	1.7	0.4	0.9	2.25
Indibacter alkaliphilus LW1	4209	1.69	0.41	0.9	2.19512
DSM 17998	4111	1.68	0.42	0.9	2.14286
Cyclobacterium plantarum	4867	1.67	0.44	0.9	2.04545
Larkinella terrae	6328	1.64	0.46	0.9	1.95652
Larkinella punicea	6300	1.6	0.5	0.9	1.8
Prevotella maculosa OT 289	2391	1.57	0.52	0.9	1.73077
Rikenella microfusus DSM 15922	2233	1.53	0.57	0.9	1.57895
Alistipes timonensis JC136	2692	1.53	0.58	0.9	1.55172
Alistipes onderdonkii	2776	1.49	0.62	0.9	1.45161
Dyadobacter endophyticus	6436	1.4	0.7	0.9	1.28571
Parabacteroides merdae	3687	1.73	0.36	0.91	2.52778
Barnesiella viscericola DSM 18177	2457	1.71	0.38	0.91	2.39474
Prevotella pleuritidis F0068	2195	1.64	0.45	0.91	2.02222
JCM 18970	4172	1.63	0.46	0.91	1.97826
Bacteroides faecalis	4647	1.55	0.53	0.91	1.71698
Alistipes provencensis	2915	1.5	0.59	0.91	1.54237
Bacteroides paurosaccharolyticus JCM 15092	2753	1.4	0.69	0.91	1.31884
Parabacteroides massiliensis	4022	1.71	0.37	0.92	2.48649
Chitinophaga rhizosphaerae	5012	1.61	0.47	0.92	1.95745
Dyadobacter flavalbus	5190	1.6	0.48	0.92	1.91667
Dyadobacter sediminis	4901	1.58	0.49	0.92	1.87755
Alistipes finegoldii DSM 17242	3128	1.45	0.63	0.92	1.46032
Dyadobacter beijingensis DSM 21582	5947	1.38	0.7	0.92	1.31429
Phocaeicola coprophilus	3318	1.74	0.33	0.93	2.81818
Paraprevotella clara	3257	1.71	0.36	0.93	2.58333
Bacteroides coprocola DSM 17136	3637	1.69	0.38	0.93	2.44737
Cecembia calidifontis	4285	1.69	0.39	0.93	2.38462
Prevotella koreensis	2189	1.63	0.44	0.93	2.11364
Metaprevotella massiliensis	180	1.59	0.48	0.93	1.9375
Prevotella denticola	2417	1.49	0.58	0.93	1.60345
Arachidicoccus ginsenosidivorans	4577	1.39	0.69	0.93	1.34783
Dyadobacter crusticola DSM 16708	5208	1.36	0.71	0.93	1.30986
Hymenobacter radiodurans	4264	1.12	0.95	0.93	0.978947
Flavobacterium agri	3528	1.69	0.37	0.94	2.54054
Flavihumibacter solisilvae	4628	1.66	0.4	0.94	2.35
Prevotella pectinovora	2339	1.64	0.42	0.94	2.2381
Cecembia lonarensis LW9	4196	1.63	0.43	0.94	2.18605
Aquiflexum lacus	4972	1.58	0.48	0.94	1.95833
Prevotella multisaccharivorax DSM 17128	2716	1.57	0.5	0.94	1.88
Dyadobacter bucti	6818	1.42	0.65	0.94	1.44615
Porphyromonas gingivalis ATCC 33277	1950	1.49	0.56	0.95	1.69643
Sediminibacterium soli	3274	1.42	0.63	0.95	1.50794
Dyadobacter soli	7107	1.38	0.67	0.95	1.41791
Dyadobacter jiangsuensis	6659	1.35	0.7	0.95	1.35714
Aquiflexum aquatile	4242	1.6	0.45	0.96	2.13333
Flavihumibacter stibioxidans	3874	1.6	0.45	0.96	2.13333
Lentimicrobium saccharophilum	3308	1.56	0.48	0.96	2
Dyadobacter fermentans DSM 18053	5698	1.37	0.67	0.96	1.43284
Bacteroides togonis	3240	1.72	0.31	0.97	3.12903
Bacteroides ndongoniae	3975	1.64	0.38	0.97	2.55263
Tannerella forsythia	2669	1.64	0.38	0.97	2.55263
Algoriphagus alkaliphilus	4214	1.59	0.43	0.98	2.27907
Anaerophaga thermohalophila DSM 12881	3196	1.53	0.49	0.98	2
Porphyromonas gulae	2032	1.5	0.53	0.98	1.84906
Prevotella dentalis DSM 3688	2489	1.39	0.63	0.98	1.55556
Phocaeicola salanitronis DSM 18170	3595	1.71	0.31	0.99	3.19355
Algoriphagus lacus	3929	1.65	0.36	0.99	2.75
Schleiferia thermophila str. Yellowstone	2190	1.62	0.39	0.99	2.53846
Aquiflexum balticum DSM 16537	4899	1.54	0.46	0.99	2.15217
Algoriphagus terrigena DSM 22685	4804	1.43	0.59	0.99	1.67797
Prevotella buccae	2335	1.36	0.65	0.99	1.52308
Algoriphagus aestuariicola	4502	1.32	0.69	0.99	1.43478
Chryseolinea soli	6656	1.32	0.69	0.99	1.43478
JCM 15124	2291	1.3	0.7	0.99	1.41429
Aureicoccus marinus	2782	1.3	0.72	0.99	1.375
Breznakibacter xylanolyticus	3373	1.69	0.31	1	3.22581
Bacteroides gallinaceum	3473	1.68	0.32	1	3.125
Algoriphagus aquaeductus	4154	1.62	0.38	1	2.63158
Hallella seregens ATCC 51272	2508	1.38	0.62	1	1.6129
Chryseolinea serpens	6695	1.28	0.72	1	1.38889
Aureitalea marina	2773	1.26	0.74	1	1.35135
Paraprevotella xylaniphila YIT 11841	3224	1.61	0.38	1.01	2.65789
Heminiphilus faecis	2536	1.6	0.39	1.01	2.58974
Petrimonas mucosa	2908	1.4	0.59	1.01	1.71186
JCM 13652	2903	1.64	0.34	1.02	3
Bacteroides zoogleoformans	2646	1.51	0.47	1.02	2.17021
Porphyromonas crevioricanis	1708	1.47	0.51	1.02	2
Alistipes shahii WAL 8301	3076	1.39	0.59	1.02	1.72881
Terrimonas ferruginea DSM 30193	3932	1.59	0.37	1.03	2.78378
Muribaculum gordoncarteri	2908	1.58	0.39	1.03	2.64103
Prevotella enoeca	2370	1.52	0.45	1.03	2.28889
Prevotella multiformis DSM 16608	2357	1.32	0.64	1.03	1.60938
Flavihumibacter petaseus NBRC 106054	4746	1.44	0.52	1.04	2
Persicitalea jodogahamensis	5162	1.21	0.74	1.04	1.40541
Cyclobacterium lianum	4540	1.4	0.55	1.05	1.90909
Flaviaesturariibacter flavus	3328	1.35	0.59	1.05	1.77966
Flaviaesturariibacter aridisoli	3705	1.35	0.6	1.05	1.75
Mediterranea massiliensis	3293	1.59	0.34	1.06	3.11765
Alistipes ihumii AP11	2205	1.05	0.89	1.06	1.19101
Phocaeicola abscessus CCUG 55929	2001	1.49	0.44	1.07	2.43182
Mariniradius saccharolyticus AK6	4090	1.26	0.67	1.07	1.59701
Robiginitalea biformata HTCC2501	3056	1.27	0.64	1.08	1.6875
Porphyromonas cangingivalis	1934	1.6	0.31	1.09	3.51613
Bacteroides ilei	3231	1.55	0.34	1.11	3.26471
Spirosoma montaniterrae	4932	1.27	0.61	1.11	1.81967
Thermoflavifilum thermophilum	2337	1.57	0.29	1.13	3.89655
Duncaniella freteri	3145	1.43	0.44	1.13	2.56818
Alistipes senegalensis JC50	3131	1.31	0.56	1.13	2.01786
Alistipes communis	2645	1.24	0.62	1.14	1.83871
Thermoflavifilum aggregans	2336	1.56	0.29	1.16	4
Prevotella baroniae F0067	2382	1.28	0.55	1.17	2.12727
Siphonobacter aquaeclarae	4933	1.11	0.72	1.17	1.625
Muribaculum intestinale	2616	1.43	0.39	1.18	3.02564
Sphingobacterium daejeonense	4573	1.28	0.53	1.19	2.24528
Salinibacter ruber	3029	0.47	1.34	1.19	0.88806
Nitritalea halalkaliphila LW7	3407	1	0.8	1.2	1.5
Sodaliphilus pleomorphus	2722	1.14	0.64	1.23	1.92188
JCM 16335	1600	1.4	0.34	1.26	3.70588
Larkinella soli	5846	1.35	0.39	1.26	3.23077
Alistipes megaguti	2617	1.11	0.63	1.26	2
Salinibacter altiplanensis	2953	0.46	1.26	1.29	1.02381
Duncaniella muris	2714	1.38	0.31	1.31	4.22581
Geofilum rubicundum JCM 15548	4110	1.11	0.55	1.34	2.43636
Prevotella lascolaii	2916	1.23	0.39	1.37	3.51282
Alistipes dispar	2408	1	0.63	1.38	2.19048
Duncaniella dubosii	3194	1.16	0.45	1.39	3.08889
Prevotella dentasini JCM 15908	2063	0.78	0.81	1.4	1.7284
Rhodothermus profundi	2619	1	0.53	1.47	2.77358
Marseilla massiliensis	3150	1	0.43	1.57	3.65116
Bacteroides rodentium JCM 16496	3943	0.75	0.6	1.65	2.75
Paramuribaculum intestinale	2518	1.03	0.23	1.74	7.56522
Rhodothermus marinus DSM 4252	2889	0.64	0.44	1.93	4.38636

## Sheet: Chlamydiae
Species	#Genes	TAA (Stop)	TAG (Stop)	TGA (Stop)	TGA/TAG
Chlamydia caviae GPIC	992	1.88	0.76	0.36	0.473684
Chlamydia pecorum PV3056/3	935	1.74	0.89	0.37	0.41573		Data	N total	Mean	Standard Deviation	Minimum	Median	Maximum
Chlamydia felis Fe/C-56	980	1.73	0.89	0.39	0.438202		Chlamydiae	18	0.742457	0.407581	0.41573	0.568016	1.67308
Chlamydia muridarum str. Nigg	895	1.73	0.84	0.43	0.511905
Chlamydia trachomatis D/UW-3/CX	887	1.66	0.9	0.43	0.477778
Chlamydia psittaci 6BC	986	1.73	0.83	0.44	0.53012
Chlamydia gallinacea 08-1274/3	912	1.75	0.79	0.46	0.582278
Chlamydia buteonis	963	1.7	0.83	0.47	0.566265
Criblamydia sequanensis CRIB-18	2426	1.93	0.61	0.47	0.770492
Chlamydia abortus LLG	970	1.65	0.86	0.49	0.569767
Chlamydia pneumoniae TW-183	1041	1.57	0.94	0.49	0.521277
Chlamydia avium	917	1.75	0.75	0.5	0.666667
Chlamydia suis	927	1.67	0.83	0.5	0.60241
Chlamydia ibidis 10-1398/6	949	1.41	1.07	0.52	0.485981
Parachlamydia acanthamoebae UV-7	2550	1.72	0.56	0.72	1.28571
Estrella lausannensis	2206	1.39	0.76	0.86	1.13158
Simkania negevensis Z	2337	1.6	0.52	0.87	1.67308
Waddlia chondrophila WSU 86-1044	1877	1.34	0.62	1.03	1.66129

## Sheet: Chloroflexia
Species	#Genes	TAA (Stop)	TAG (Stop)	TGA (Stop)	TGA/TAG
Herpetosiphon giganteus	5165	1.72	0.76	0.52	0.684211
Herpetosiphon llansteffanensis	5156	1.72	0.76	0.52	0.684211		Data	N total	Mean	Standard Deviation	Minimum	Median	Maximum
Herpetosiphon geysericola	5240	1.69	0.78	0.53	0.679487		Chloroflexia	8	1.15897	0.611241	0.674603	0.991531	2.38571
Oscillochloris trichoides DG-6	3456	0.89	1.26	0.85	0.674603
Chloroflexus islandicus	3898	1.01	0.87	1.13	1.29885
Chloroflexus aggregans DSM 9485	3731	0.97	0.88	1.16	1.31818
Chloroflexus aurantiacus Y-400-fl	4003	0.81	0.86	1.33	1.54651
Roseiflexus castenholzii DSM 13941	4505	0.63	0.7	1.67	2.38571

## Sheet: Cyanobacteria
Species	#Genes	TAA (Stop)	TAG (Stop)	TGA (Stop)	TGA/TAG
Geminocystis herdmanii PCC 6308	4035	2.02	0.58	0.4	0.689655
Cyanobacterium aponinum PCC 10605	3473	1.89	0.71	0.4	0.56338		Data	N total	Mean	Standard Deviation	Minimum	Median	Maximum
Limnothrix rosea IAM M-220	3612	1.7	0.88	0.42	0.477273		Cyanobacteria	163	1.07598	1.14378	0.450704	0.860465	8.5
Crocosphaera subtropica ATCC 51472	4948	1.94	0.59	0.47	0.79661
Stanieria cyanosphaera PCC 7437	4887	1.93	0.59	0.48	0.813559
Crocosphaera chwakensis CCY0110	5500	1.87	0.65	0.48	0.738462
Planktothrix tepida PCC 9214	5731	1.89	0.62	0.49	0.790323
Aphanothece hegewaldii CCALA 016	5022	1.89	0.63	0.49	0.777778
Rippkaea orientalis PCC 8802	4470	1.79	0.71	0.49	0.690141
Dolichospermum planctonicum	4058	1.71	0.76	0.53	0.697368
Gloeothece verrucosa PCC 7822	6817	1.87	0.59	0.54	0.915254
Planktothrix serta PCC 8927	5469	1.84	0.63	0.54	0.857143
Pseudanabaena yagii GIHE-NHR1	4945	1.65	0.82	0.54	0.658537
Chamaesiphon polymorphus CCALA 037	5719	1.48	0.98	0.54	0.55102
Gloeothece citriformis PCC 7424	5719	1.92	0.53	0.55	1.03774
Planktothrix paucivesiculata PCC 9631	5119	1.8	0.65	0.55	0.846154
Phormidium ambiguum IAM M-71	6300	1.78	0.67	0.55	0.820896
Calothrix desertica PCC 7102	10066	1.76	0.7	0.55	0.785714
Dolichospermum circinale AWQC131C	4084	1.71	0.74	0.55	0.743243
Aphanizomenon flos-aquae FACHB-1287	3892	1.69	0.75	0.55	0.733333
Aliterella atlantica CENA595	4957	1.61	0.84	0.55	0.654762
Aphanothece sacrum FPU1	4369	1.88	0.55	0.56	1.01818
Richelia sinica FACHB-800	4707	1.7	0.74	0.56	0.756757
Nostoc cycadae WK-1	5601	1.68	0.76	0.56	0.736842
Planktothrix prolifica NIVA-CYA 540	4826	1.75	0.68	0.57	0.838235
Hyella patelloides LEGE 07179	7158	1.68	0.75	0.57	0.76
Dolichospermum flos-aquae LEGE 04289	3979	1.67	0.76	0.57	0.75
Planktothrix rubescens NIVA-CYA 407	4766	1.75	0.67	0.58	0.865672
Calothrix anomala FACHB-343	7183	1.64	0.78	0.58	0.74359
Cuspidothrix issatschenkoi CHARLIE-1	4030	1.64	0.79	0.58	0.734177
Planktothrix mougeotii NIVA-CYA 405	4837	1.69	0.72	0.59	0.819444
Dolichospermum compactum NIES-806	4640	1.64	0.77	0.59	0.766234
Lyngbya aestuarii BL J	5728	1.77	0.63	0.6	0.952381
Planktothrix agardhii NIVA-CYA 126/8	4425	1.65	0.75	0.6	0.8
Calothrix brevissima NIES-22	7210	1.63	0.78	0.6	0.769231
Richelia intracellularis HH01	1998	1.41	0.98	0.6	0.612245
Euhalothece natronophila Z-M001	3379	1.67	0.72	0.61	0.847222
Anabaenopsis circularis NIES-21	5884	1.67	0.73	0.61	0.835616
Calothrix elsteri CCALA 953	6200	1.53	0.87	0.61	0.701149
CALU 1027	4582	1.28	1.11	0.61	0.54955
Microcystis viridis FACHB-1342	4449	1.61	0.77	0.62	0.805195
Anabaenopsis elenkinii CCIBt3563	3766	1.57	0.81	0.62	0.765432
Anabaena subtropica FACHB-260	4783	1.54	0.84	0.62	0.738095
Calothrix sp. PCC 6303	5621	1.52	0.86	0.62	0.72093
Chamaesiphon minutus PCC 6605	6259	1.4	0.98	0.62	0.632653
Limnoraphis robusta CS-951	6084	1.7	0.67	0.63	0.940299
Nostoc spongiaeforme FACHB-130	6012	1.65	0.71	0.63	0.887324
Anabaena catenula FACHB-362	5244	1.66	0.72	0.63	0.875
Crinalium epipsammum PCC 9333	4922	1.62	0.75	0.63	0.84
Anabaena sphaerica FACHB-251	5274	1.61	0.76	0.63	0.828947
Tolypothrix tenuis PCC 7101	7262	1.61	0.76	0.63	0.828947
Leptolyngbya cf. ectocarpi LEGE 11479	6035	1.15	1.22	0.63	0.516393
Microcystis flos-aquae FACHB-1344	5021	1.59	0.77	0.64	0.831169
Nostoc carneum NIES-2107	7349	1.54	0.82	0.64	0.780488
Trichormus variabilis 0441	5761	1.5	0.86	0.64	0.744186
Cylindrospermopsis curvispora GIHE-G1	3485	1.41	0.96	0.64	0.666667
Phormidium tenue FACHB-1052	5083	0.93	1.42	0.64	0.450704
Anabaena lutea FACHB-196	5286	1.65	0.7	0.65	0.928571
Mastigocoleus testarum BC008	8943	1.61	0.74	0.65	0.878378
Sphaerospermopsis reniformis	5604	1.62	0.74	0.65	0.878378
Calothrix membranacea FACHB-236	6935	1.59	0.76	0.65	0.855263
Merismopedia glauca CCAP 1448/3	4764	1.5	0.84	0.65	0.77381
Sphaerospermopsis aphanizomenoides BCCUSP55	5200	1.59	0.75	0.66	0.88
Hydrococcus rivularis NIES-593	4546	1.53	0.82	0.66	0.804878
Anabaena azotica FACHB-119	6813	1.44	0.9	0.66	0.733333
Dactylococcopsis salina PCC 8305	3637	1.64	0.69	0.67	0.971014
Phormidium pseudopriestleyi FRX01	4991	1.64	0.69	0.67	0.971014
Nodularia spumigena CCY9414	4626	1.55	0.77	0.67	0.87013
Tolypothrix bouteillei VB521301	7856	1.5	0.82	0.67	0.817073
Chlorogloeopsis fritschii PCC 6912	6726	1.5	0.83	0.67	0.807229
Nostoc parmelioides FACHB-3921	6476	1.48	0.85	0.67	0.788235
Chroogloeocystis siderophila 5.2 s.c.1	4569	1.44	0.89	0.67	0.752809
Oscillatoria acuminata PCC 6304	5915	1.64	0.68	0.68	1
Plectonema cf. radiosum LEGE 06105	6303	1.64	0.69	0.68	0.985507
Anabaena cylindrica PCC 7122	5968	1.58	0.73	0.68	0.931507
Sphaerospermopsis kisseleviana NIES-73	5026	1.58	0.74	0.68	0.918919
Calothrix parasitica NIES-267	7264	1.56	0.76	0.68	0.894737
Microcystis wesenbergii FACHB-1317	4963	1.54	0.77	0.68	0.883117
Kamptonema formosum PCC 6407	5801	1.5	0.83	0.68	0.819277
Nostoc paludosum FACHB-159	7747	1.55	0.76	0.69	0.907895
Microcystis aeruginosa NIES-843	5557	1.52	0.78	0.69	0.884615
Fischerella thermalis JSC-11	4477	1.46	0.85	0.69	0.811765
Westiellopsis prolifica IICB1	5782	1.44	0.88	0.69	0.784091
Gloeocapsopsis crepidinum LEGE 06123	5145	1.41	0.9	0.69	0.766667
Synechocystis salina LEGE 00031	3655	1.31	1.01	0.69	0.683168
Thermosynechococcus vulcanus NIES-2134	2422	0.98	1.33	0.69	0.518797
Fremyella diplosiphon NIES-3275	7964	1.54	0.77	0.7	0.909091
Okeania hirsuta	6353	1.45	0.85	0.7	0.823529
Prochlorococcus marinus subsp. marinus str. CCMP1375	1836	1.74	0.55	0.71	1.29091
Nostoc linckia z6	7509	1.53	0.76	0.71	0.934211
Calothrix rhizosoleniae SC01	5047	1.5	0.79	0.71	0.898734
Nostoc calcicola FACHB-3891	7229	1.49	0.8	0.71	0.8875
Anabaena minutissima FACHB-250	6007	1.48	0.81	0.71	0.876543
Fortiea contorta PCC 7126	5104	1.48	0.81	0.71	0.876543
Trichodesmium erythraeum IMS101	5202	1.48	0.81	0.71	0.876543
Pleurocapsa sp. PCC 7327	4443	1.46	0.84	0.71	0.845238
Cylindrospermopsis raciborskii GIHE 2018	3203	1.36	0.94	0.71	0.755319
Thermosynechococcus elongatus BP-1	2443	0.98	1.31	0.71	0.541985
Nostoc commune NIES-4072	7269	1.51	0.77	0.72	0.935065
Cylindrospermum stagnale PCC 7417	6348	1.5	0.77	0.73	0.948052
Nostoc muscorum FACHB-395	7897	1.5	0.77	0.73	0.948052
Hassallia byssoidea VB512170	6826	1.49	0.78	0.73	0.935897
Raphidiopsis brookii D9	2884	1.22	1.05	0.73	0.695238
Crocosphaera watsonii WH 8501	6200	1.5	0.76	0.74	0.973684
Nostoc foliaceum FACHB-393	7556	1.5	0.76	0.74	0.973684
Lusitaniella coriacea LEGE 07157	4979	1.43	0.83	0.74	0.891566
Tychonema bourrellyi FEM_GT703	4600	1.4	0.86	0.74	0.860465
Nostoc punctiforme PCC 73102	7379	1.44	0.81	0.75	0.925926
Fischerella muscicola PCC 7414	5920	1.34	0.91	0.75	0.824176
Halomicronema excentricum str. Lakshadweep	4731	1.29	0.96	0.75	0.78125
Spirulina major PCC 6313	4310	1.4	0.84	0.76	0.904762
Scytonema millei VB511283	5375	1.31	0.93	0.76	0.817204
Aetokthonos hydrillicola CCALA 1050	7570	1.42	0.8	0.77	0.9625
Microcoleus asticus IPMA8	6357	1.43	0.8	0.77	0.9625
Lyngbya confervoides BDU141951	4808	1.27	0.96	0.77	0.802083
Leptolyngbya ohadii IS1	6587	1.1	1.12	0.77	0.6875
Spirulina subsalsa PCC 9445	4504	1.33	0.89	0.78	0.876404
Chroococcidiopsis thermalis PCC 7203	5991	1.29	0.93	0.78	0.83871
Pseudanabaena biceps	5020	1.48	0.73	0.79	1.08219
Microcoleus vaginatus FGP-2	5352	1.38	0.83	0.79	0.951807
Acaryochloris marina MBIC11017	7358	1.31	0.89	0.79	0.88764
Leptolyngbya boryana IAM M-101	6221	1.27	0.94	0.79	0.840426
Oscillatoria nigro-viridis PCC 7112	6800	1.39	0.82	0.8	0.97561
Nodosilinea nodulosa PCC 7104	6162	0.78	1.42	0.8	0.56338
Arthrospira platensis NIES-39	6166	1.47	0.73	0.81	1.10959
Nostoc sphaeroides	5832	1.45	0.74	0.81	1.09459
Iningainema tapete BLCC-T55	8785	1.4	0.78	0.81	1.03846
Myxacorys almedinensis A	4464	1.24	0.95	0.81	0.852632
Nostoc edaphicum CCNP1411	6768	1.4	0.78	0.82	1.05128
Nostoc flagelliforme CCNUN1	9409	1.38	0.79	0.82	1.03797
Mastigocladopsis repens PCC 10914	5557	1.33	0.85	0.82	0.964706
Aphanocapsa montana BDHKU210001	4213	1	1.17	0.82	0.700855
Romeria aff. gracilis LEGE 07310	4935	0.88	1.3	0.82	0.630769
Limnospira indica PCC 8005	5496	1.41	0.76	0.83	1.09211
Phormidium willei BDU 130791	3949	1.3	0.87	0.83	0.954023
Brasilonema sennae CENA114	6680	1.36	0.8	0.84	1.05
Chroococcidiopsis cubana SAG 39.79	7660	1.26	0.9	0.84	0.933333
FACHB-805	2676	0.99	1.18	0.84	0.711864
Phormidesmis priestleyi ULC007	5379	1.21	0.93	0.85	0.913978
Scytonema hofmannii PCC 7110	10581	1.35	0.78	0.86	1.10256
Coleofasciculus chthonoplastes PCC 7420	7089	1.32	0.82	0.86	1.04878
Moorea bouillonii PNG	7006	1.26	0.88	0.86	0.977273
Scytonema tolypothrichoides VB-61278	6474	1.32	0.81	0.88	1.08642
Brasilonema bromeliae SPC951	5479	1.29	0.83	0.88	1.06024
Moorea producens 3L	7173	1.24	0.88	0.88	1
Nostoc azollae 0708	5078	1.21	0.9	0.89	0.988889
Rubidibacter lacunae KORDI 51-2	3372	0.99	1.11	0.9	0.810811
Tolypothrix campylonemoides VB511288	7812	1.3	0.79	0.92	1.16456
Stenomitos frigidus ULC18	6219	1.1	0.98	0.92	0.938776
Gloeomargarita lithophora Alchichica-D10	3015	1.18	0.88	0.94	1.06818
Nostoc piscinale CENA21	6052	1.28	0.66	1.06	1.60606
Halomicronema hongdechloris C2206	5018	0.9	1.02	1.07	1.04902
Synechococcus lividus PCC 6715	2547	0.83	1.08	1.08	1
Gloeobacter kilaueensis JS1	4427	0.75	0.94	1.31	1.39362
Synechococcus lacustris	2852	1.09	0.58	1.33	2.2931
Gloeobacter violaceus PCC 7421	4483	0.76	0.9	1.34	1.48889
Leptolyngbya valderiana BDU 20041	5658	0.86	0.73	1.41	1.93151
Neosynechococcus sphagnicola sy1	4191	0.81	0.67	1.53	2.28358
Cyanobium usitatum str. Tous	2609	0.47	0.49	2.04	4.16327
Vulcanococcus limneticus LL	3546	0.16	0.35	2.49	7.11429
Microcystis elabens FACHB-917	3773	0.14	0.32	2.54	7.9375
Cyanobium gracile PCC 6307	3316	0.14	0.3	2.55	8.5
Aphanothece cf. minutissima CCALA 015	3178	0.11	0.32	2.57	8.03125

## Sheet: Deinococcus
Species	#Genes	TAA (Stop)	TAG (Stop)	TGA (Stop)	TGA/TAG
Deinococcus puniceus	2724	0.96	0.65	1.39	2.13846
Deinococcus radiophilus	2708	0.88	0.5	1.61	3.22		Data	N total	Mean	Standard Deviation	Minimum	Median	Maximum
Deinococcus detaillensis	3750	0.95	0.43	1.62	3.76744		Deinococcus	55	6.32887	3.55567	2.13846	5.17647	17
Deinococcus piscis	2623	0.83	0.53	1.64	3.09434
Deinococcus murrayi DSM 11303	2688	0.58	0.7	1.72	2.45714
Deinococcus aquatilis DSM 23025	4592	0.72	0.52	1.75	3.36538
Deinococcus marmoris DSM 12784	4637	0.66	0.59	1.75	2.9661
Deinococcus fonticola	3790	0.9	0.34	1.76	5.17647
Deinococcus frigens DSM 12807	3996	0.62	0.59	1.79	3.0339
Deinococcus aerolatus	3646	0.53	0.67	1.8	2.68657
Deinococcus proteolyticus MRP	2710	0.7	0.5	1.81	3.62
Deinococcus radiopugnans ATCC 19172	4055	0.57	0.61	1.81	2.96721
Deinococcus swuensis	3296	0.55	0.65	1.81	2.78462
Deinococcus humi	5316	0.65	0.53	1.83	3.45283
Deinococcus geothermalis DSM 11300	3067	0.61	0.53	1.86	3.50943
Deinococcus hopiensis KR-140	6249	0.61	0.52	1.87	3.59615
Deinococcus radiodurans	3114	0.79	0.31	1.9	6.12903
Deinococcus aerophilus	3285	0.57	0.51	1.93	3.78431
Deinococcus irradiatisoli	3004	0.72	0.36	1.93	5.36111
Deinococcus ruber	5669	0.65	0.41	1.93	4.70732
Deinococcus alpinitundrae	4673	0.63	0.42	1.94	4.61905
Deinococcus deserti VCD115	3468	0.72	0.34	1.94	5.70588
Deinococcus aerius	4334	0.46	0.57	1.97	3.45614
Deinococcus apachensis DSM 19763	4284	0.47	0.54	1.98	3.66667
Deinococcus wulumuqiensis R12	3267	0.65	0.36	1.99	5.52778
Deinococcus phoenicis	3733	0.5	0.49	2.01	4.10204
Deinococcus planocerae	4199	0.39	0.59	2.02	3.42373
Deinococcus budaensis	3641	0.43	0.54	2.03	3.75926
Deinococcus malanensis	4170	0.61	0.36	2.03	5.63889
Deinococcus koreensis	4069	0.36	0.55	2.09	3.8
Deinococcus gobiensis I-0	4214	0.41	0.5	2.1	4.2
Deinococcus metallilatus	4148	0.44	0.46	2.1	4.56522
KACC 11606	5756	0.69	0.2	2.11	10.55
Deinococcus roseus	5198	0.72	0.17	2.11	12.4118
Deinococcus soli Cha et al. 2016	3095	0.62	0.25	2.13	8.52
Deinococcus maricopensis DSM 21211	3297	0.71	0.15	2.15	14.3333
Deinococcus reticulitermitis	3341	0.44	0.41	2.15	5.2439
Deinococcus misasensis DSM 22328	4834	0.7	0.14	2.16	15.4286
Deinococcus radiotolerans	4337	0.55	0.27	2.18	8.07407
Deinococcus ficus	3948	0.55	0.26	2.19	8.42308
Deinococcus daejeonensis	4005	0.55	0.25	2.2	8.8
Deinococcus peraridilitoris DSM 19664	4314	0.57	0.24	2.2	9.16667
Deinococcus arenae	4003	0.51	0.28	2.22	7.92857
Deinococcus knuensis	3877	0.52	0.25	2.22	8.88
Deinococcus sedimenti	4225	0.54	0.24	2.23	9.29167
Deinococcus seoulensis	4092	0.52	0.25	2.23	8.92
Deinococcus actinosclerus	3196	0.5	0.26	2.24	8.61538
Deinococcus metalli	4641	0.37	0.39	2.24	5.74359
Deinococcus saudiensis	4626	0.54	0.22	2.24	10.1818
Deinococcus grandis	3930	0.52	0.23	2.25	9.78261
Deinococcus xianganensis	4150	0.52	0.23	2.25	9.78261
Deinococcus pimensis DSM 21231	5069	0.27	0.45	2.28	5.06667
Deinococcus indicus	4203	0.45	0.25	2.31	9.24
Deinococcus yavapaiensis KR-236	4354	0.45	0.19	2.36	12.4211
Deinococcus aquiradiocola	3727	0.31	0.15	2.55	17

## Sheet: Firmicutes
Species	#Genes	TAA (Stop)	TAG (Stop)	TGA (Stop)	TGA/TAG
Peptacetobacter hiranonis	2200	2.19	0.73	0.08	0.109589
Gemella sanguinis	1824	2.23	0.68	0.09	0.132353		Data	N total	Mean	Standard Deviation	Minimum	Median	Maximum
Clostridium baratii	2937	2.27	0.63	0.1	0.15873		Firmicutes	2552	1.399	1.55439	0.109589	1.02797	23.6667
Clostridium mediterraneense	2675	2.25	0.65	0.11	0.169231
Romboutsia weinsteinii	3969	2.15	0.74	0.11	0.148649
Apilactobacillus apinorum	1310	2.37	0.51	0.12	0.235294
Paeniclostridium sordellii	3351	2.25	0.63	0.12	0.190476
Clostridium moniliforme	2424	2.27	0.61	0.13	0.213115
Clostridium tarantellae	3426	2.35	0.52	0.13	0.25
Clostridium ventriculi	2182	2.29	0.59	0.13	0.220339
Intestinibacter bartlettii	2821	2.13	0.74	0.13	0.175676
Romboutsia ilealis	2324	2.16	0.71	0.13	0.183099
Romboutsia lituseburensis DSM 797	3491	2.28	0.6	0.13	0.216667
Clostridium collagenovorans DSM 3089	2947	2.15	0.71	0.14	0.197183
Clostridium cylindrosporum DSM 605	2595	1.98	0.88	0.14	0.159091
Terrisporobacter mayombei	1303	2.13	0.73	0.14	0.191781
Vagococcus fessus	2121	2.27	0.58	0.14	0.241379
Eubacterium tenue	3041	2.22	0.64	0.14	0.21875
Clostridium fallax	2449	2.22	0.63	0.15	0.238095
Clostridium niameyense	2365	2.23	0.62	0.15	0.241935
Clostridium thermobutyricum	3199	2.22	0.63	0.15	0.238095
Lactobacillus rodentium	1439	2.36	0.5	0.15	0.3
Paraclostridium bifermentans ATCC 638	3414	2.16	0.69	0.15	0.217391
Paraclostridium dentum	3597	2.17	0.69	0.15	0.217391
Peptacetobacter hominis	1938	2.06	0.79	0.15	0.189873
Romboutsia hominis	2759	2.12	0.73	0.15	0.205479
DSM 1288	3763	2.16	0.68	0.15	0.220588
Clostridium cuniculi	3873	2.15	0.69	0.16	0.231884
Clostridium hydrogeniformans DSM 21757	3663	2.05	0.78	0.16	0.205128
Clostridium nigeriense	3401	2.12	0.72	0.16	0.222222
Gemella palaticanis	1820	2.18	0.66	0.16	0.242424
Lactobacillus ceti DSM 22408	1279	2.5	0.34	0.16	0.470588
Paraclostridium benzoelyticum	3388	2.15	0.69	0.16	0.231884
ATCC 700308	1337	2.32	0.51	0.17	0.333333
Apilactobacillus timberlakei	1534	2.35	0.48	0.17	0.354167
Clostridium celatum	3227	2.14	0.69	0.17	0.246377
Gemella morbillorum	1612	2.13	0.69	0.17	0.246377
Peptostreptococcus anaerobius	2015	1.71	1.11	0.17	0.153153
Clostridium ihumii AP5	4013	2.13	0.69	0.18	0.26087
Hathewaya histolytica	2523	2.07	0.75	0.18	0.24
Vagococcus coleopterorum	1445	2.27	0.54	0.18	0.333333
Apilactobacillus bombintestini	1153	2.24	0.57	0.19	0.333333
Apilactobacillus micheneri	1437	2.32	0.49	0.19	0.387755
Clostridium sardiniense	3648	2.09	0.72	0.19	0.263889
Clostridium sartagoforme	3261	2.04	0.77	0.19	0.246753
Romboutsia maritimum	2694	2.18	0.63	0.19	0.301587
Aerococcus urinaeequi	1822	2.08	0.72	0.2	0.277778
Asaccharospora irregularis DSM 2635	2478	1.99	0.81	0.2	0.246914
Clostridium disporicum	3143	2.01	0.79	0.2	0.253165
Clostridium massiliamazoniense	3315	2.15	0.65	0.2	0.307692
Clostridium paraputrificum AGR2156	3410	1.94	0.87	0.2	0.229885
Romboutsia timonensis	2930	2.14	0.67	0.2	0.298507
Clostridium chauvoei	2563	2.06	0.73	0.21	0.287671
Clostridium isatidis	2610	2.08	0.71	0.21	0.295775
Clostridium punense	4110	1.95	0.84	0.21	0.25
Clostridium tunisiense TJ	3876	1.98	0.81	0.21	0.259259
Fastidiosipila sanguinis	1480	1.82	0.97	0.21	0.216495
Lachnospira multipara ATCC 19207	2514	2.02	0.77	0.21	0.272727
Miniphocibacter massiliensis	2104	2.02	0.77	0.21	0.272727
Anaeromicrobium sediminis	4273	1.96	0.82	0.22	0.268293
Clostridium gasigenes	3688	1.96	0.81	0.22	0.271605
Clostridium saudiense	3373	2.14	0.64	0.22	0.34375
Lachnospira pectinoschiza	2268	1.98	0.81	0.22	0.271605
Peptostreptococcus russellii	1716	1.89	0.88	0.22	0.25
Alkaliphilus halophilus	2641	2.1	0.67	0.23	0.343284
Clostridium butyricum	3962	2.05	0.72	0.23	0.319444
Clostridium cavendishii DSM 21758	4437	2.09	0.67	0.23	0.343284
Clostridium combesii	3482	2.09	0.69	0.23	0.333333
Clostridium frigidicarnis	3833	2.07	0.7	0.23	0.328571
Clostridium perfringens ATCC 13124	2796	2.09	0.68	0.23	0.338235
Clostridium septicum	3053	2.02	0.75	0.23	0.306667
Companilactobacillus baiquanensis	2105	1.98	0.79	0.23	0.291139
Mogibacterium diversum	1662	1.76	1.01	0.23	0.227723
Peptostreptococcus canis	1817	1.96	0.81	0.23	0.283951
Terrisporobacter othiniensis	3786	2.02	0.75	0.23	0.306667
Weissella ceti NC36	1250	2.35	0.42	0.23	0.547619
Clostridium fungisolvens	4500	1.93	0.83	0.24	0.289157
Clostridium sporogenes	3694	2.09	0.67	0.24	0.358209
Gemella bergeri ATCC 700627	1478	2.04	0.72	0.24	0.333333
Granulicatella balaenopterae	1897	2.24	0.52	0.24	0.461538
Haloimpatiens lingqiaonensis	2903	1.9	0.86	0.24	0.27907
JCM 14209	1637	2.19	0.57	0.24	0.421053
JCM 17472	1543	2.18	0.57	0.24	0.421053
JCM 17196	1434	2.25	0.5	0.25	0.5
Clostridium cagae	3346	2.1	0.65	0.25	0.384615
Clostridium haemolyticum NCTC 9693	2554	2.08	0.67	0.25	0.373134
Clostridium novyi NT	2287	2.04	0.71	0.25	0.352113
Clostridium thiosulfatireducens	6258	2	0.75	0.25	0.333333
Gemella asaccharolytica	1191	2.15	0.6	0.25	0.416667
Gottschalkia purinilytica	3298	1.92	0.83	0.25	0.301205
Halanaerobium praevalens DSM 2228	2076	2.28	0.48	0.25	0.520833
Lactobacillus psittaci DSM 15354	1349	2.15	0.6	0.25	0.416667
Lentilactobacillus kribbianus	1469	2.19	0.56	0.25	0.446429
Parvimonas micra	1471	1.89	0.86	0.25	0.290698
Clostridioides mangenotii LM2	2841	1.83	0.91	0.26	0.285714
Clostridium acetireducens DSM 10703	2210	2.15	0.59	0.26	0.440678
Clostridium botulinum	3424	2.08	0.66	0.26	0.393939
Clostridium rectalis	3100	2.04	0.69	0.26	0.376812
Gemella cuniculi DSM 15828	1664	1.97	0.77	0.26	0.337662
Hathewaya massiliensis	2804	2	0.74	0.26	0.351351
Vagococcus humatus	1957	2.21	0.52	0.26	0.5
Alkaliphilus oremlandii OhILAs	2915	1.85	0.88	0.27	0.306818
Apilactobacillus quenuiae	1502	2.22	0.51	0.27	0.529412
Catellicoccus marimammalium M35/04/3	1197	2.14	0.59	0.27	0.457627
Clostridium algidicarnis DSM 15099	2570	2.08	0.64	0.27	0.421875
Clostridium cadaveris	3223	1.94	0.79	0.27	0.341772
Clostridium intestinale DSM 6191	4477	1.97	0.76	0.27	0.355263
Clostridium peptidivorans	3377	1.99	0.74	0.27	0.364865
Clostridium tertium	3444	2.05	0.69	0.27	0.391304
Companilactobacillus formosensis	2348	2.07	0.66	0.27	0.409091
Eubacterium uniforme	2393	1.95	0.78	0.27	0.346154
Eubacterium ventriosum	2400	1.94	0.79	0.27	0.341772
Hathewaya proteolytica DSM 3090	2656	1.91	0.81	0.27	0.333333
Niameybacter massiliensis	4112	1.96	0.77	0.27	0.350649
Pseudobutyrivibrio ruminis DSM 9787	2711	2.01	0.72	0.27	0.375
Aerococcus sanguinicola	1835	1.83	0.9	0.28	0.311111
Caminicella sporogenes	2300	1.99	0.72	0.28	0.388889
Clostridium diolis	5017	1.96	0.76	0.28	0.368421
Clostridium massiliodielmoense	2627	2.01	0.71	0.28	0.394366
Companilactobacillus kedongensis	2136	1.83	0.89	0.28	0.314607
Companilactobacillus salsicarnum	2193	1.97	0.75	0.28	0.373333
Lactobacillus algidus DSM 15638	1518	2.16	0.56	0.28	0.5
JCM 6256	1739	2.13	0.59	0.28	0.474576
Latilactobacillus sakei	1908	2.1	0.61	0.28	0.459016
Tepidibacter formicigenes DSM 15518	2612	1.96	0.76	0.28	0.368421
Tepidibacter mesophilus	3108	1.99	0.73	0.28	0.383562
Veillonella nakazawae	1876	2.09	0.63	0.28	0.444444
Acetoanaerobium noterae	2669	1.93	0.78	0.29	0.371795
Alkaliphilus hydrothermalis	2866	1.75	0.96	0.29	0.302083
Alkaliphilus transvaalensis ATCC 700919	3674	1.85	0.87	0.29	0.333333
Anaerobranca gottschalkii DSM 13577	2264	1.99	0.72	0.29	0.402778
Clostridium argentinense	4191	1.95	0.76	0.29	0.381579
Clostridium carboxidivorans P7	5048	1.99	0.72	0.29	0.402778
Clostridium drakei	4941	1.98	0.73	0.29	0.39726
Clostridium tetani	2704	2.09	0.62	0.29	0.467742
Lactobacillus colini	2101	2	0.71	0.29	0.408451
Peptostreptococcus porci	1890	1.74	0.97	0.29	0.298969
Staphylococcus kloosii	2667	2.34	0.36	0.29	0.805556
Thermohalobacter berrensis	2653	2.02	0.69	0.29	0.42029
Vaginisenegalia massiliensis	1631	2.06	0.65	0.29	0.446154
Vagococcus zengguangii	1981	2.08	0.63	0.29	0.460317
Veillonella rogosae JCM 15642	1965	2.14	0.57	0.29	0.508772
Weissella bombi	1718	2.21	0.49	0.29	0.591837
Weissella viridescens	1451	2.22	0.49	0.29	0.591837
Caldisalinibacter kiritimatiensis	2691	1.9	0.81	0.3	0.37037
Clostridium amazonitimonense	3340	1.97	0.74	0.3	0.405405
Clostridium amylolyticum	3941	1.95	0.76	0.3	0.394737
Clostridium homopropionicum	3484	1.92	0.78	0.3	0.384615
Clostridium neonatale	4086	1.99	0.71	0.3	0.422535
Clostridium taeniosporum	3064	1.96	0.74	0.3	0.405405
Clostridium tagluense	4815	1.95	0.75	0.3	0.4
Clostridium uliginosum	3454	1.99	0.71	0.3	0.422535
Companilactobacillus kimchiensis	2535	1.99	0.71	0.3	0.422535
Companilactobacillus mishanensis	2194	1.94	0.76	0.3	0.394737
JCM 16512	1229	2.2	0.5	0.3	0.6
Lachnobacterium bovis DSM 14045	2373	1.99	0.7	0.3	0.428571
Levilactobacillus bambusae	1885	1.92	0.78	0.3	0.384615
Natronincola ferrireducens	2891	1.85	0.85	0.3	0.352941
Staphylococcus lloydii	2455	2.31	0.39	0.3	0.769231
Veillonella infantium	1801	2.1	0.6	0.3	0.5
Aerococcus suis	1287	2.14	0.55	0.31	0.563636
Anaerobranca californiensis DSM 14826	2033	1.9	0.79	0.31	0.392405
Clostridium chromiireducens	5106	1.94	0.75	0.31	0.413333
Clostridium cochlearium	2287	1.93	0.76	0.31	0.407895
Companilactobacillus pabuli	2328	2.02	0.67	0.31	0.462687
Companilactobacillus zhachilii	2453	1.91	0.78	0.31	0.397436
Defluviitalea phaphyphila	2396	2.1	0.59	0.31	0.525424
Dolosigranulum pigrum	1723	2.11	0.58	0.31	0.534483
Facklamia miroungae	1878	1.99	0.7	0.31	0.442857
Gemella haemolysans	1686	1.99	0.7	0.31	0.442857
Granulicatella adiacens ATCC 49175	1825	2.06	0.63	0.31	0.492063
Kurthia massiliensis	3176	2.17	0.52	0.31	0.596154
Lactobacillus apis	1474	2.02	0.68	0.31	0.455882
Lentilactobacillus curieae	1942	1.95	0.74	0.31	0.418919
Natranaerovirga pectinivora	2814	1.93	0.75	0.31	0.413333
Orenia marismortui	3059	1.98	0.71	0.31	0.43662
Pseudobutyrivibrio xylanivorans DSM 14809	3055	1.98	0.72	0.31	0.430556
Selenihalanaerobacter shriftii	2694	2.13	0.56	0.31	0.553571
Senegalia massiliensis	2889	2.1	0.59	0.31	0.525424
Staphylococcus hominis	2139	2.25	0.44	0.31	0.704545
Tissierella creatinophila DSM 6911	2519	1.9	0.79	0.31	0.392405
Vagococcus fluvialis	2730	2.16	0.53	0.31	0.584906
Vagococcus lutrae LBD1	1718	2.14	0.55	0.31	0.563636
Acetoanaerobium sticklandii	2497	1.86	0.82	0.32	0.390244
Aerococcus urinae	1708	1.88	0.8	0.32	0.4
Aerococcus urinaehominis	1635	1.83	0.85	0.32	0.376471
Anaerosalibacter bizertensis	2417	1.82	0.86	0.32	0.372093
Clostridium colicanis DSM 13634	2364	1.9	0.78	0.32	0.410256
Clostridium putrefaciens	2767	1.94	0.74	0.32	0.432432
Clostridium saccharoperbutylacetonicum N1-4(HMT)	5733	1.96	0.72	0.32	0.444444
Clostridium tepidum	2678	1.95	0.73	0.32	0.438356
Companilactobacillus keshanensis	2195	1.87	0.8	0.32	0.4
Companilactobacillus nantensis	2703	1.9	0.78	0.32	0.410256
Enterococcus faecalis	2446	2.18	0.5	0.32	0.64
Fructilactobacillus fructivorans	1317	1.99	0.68	0.32	0.470588
Halalkalibacillus halophilus DSM 18494	2735	2.13	0.55	0.32	0.581818
Haloimpatiens massiliensis	3683	1.87	0.81	0.32	0.395062
Helcococcus massiliensis	1197	1.89	0.8	0.32	0.4
Lactobacillus tucceti DSM 20183	2068	1.91	0.77	0.32	0.415584
Limosilactobacillus gorillae	1551	1.87	0.81	0.32	0.395062
Pediococcus pentosaceus ATCC 25745	1718	2.02	0.66	0.32	0.484848
Staphylococcus petrasii	2380	2.22	0.46	0.32	0.695652
Staphylococcus pragensis	2336	2.16	0.52	0.32	0.615385
Vagococcus salmoninarum	2858	2.15	0.53	0.32	0.603774
Weissella kandleri	1260	2.14	0.54	0.32	0.592593
Weissella minor	1765	2.13	0.55	0.32	0.581818
Weissella soli	1526	2.12	0.56	0.32	0.571429
Weissella uvarum	1643	2.16	0.52	0.32	0.615385
Alkaliphilus pronyensis	2963	1.81	0.86	0.33	0.383721
Anaerosporobacter mobilis DSM 15930	4491	1.79	0.88	0.33	0.375
Clostridium beijerinckii	5121	1.93	0.74	0.33	0.445946
Clostridium lundense DSM 17049	4455	1.94	0.73	0.33	0.452055
Clostridium senegalense	3573	1.81	0.86	0.33	0.383721
Desnuesiella massiliensis	5119	1.89	0.78	0.33	0.423077
Facklamia ignava	1481	2.09	0.58	0.33	0.568966
Finegoldia magna	1705	2.01	0.66	0.33	0.5
Gemella massiliensis	1626	1.86	0.8	0.33	0.4125
Halanaerobium saccharolyticum subsp. saccharolyticum DSM 6643	2599	2.17	0.5	0.33	0.66
Lactobacillus helsingborgensis	1658	2.04	0.63	0.33	0.52381
LMG 22743	1758	2.09	0.58	0.33	0.568966
Lactobacillus panisapium	1702	2.05	0.62	0.33	0.532258
Ligilactobacillus agilis	2001	1.94	0.72	0.33	0.458333
Natranaerovirga hydrolytica	2746	2.11	0.55	0.33	0.6
Neofamilia massiliensis	1754	2.01	0.67	0.33	0.492537
Nosocomiicoccus ampullae	1520	2.23	0.44	0.33	0.75
Staphylococcus equorum	2623	2.2	0.48	0.33	0.6875
Staphylococcus pasteuri SP1	2430	2.18	0.49	0.33	0.673469
Turicibacter sanguinis	2713	2.1	0.57	0.33	0.578947
Weissella koreensis KCTC 3621	1591	2.19	0.48	0.33	0.6875
Abiotrophia defectiva	1821	1.88	0.78	0.34	0.435897
Abyssisolibacter fermentans	4073	1.88	0.79	0.34	0.43038
Acetoanaerobium pronyense	2822	1.93	0.74	0.34	0.459459
Anaerofustis stercorihominis DSM 17244	2202	2.1	0.56	0.34	0.607143
Anaerovorax odorimutans DSM 5092	2914	2.06	0.6	0.34	0.566667
Clostridium acetobutylicum DSM 1731	3808	1.9	0.76	0.34	0.447368
Clostridium bornimense	3236	1.87	0.79	0.34	0.43038
Clostridium tetanomorphum	4160	1.96	0.69	0.34	0.492754
Clostridium thermopalmarium DSM 5974	2626	1.89	0.77	0.34	0.441558
Companilactobacillus musae	2238	2.01	0.65	0.34	0.523077
Gottschalkia acidurici 9a	2912	1.77	0.9	0.34	0.377778
Helcococcus kunzii ATCC 51366	1829	1.83	0.83	0.34	0.409639
Kurthia huakuii LAM0618	3422	2.09	0.57	0.34	0.596491
Lactobacillus bombicola	1577	2.01	0.65	0.34	0.523077
JCM 14505	1545	2.04	0.62	0.34	0.548387
Lactobacillus terrae	1545	2.05	0.62	0.34	0.548387
Lagierella massiliensis	1690	1.83	0.83	0.34	0.409639
Latilactobacillus fuchuensis	1915	2.03	0.63	0.34	0.539683
Mammaliicoccus fleurettii	2543	2.23	0.43	0.34	0.790698
Sporohalobacter salinus	2586	2.01	0.65	0.34	0.523077
Tepidibacter thalassicus DSM 15285	2214	1.92	0.74	0.34	0.459459
Vagococcus silagei	2413	2.12	0.54	0.34	0.62963
Weissella paramesenteroides	1796	2.04	0.62	0.34	0.548387
Clostridium cocleatum	2701	1.95	0.71	0.34	0.478873
Alkaliphilus serpentinus	3140	1.79	0.86	0.35	0.406977
Anaerosalibacter massiliensis	3202	1.87	0.77	0.35	0.454545
Breznakia blatticola	2245	1.89	0.76	0.35	0.460526
Cellulosilyticum lentocellum DSM 5427	4176	1.88	0.78	0.35	0.448718
Clostridium cellulovorans 743B	4335	1.85	0.8	0.35	0.4375
Clostridium liquoris	2747	1.87	0.78	0.35	0.448718
Clostridium pascui	3639	1.96	0.69	0.35	0.507246
Clostridium puniceum	5258	1.92	0.73	0.35	0.479452
Clostridium saccharobutylicum DSM 13864	4303	1.97	0.69	0.35	0.507246
Clostridium scatologenes	5077	1.92	0.73	0.35	0.479452
Companilactobacillus nuruki	2508	1.96	0.69	0.35	0.507246
Facklamia hominis CCUG 36813	1696	1.87	0.78	0.35	0.448718
Fundicoccus ignavus	2619	2.04	0.6	0.35	0.583333
Globicatella sanguinis NBRC 15551	2054	1.98	0.67	0.35	0.522388
Halanaerobium salsuginis	2796	2.11	0.55	0.35	0.636364
CRBIP 24.179	1848	2.02	0.63	0.35	0.555556
Lactobacillus mulieris	1473	1.96	0.7	0.35	0.5
Limosilactobacillus alvi	1797	1.93	0.72	0.35	0.486111
Maledivibacter halophilus	5289	1.86	0.79	0.35	0.443038
Pediococcus argentinicus	1800	1.94	0.71	0.35	0.492958
Peptostreptococcus stomatis DSM 17678	1787	1.49	1.15	0.35	0.304348
Proteiniborus ethanoligenes	2910	1.85	0.8	0.35	0.4375
Staphylococcus argenteus	2555	2.17	0.48	0.35	0.729167
Staphylococcus caprae	2405	2.19	0.46	0.35	0.76087
Staphylococcus gallinarum	2749	2.19	0.47	0.35	0.744681
Staphylococcus warneri	2227	2.19	0.46	0.35	0.76087
Staphylococcus xylosus	2466	2.17	0.48	0.35	0.729167
Tissierella praeacuta	3101	1.87	0.78	0.35	0.448718
Vagococcus carniphilus	2910	2.04	0.61	0.35	0.57377
Vagococcus penaei	2151	2.07	0.58	0.35	0.603448
Weissella beninensis	1787	2	0.66	0.35	0.530303
Weissella halotolerans DSM 20190	1292	1.93	0.72	0.35	0.486111
Acetilactobacillus jinshanensis	1474	2.26	0.38	0.36	0.947368
Caloranaerobacter ferrireducens	2400	1.81	0.83	0.36	0.433735
Clostridium estertheticum subsp. estertheticum	4323	1.9	0.74	0.36	0.486486
Clostridium roseum	4519	1.89	0.75	0.36	0.48
Companilactobacillus ginsenosidimutans	2487	1.83	0.81	0.36	0.444444
Companilactobacillus zhongbaensis	2380	1.85	0.79	0.36	0.455696
Facklamia languida CCUG 37842	1516	1.91	0.73	0.36	0.493151
Fenollaria timonensis	1578	1.78	0.86	0.36	0.418605
Garciella nitratireducens DSM 15102	2097	1.94	0.7	0.36	0.514286
Helcococcus ovis	1629	1.93	0.71	0.36	0.507042
Helcococcus sueciensis DSM 17243	1409	1.87	0.77	0.36	0.467532
Inediibacterium massiliense	3203	1.88	0.75	0.36	0.48
Kurthia gibsonii	2863	2.11	0.53	0.36	0.679245
Lactiplantibacillus daowaiensis	2689	2.02	0.62	0.36	0.580645
Lactobacillus aviarius subsp. araffinosus DSM 20653	1399	2.06	0.58	0.36	0.62069
Lactobacillus equi DPC 6820	2146	1.95	0.69	0.36	0.521739
Lactobacillus zymae DSM 19395	2424	1.92	0.72	0.36	0.5
Levilactobacillus huananensis	2113	1.82	0.82	0.36	0.439024
Lottiidibacillus patelloidae	3055	2.16	0.48	0.36	0.75
Mammaliicoccus sciuri	2716	2.21	0.43	0.36	0.837209
Natronincola peptidivorans	3468	1.81	0.83	0.36	0.433735
Sedimentibacter acidaminivorans	3202	2	0.65	0.36	0.553846
Sporosalibacterium faouarense	3877	1.82	0.82	0.36	0.439024
Staphylococcus aureus subsp. aureus NCTC 8325	2763	2.17	0.47	0.36	0.765957
Staphylococcus croceilyticus	2231	2.08	0.56	0.36	0.642857
Staphylococcus durrellii	2465	2.24	0.41	0.36	0.878049
Staphylococcus schweitzeri	2562	2.18	0.45	0.36	0.8
Streptococcus equinus	1691	2.16	0.49	0.36	0.734694
Tissierella pigra	3828	1.85	0.79	0.36	0.455696
Veillonella caviae	1768	1.98	0.66	0.36	0.545455
Veillonella dispar	1888	2.05	0.59	0.36	0.610169
Veillonella tobetsuensis	1814	2.02	0.62	0.36	0.580645
Weissella hellenica	1712	2.1	0.55	0.36	0.654545
Atopostipes suicloacalis DSM 15692	1905	2.13	0.49	0.37	0.755102
Bombilactobacillus bombi	1686	2.09	0.54	0.37	0.685185
Clostridium felsineum DSM 794	4693	1.88	0.75	0.37	0.493333
Clostridium grantii DSM 8605	4139	1.92	0.71	0.37	0.521127
Companilactobacillus heilongjiangensis	2386	1.85	0.79	0.37	0.468354
Companilactobacillus jidongensis	2617	1.91	0.72	0.37	0.513889
Desulfuribacillus alkaliarsenatis	2898	1.8	0.82	0.37	0.45122
Ezakiella coagulans	1633	1.78	0.84	0.37	0.440476
Facklamia sourekii ATCC 700629	1926	1.96	0.66	0.37	0.560606
Fructobacillus durionis	1249	2.35	0.28	0.37	1.32143
Halobacteroides halobius DSM 5150	2444	1.93	0.69	0.37	0.536232
DSM 20184	2422	1.92	0.71	0.37	0.521127
Lactobacillus kimbladii	1965	1.98	0.65	0.37	0.569231
Lactobacillus melliventris	1899	2	0.63	0.37	0.587302
Levilactobacillus fuyuanensis	2425	1.76	0.87	0.37	0.425287
Levilactobacillus tangyuanensis	2007	1.81	0.81	0.37	0.45679
Mammaliicoccus lentus	2717	2.24	0.39	0.37	0.948718
Mammaliicoccus stepanovicii	2333	2.23	0.4	0.37	0.925
Peptoniphilus stercorisuis	1691	2.11	0.53	0.37	0.698113
Proteocatella sphenisci DSM 23131	2259	1.94	0.69	0.37	0.536232
Serpentinicella alkaliphila	2935	1.78	0.85	0.37	0.435294
Staphylococcus arlettae	2560	2.22	0.42	0.37	0.880952
Vallitalea okinawensis	5119	1.87	0.76	0.37	0.486842
Alkalibacillus haloalkaliphilus	2937	2.07	0.55	0.38	0.690909
Allofustis seminis DSM 15817	1395	2.15	0.47	0.38	0.808511
Beduini massiliensis	2720	1.93	0.69	0.38	0.550725
Caloranaerobacter azorensis H53214	2363	1.84	0.78	0.38	0.487179
Clostridium acidisoli DSM 12555	3801	1.92	0.7	0.38	0.542857
Companilactobacillus crustorum	2178	1.95	0.66	0.38	0.575758
Companilactobacillus huachuanensis	2596	1.85	0.77	0.38	0.493506
Companilactobacillus insicii	2369	1.87	0.75	0.38	0.506667
Companilactobacillus suantsaicola	2398	1.89	0.73	0.38	0.520548
Halanaerobium kushneri	2929	2.07	0.55	0.38	0.690909
Isobaculum melis	2663	2.07	0.55	0.38	0.690909
Lactiplantibacillus garii	2750	1.92	0.69	0.38	0.550725
Lactiplantibacillus xiangfangensis	2720	1.89	0.73	0.38	0.520548
Lactobacillus intestinalis	1839	1.96	0.66	0.38	0.575758
Macrococcus bohemicus	2374	2.1	0.52	0.38	0.730769
Macrococcus epidermidis	2561	2.09	0.53	0.38	0.716981
Vagococcus vulneris	2234	2	0.62	0.38	0.612903
Veillonella criceti	1940	2.01	0.61	0.38	0.622951
Weissella muntiaci	2234	1.96	0.66	0.38	0.575758
Acetohalobium arabaticum DSM 5501	2284	1.99	0.62	0.39	0.629032
Amylolactobacillus amylotrophicus DSM 20534	1534	1.8	0.81	0.39	0.481481
Carnobacterium divergens	2423	2.08	0.53	0.39	0.735849
Clostridium aurantibutyricum	4415	1.84	0.77	0.39	0.506494
Eremococcus coleocola ACS-139-V-Col8	1686	1.86	0.75	0.39	0.52
Facklamia tabacinasalis	2402	2.04	0.56	0.39	0.696429
Filobacillus milosensis	3382	2.1	0.51	0.39	0.764706
Floricoccus tropicus	2158	2.01	0.61	0.39	0.639344
Globicatella sulfidifaciens DSM 15739	1959	1.94	0.67	0.39	0.58209
Kandleria vitulina WCE2011	1975	1.98	0.63	0.39	0.619048
Lactiplantibacillus mudanjiangensis	3135	1.92	0.69	0.39	0.565217
Lactobacillus acidophilus La-14	1829	1.95	0.66	0.39	0.590909
CIP 110162	1947	1.82	0.79	0.39	0.493671
Lactobacillus jensenii	1544	1.95	0.66	0.39	0.590909
Levilactobacillus brevis	2350	1.84	0.78	0.39	0.5
Limosilactobacillus secaliphilus	1481	2.11	0.5	0.39	0.78
Macrococcus canis	2335	2.03	0.58	0.39	0.672414
Staphylococcus haemolyticus	2392	2.11	0.5	0.39	0.78
Staphylococcus pseudoxylosus	2742	2.06	0.55	0.39	0.709091
Staphylococcus simiae	2358	2.15	0.45	0.39	0.866667
Succinispira mobilis DSM 6222	1897	1.91	0.69	0.39	0.565217
Vagococcus bubulae	2365	2.04	0.57	0.39	0.684211
Veillonella atypica	1828	2.05	0.57	0.39	0.684211
Aerococcus viridans	1941	1.8	0.8	0.4	0.5
Anaerobacillus alkaliphilus	4695	1.9	0.69	0.4	0.57971
Anaerophilus nitritogenes	2937	1.84	0.76	0.4	0.526316
Carnobacterium maltaromaticum	3158	2.03	0.57	0.4	0.701754
Clostridium aminobutyricum	2860	1.85	0.76	0.4	0.526316
Clostridium magnum DSM 2767	5960	1.81	0.79	0.4	0.506329
Clostridium ragsdalei P11	3883	1.86	0.74	0.4	0.540541
Companilactobacillus hulinensis	2434	1.78	0.83	0.4	0.481928
Desulfotomaculum reducens MI-1	3437	1.79	0.8	0.4	0.5
ATCC 51263	2278	2.02	0.58	0.4	0.689655
Faecalibacillus faecis	2565	1.86	0.73	0.4	0.547945
Jeotgalicoccus pinnipedialis	1549	2.09	0.51	0.4	0.784314
Lactiplantibacillus daoliensis	2370	1.94	0.66	0.4	0.606061
Lactobacillus kullabergensis	1803	1.97	0.64	0.4	0.625
NBRC 106106	2234	1.58	1.02	0.4	0.392157
Levilactobacillus lindianensis	2173	1.8	0.8	0.4	0.5
Levilactobacillus yonginensis	2388	1.76	0.84	0.4	0.47619
Limosilactobacillus balticus	1917	2.04	0.56	0.4	0.714286
Limosilactobacillus caviae	2152	1.96	0.65	0.4	0.615385
Lysinibacillus composti	3869	2.02	0.57	0.4	0.701754
Megamonas rupellensis DSM 19944	2203	2.38	0.22	0.4	1.81818
Paramaledivibacter caminithermalis DSM 15212	3729	1.76	0.85	0.4	0.470588
Pediococcus acidilactici	1887	1.95	0.65	0.4	0.615385
Pediococcus claussenii ATCC BAA-344	1864	1.8	0.8	0.4	0.5
Staphylococcus microti	2284	2.03	0.56	0.4	0.714286
Staphylococcus muscae	1977	2.11	0.49	0.4	0.816327
Staphylococcus succinus	2530	2.09	0.51	0.4	0.784314
Streptococcus iniae	1953	2.07	0.53	0.4	0.754717
Streptococcus salivarius	1920	1.99	0.6	0.4	0.666667
Clostridium dakarense	3620	1.74	0.86	0.4	0.465116
Clostridium polysaccharolyticum	2972	1.79	0.81	0.4	0.493827
Clostridium ultunense DSM 10521	3070	1.71	0.9	0.4	0.444444
Alterileibacterium massiliense	1305	1.91	0.68	0.41	0.602941
Anaerosolibacter carboniphilus	4918	1.65	0.94	0.41	0.43617
Aquisalibacillus elongatus	2937	2.07	0.52	0.41	0.788462
Clostridium algifaecis	2743	1.94	0.65	0.41	0.630769
Clostridium pasteurianum	3896	1.85	0.73	0.41	0.561644
Clostridium sulfidigenes	3524	1.84	0.75	0.41	0.546667
Companilactobacillus halodurans	2387	1.91	0.67	0.41	0.61194
Desulfonispora thiosulfatigenes DSM 11270	2341	1.91	0.68	0.41	0.602941
Dorea phocaeensis	2275	1.7	0.89	0.41	0.460674
Floricoccus penangensis	2014	2.01	0.58	0.41	0.706897
Herbinix luporum	2332	1.92	0.67	0.41	0.61194
Jeotgalicoccus saudimassiliensis	2138	2.07	0.51	0.41	0.803922
Lachnoclostridium phytofermentans ISDg	3971	1.86	0.73	0.41	0.561644
Lactiplantibacillus dongliensis	2787	1.88	0.71	0.41	0.577465
Lactiplantibacillus songbeiensis	2698	1.89	0.7	0.41	0.585714
Lactobacillus aviarius subsp. aviarius DSM 20655	1575	2.01	0.58	0.41	0.706897
Lactobacillus parabrevis ATCC 53295	2310	1.73	0.86	0.41	0.476744
DSM 20505	2306	1.84	0.75	0.41	0.546667
Levilactobacillus mulengensis	2729	1.74	0.85	0.41	0.482353
Limosilactobacillus fermentum	1896	1.77	0.82	0.41	0.5
Lysinibacillus endophyticus	3360	2.07	0.52	0.41	0.788462
Macrococcus goetzii	2660	2.07	0.52	0.41	0.788462
Oribacterium sinus	2323	1.95	0.64	0.41	0.640625
Paucilactobacillus nenjiangensis	1922	1.98	0.61	0.41	0.672131
Pediococcus cellicola	1915	1.93	0.65	0.41	0.630769
Pediococcus stilesii	1784	1.87	0.72	0.41	0.569444
Staphylococcus lugdunensis	2340	2.1	0.49	0.41	0.836735
Streptococcus australis	1794	2.02	0.57	0.41	0.719298
Ureibacillus xyleni	3840	2.06	0.53	0.41	0.773585
Velocimicrobium porci	2837	1.9	0.69	0.41	0.594203
Weissella confusa	1953	2.1	0.48	0.41	0.854167
Weissella oryzae SG25	2133	1.95	0.63	0.41	0.650794
Abyssicoccus albus	1722	2.13	0.46	0.42	0.913043
Alloiococcus otitis ATCC 51267	1595	1.81	0.77	0.42	0.545455
Anaerosphaera aminiphila DSM 21120	1917	1.92	0.66	0.42	0.636364
Andreesenia angusta	2366	1.29	1.29	0.42	0.325581
Clostridiisalibacter paucivorans DSM 22131	3111	1.75	0.83	0.42	0.506024
Clostridium aceticum	3774	1.77	0.81	0.42	0.518519
Clostridium arbusti SL206	3585	1.8	0.78	0.42	0.538462
Clostridium fermenticellae	2483	1.83	0.75	0.42	0.56
Companilactobacillus bobalius	2668	1.87	0.71	0.42	0.591549
Criibacterium bergeronii	2108	1.98	0.61	0.42	0.688525
Desulfuribacillus stibiiarsenatis	2984	1.76	0.82	0.42	0.512195
Enterococcus viikkiensis	2367	1.94	0.64	0.42	0.65625
Erysipelothrix rhusiopathiae	1602	1.89	0.69	0.42	0.608696
Granulicatella elegans ATCC 700633	1566	1.98	0.59	0.42	0.711864
Halanaerobium congolense	2618	2.09	0.49	0.42	0.857143
Inconstantimicrobium porci	3045	1.91	0.67	0.42	0.626866
Jeotgalicoccus meleagridis	2067	2.04	0.54	0.42	0.777778
Kurthia zopfii	2827	2.02	0.56	0.42	0.75
Lactobacillus hammesii DSM 16381	2505	1.69	0.89	0.42	0.47191
Lactobacillus kalixensis DSM 16043	1926	1.9	0.68	0.42	0.617647
NBRC 107160	2600	1.8	0.78	0.42	0.538462
NBRC 103853	2085	1.81	0.78	0.42	0.538462
Lapidilactobacillus wuchangensis	2262	1.9	0.68	0.42	0.617647
Levilactobacillus namurensis	2184	1.81	0.77	0.42	0.545455
Levilactobacillus tongjiangensis	2446	1.73	0.85	0.42	0.494118
Limosilactobacillus fastidiosus	1607	1.92	0.66	0.42	0.636364
Limosilactobacillus rudii	2162	1.97	0.61	0.42	0.688525
Lysinibacillus antri	3818	2.04	0.54	0.42	0.777778
CCUG 49529	3771	2.05	0.53	0.42	0.792453
Lysinibacillus telephonicus	3997	2.04	0.54	0.42	0.777778
Marinisporobacter balticus	3593	1.81	0.77	0.42	0.545455
Ornithinibacillus halophilus	3354	1.89	0.69	0.42	0.608696
Rummeliibacillus stabekisii	3139	2	0.58	0.42	0.724138
Staphylococcus borealis	2532	2.11	0.47	0.42	0.893617
Staphylococcus caeli	2588	2.05	0.53	0.42	0.792453
Staphylococcus condimenti	2495	2.18	0.4	0.42	1.05
Staphylococcus hyicus	2286	2.16	0.42	0.42	1
Staphylococcus piscifermentans	2336	2.2	0.39	0.42	1.07692
Staphylococcus rostri	2249	2.02	0.56	0.42	0.75
Vagococcus hydrophili	2832	1.88	0.69	0.42	0.608696
Veillonella parvula	1876	1.97	0.61	0.42	0.688525
Veillonella ratti	1975	2.02	0.55	0.42	0.763636
Weissella thailandensis	1906	1.92	0.66	0.42	0.636364
Acetitomaculum ruminis DSM 5522	2614	2.01	0.55	0.43	0.781818
Alkaliphilus peptidifermentans DSM 18978	4175	1.77	0.8	0.43	0.5375
JCM 1125	1577	1.76	0.81	0.43	0.530864
Anaerocolumna cellulosilytica	4373	1.88	0.69	0.43	0.623188
Bacillus luciferensis	4191	2.15	0.42	0.43	1.02381
Bacillus mesophilus	4172	1.88	0.69	0.43	0.623188
Bombilactobacillus mellis	1649	2	0.57	0.43	0.754386
Carnobacterium inhibens subsp. inhibens DSM 13024	2549	2.04	0.53	0.43	0.811321
Caryophanon latum	3136	2.18	0.4	0.43	1.075
Caryophanon tenue	3132	2.21	0.36	0.43	1.19444
Clostridium autoethanogenum DSM 10061	3836	1.86	0.71	0.43	0.605634
Clostridium ljungdahlii DSM 13528	4117	1.84	0.73	0.43	0.589041
Clostridium oryzae	4458	1.76	0.81	0.43	0.530864
Clostridium tepidiprofundi DSM 19306	2763	1.75	0.82	0.43	0.52439
Desemzia incerta	2131	2.06	0.5	0.43	0.86
Desulfotomaculum ferrireducens	2982	1.71	0.86	0.43	0.5
Enterococcus nangangensis	1907	2	0.57	0.43	0.754386
Ezakiella peruensis	1556	1.91	0.66	0.43	0.651515
Halanaerobacter jeridensis	2953	2	0.58	0.43	0.741379
Jeotgalicoccus halotolerans	2256	2.06	0.51	0.43	0.843137
Keratinibaculum paraultunense	2170	1.82	0.75	0.43	0.573333
Lactobacillus johnsonii	1735	1.88	0.68	0.43	0.632353
Lactobacillus vaccinostercus DSM 20634	2427	1.79	0.78	0.43	0.551282
Levilactobacillus koreensis	2556	1.69	0.88	0.43	0.488636
Limosilactobacillus agrestis	1756	2.02	0.55	0.43	0.781818
Loigolactobacillus iwatensis	2315	1.76	0.81	0.43	0.530864
Lysinibacillus timonensis	3719	2	0.56	0.43	0.767857
Mammaliicoccus vitulinus	2420	2.13	0.44	0.43	0.977273
Megasphaera micronuciformis F0359	1705	1.88	0.69	0.43	0.623188
Mobilisporobacter senegalensis	3561	1.88	0.69	0.43	0.623188
Mobilitalea sibirica	3300	1.88	0.69	0.43	0.623188
Mogibacterium kristiansenii	1810	1.53	1.04	0.43	0.413462
Orenia metallireducens	3193	1.86	0.71	0.43	0.605634
Paucilactobacillus kaifaensis	1696	1.82	0.75	0.43	0.573333
DSM 16465	4147	2.03	0.54	0.43	0.796296
Staphylococcus agnetis	2312	2.15	0.42	0.43	1.02381
Streptococcus oralis ATCC 35037	1779	1.89	0.67	0.43	0.641791
Streptococcus uberis	1817	2.08	0.48	0.43	0.895833
Ureibacillus acetophenoni	3757	2.06	0.51	0.43	0.843137
Weissella cryptocerci	2629	1.99	0.58	0.43	0.741379
Agrilactobacillus yilanensis	2599	1.94	0.62	0.44	0.709677
Atopobacter phocae ATCC BAA-285	1592	2.09	0.48	0.44	0.916667
Bacillus solisilvae	4199	2.13	0.44	0.44	1
Brochothrix thermosphacta	2366	2.11	0.45	0.44	0.977778
Carboxydothermus pertinax	2555	1.93	0.62	0.44	0.709677
Carnobacterium gallinarum DSM 4847	3706	2.05	0.51	0.44	0.862745
Dolosicoccus paucivorans	1642	2.04	0.52	0.44	0.846154
Dorea formicigenerans ATCC 27755	2980	1.82	0.74	0.44	0.594595
Enterococcus alcedinis	2461	2.05	0.52	0.44	0.846154
Enterococcus dispar ATCC 51266	2580	1.94	0.62	0.44	0.709677
Erysipelothrix inopinata	2048	1.88	0.67	0.44	0.656716
Fructobacillus pseudoficulneus	1307	2.25	0.3	0.44	1.46667
Halalkalibacillus sediminis	2926	1.92	0.64	0.44	0.6875
Halanaerobium hydrogeniformans	2327	2.06	0.5	0.44	0.88
Halonatronum saccharophilum DSM 13868	2638	1.8	0.76	0.44	0.578947
Jeotgalicoccus coquinae	2180	2.04	0.52	0.44	0.846154
Jeotgalicoccus marinus DSM 19772	2167	1.94	0.62	0.44	0.709677
Lachnotalea glycerini	4252	1.81	0.74	0.44	0.594595
Lacticaseibacillus songhuajiangensis	2303	1.73	0.83	0.44	0.53012
Lactiplantibacillus nangangensis	2684	1.87	0.69	0.44	0.637681
Lactobacillus crispatus 125-2-CHN	2087	1.88	0.68	0.44	0.647059
Lactobacillus gastricus DSM 16045	1808	1.9	0.66	0.44	0.666667
Lactobacillus iners LEAF 2052A-d	1239	1.95	0.61	0.44	0.721311
JCM 15043	2360	1.85	0.7	0.44	0.628571
Lactobacillus silagei JCM 19001	2396	1.9	0.66	0.44	0.666667
Levilactobacillus fujinensis	2683	1.71	0.86	0.44	0.511628
Lysinibacillus manganicus DSM 26584	3801	1.98	0.58	0.44	0.758621
Mogibacterium pumilum	1692	1.64	0.92	0.44	0.478261
Piscibacillus halophilus	3077	2	0.56	0.44	0.785714
Pontibacillus chungwhensis BH030062	3722	2.01	0.55	0.44	0.8
DSM 19796	3532	1.94	0.62	0.44	0.709677
Pontibacillus salipaludis	3997	2.01	0.55	0.44	0.8
Rummeliibacillus pycnus	3573	2	0.56	0.44	0.785714
Sporanaerobacter acetigenes	2741	1.71	0.85	0.44	0.517647
Staphylococcus cohnii	2509	2.03	0.52	0.44	0.846154
Staphylococcus nepalensis	2619	2.08	0.48	0.44	0.916667
Streptococcus halitosis	1770	1.88	0.68	0.44	0.647059
Streptococcus xiaochunlingii	1844	1.98	0.58	0.44	0.758621
Ureibacillus chungkukjangi	3634	1.98	0.59	0.44	0.745763
Vallitalea guaymasensis	5503	1.83	0.74	0.44	0.594595
Weissella fabalis	1884	2.04	0.52	0.44	0.846154
Weissella jogaejeotgali	2025	1.93	0.63	0.44	0.698413
Clostridium saccharogumia DSM 17460	2769	1.87	0.69	0.44	0.637681
Allobaculum stercoricanis DSM 13633	1679	1.99	0.57	0.45	0.789474
Anaerobacillus isosaccharinicus	5038	1.85	0.7	0.45	0.642857
Anaerocolumna aminovalerica	3881	1.89	0.67	0.45	0.671642
Anaerorhabdus furcosa	2344	1.82	0.73	0.45	0.616438
Anaerovirgula multivorans	5043	1.7	0.85	0.45	0.529412
Bacillus luteolus	4216	1.92	0.64	0.45	0.703125
Calidifontibacillus oryziterrae	3322	1.97	0.59	0.45	0.762712
Carboxydothermus islandicus	2461	1.89	0.66	0.45	0.681818
Companilactobacillus futsaii	2572	1.94	0.62	0.45	0.725806
Culicoidibacter larvae	2386	1.79	0.77	0.45	0.584416
Enterococcus canintestini	2512	1.98	0.57	0.45	0.789474
Enterococcus hulanensis	4415	1.85	0.7	0.45	0.642857
Enterococcus timonensis	1956	2.14	0.4	0.45	1.125
Erysipelatoclostridium ramosum	3290	1.88	0.66	0.45	0.681818
Ezakiella massiliensis	1582	1.91	0.64	0.45	0.703125
Kurthia sibirica	3196	2.04	0.5	0.45	0.9
Lacticaseibacillus hulanensis	2100	1.71	0.84	0.45	0.535714
Lactiplantibacillus pingfangensis	2631	1.84	0.71	0.45	0.633803
Lactobacillus brantae DSM 23927	1878	1.85	0.69	0.45	0.652174
JCM 15040	2203	1.81	0.74	0.45	0.608108
Lactobacillus saerimneri 30a	1526	1.87	0.68	0.45	0.661765
Levilactobacillus angrenensis	2533	1.73	0.82	0.45	0.54878
Levilactobacillus enshiensis	2831	1.69	0.86	0.45	0.523256
Levilactobacillus paucivorans	2215	1.75	0.8	0.45	0.5625
Lysinibacillus halotolerans	3534	2.05	0.5	0.45	0.9
Megamonas funiformis	2224	2.31	0.25	0.45	1.8
Oceanobacillus picturae	3557	1.87	0.68	0.45	0.661765
Ornithinibacillus contaminans	3340	1.91	0.64	0.45	0.703125
Pontibacillus yanchengensis Y32	4026	1.95	0.61	0.45	0.737705
Salirhabdus euzebyi	3749	2	0.55	0.45	0.818182
Sedimentibacter saalensis	3492	2	0.55	0.45	0.818182
Staphylococcus cornubiensis	2443	2.05	0.49	0.45	0.918367
Staphylococcus devriesei	2249	2	0.55	0.45	0.818182
Staphylococcus pettenkoferi	2274	1.96	0.59	0.45	0.762712
Staphylococcus simulans	2423	2.19	0.36	0.45	1.25
Streptococcus koreensis	1827	1.95	0.61	0.45	0.737705
Streptococcus parauberis NCFD 2020	2079	2.02	0.54	0.45	0.833333
Streptococcus porcinus	1813	1.93	0.62	0.45	0.725806
Tissierella creatinini	2513	1.71	0.84	0.45	0.535714
Alkaliphilus metalliredigens QYMF	4695	1.66	0.88	0.46	0.522727
Amphibacillus marinus	3232	1.89	0.65	0.46	0.707692
Anaerococcus hydrogenalis	1764	1.89	0.65	0.46	0.707692
Anaerococcus octavius	1748	1.78	0.76	0.46	0.605263
Bacillus acidiceler	4492	2.07	0.47	0.46	0.978723
Bacillus alkalicellulosilyticus	4546	1.95	0.59	0.46	0.779661
Bacillus cohnii	4738	1.98	0.57	0.46	0.807018
Carnobacterium jeotgali MS3	2307	2.06	0.48	0.46	0.958333
Companilactobacillus alimentarius	2185	1.83	0.71	0.46	0.647887
Companilactobacillus allii	2453	1.75	0.79	0.46	0.582278
Desulfohalotomaculum alkaliphilum DSM 12257	2641	1.78	0.76	0.46	0.605263
Enterococcus sulfureus ATCC 49903	2148	2.12	0.42	0.46	1.09524
Eubacterium oxidoreducens	2611	1.8	0.74	0.46	0.621622
Fructilactobacillus lindneri	1307	1.98	0.56	0.46	0.821429
Furfurilactobacillus siliginis	1975	1.75	0.79	0.46	0.582278
Geosporobacter subterraneus DSM 17957	3714	1.59	0.95	0.46	0.484211
Lactobacillus capillatus DSM 19910	2084	1.8	0.74	0.46	0.621622
Lactobacillus gallinarum	1972	1.87	0.66	0.46	0.69697
Lactobacillus hokkaidonensis JCM 18461	2289	1.75	0.79	0.46	0.582278
CRBIP 24.76	1784	1.78	0.76	0.46	0.605263
Lapidilactobacillus dextrinicus	1715	1.94	0.61	0.46	0.754098
Levilactobacillus spicheri	2558	1.77	0.77	0.46	0.597403
Levilactobacillus suantsaiihabitans	2485	1.7	0.83	0.46	0.554217
Limosilactobacillus reuteri	1934	1.96	0.58	0.46	0.793103
Macrococcus caseolyticus	2227	1.93	0.61	0.46	0.754098
Mogibacterium timidum ATCC 33093	1582	1.41	1.13	0.46	0.40708
Oceanobacillus iheyensis HTE831	3470	1.95	0.59	0.46	0.779661
Oceanobacillus limi	3899	1.89	0.66	0.46	0.69697
Priestia aryabhattai	5175	2.14	0.4	0.46	1.15
Staphylococcus delphini	2297	2.05	0.49	0.46	0.938776
Staphylococcus edaphicus	2589	2.01	0.53	0.46	0.867925
Staphylococcus felis	2237	2.07	0.47	0.46	0.978723
Streptococcus bovimastitidis	2037	2.05	0.49	0.46	0.938776
Streptococcus halichoeri	1774	1.86	0.67	0.46	0.686567
Streptococcus loxodontisalivarius	2061	1.9	0.64	0.46	0.71875
Streptohalobacillus salinus	2283	2.04	0.5	0.46	0.92
Vagococcus martis	2380	1.91	0.63	0.46	0.730159
Veillonella montpellierensis DNF00314	1698	1.79	0.75	0.46	0.613333
Anaerococcus degeneri	2021	1.86	0.67	0.47	0.701493
Anaerococcus nagyae	1678	1.84	0.68	0.47	0.691176
Anaerococcus rubeinfantis	1790	1.89	0.64	0.47	0.734375
Anaerococcus urinomassiliensis	1981	1.78	0.75	0.47	0.626667
Anaerococcus vaginalis	1711	1.9	0.63	0.47	0.746032
Bacillus bogoriensis ATCC BAA-922	4746	2	0.54	0.47	0.87037
Bacillus trypoxylicola NBRC 102646	4009	2.02	0.51	0.47	0.921569
Carboxydothermus ferrireducens DSM 11255	2464	1.95	0.58	0.47	0.810345
Coprobacillus cateniformis	3760	1.81	0.71	0.47	0.661972
Desulfotomaculum aeronauticum DSM 10349	3798	1.71	0.82	0.47	0.573171
Enterococcus phoeniculicola ATCC BAA-412	3421	1.84	0.69	0.47	0.681159
Enterococcus pseudoavium NBRC 100491	2561	1.86	0.67	0.47	0.701493
Fructilactobacillus sanfranciscensis	1299	2.02	0.52	0.47	0.903846
Lacticaseibacillus zhaodongensis	2172	1.71	0.82	0.47	0.573171
Lactobacillus florum 8D	1242	1.71	0.82	0.47	0.573171
Lactobacillus oryzae JCM 18671	1878	1.9	0.63	0.47	0.746032
Lactobacillus paragasseri	1766	1.9	0.63	0.47	0.746032
JCM 13996	1858	1.64	0.89	0.47	0.52809
Latilactobacillus graminis	1660	1.85	0.68	0.47	0.691176
Oceanobacillus kimchii X50	3703	1.93	0.6	0.47	0.783333
Ornithinibacillus californiensis	3942	1.84	0.69	0.47	0.681159
Pediococcus damnosus	1972	1.85	0.68	0.47	0.691176
Peptoclostridium litorale DSM 5388	2979	1.58	0.95	0.47	0.494737
Secundilactobacillus silagincola	2344	1.76	0.77	0.47	0.61039
Sharpea azabuensis	2313	1.7	0.83	0.47	0.566265
Solibacillus kalamii	3672	2.01	0.52	0.47	0.903846
Staphylococcus capitis subsp. capitis	2308	2.08	0.44	0.47	1.06818
Staphylococcus chromogenes	2157	2.1	0.42	0.47	1.11905
Staphylococcus coagulans	2260	2.09	0.43	0.47	1.09302
Staphylococcus massiliensis CCUG 55927	2186	2.07	0.46	0.47	1.02174
Staphylococcus ureilyticus	2397	2.07	0.46	0.47	1.02174
Streptococcus chosunense	1724	1.86	0.67	0.47	0.701493
Streptococcus minor DSM 17118	1895	1.83	0.69	0.47	0.681159
Streptococcus rubneri	1954	1.96	0.57	0.47	0.824561
Virgibacillus halodenitrificans	3726	1.88	0.65	0.47	0.723077
Aliicoccus persicus	2008	1.89	0.64	0.48	0.75
Amphibacillus xylanus NBRC 15112	2365	2.05	0.48	0.48	1
Bacillus cereus B4264	5193	2.02	0.5	0.48	0.96
Bacillus iocasae	3848	2.12	0.4	0.48	1.2
Bacillus kwashiorkori	2516	1.98	0.53	0.48	0.90566
Bacillus marmarensis DSM 21297	4023	1.96	0.56	0.48	0.857143
Bacillus sinesaloumensis	4236	1.97	0.55	0.48	0.872727
Clostridium formicaceticum	4036	1.72	0.8	0.48	0.6
Clostridium tyrobutyricum	3023	1.77	0.74	0.48	0.648649
Dorea longicatena	2821	1.84	0.68	0.48	0.705882
Enterococcus devriesei	3089	1.9	0.62	0.48	0.774194
Enterococcus dongliensis	1733	1.9	0.62	0.48	0.774194
Enterococcus hermanniensis	2537	1.93	0.59	0.48	0.813559
Faecalibacillus intestinalis	2901	1.78	0.74	0.48	0.648649
Fenollaria massiliensis	1634	1.71	0.81	0.48	0.592593
Ignavigranum ruoffiae	1845	1.92	0.6	0.48	0.8
Jeotgalicoccus aerolatus	2101	2.05	0.48	0.48	1
Jeotgalicoccus psychrophilus DSM 19085	2361	1.98	0.54	0.48	0.888889
Jeotgalicoccus schoeneichii	1767	1.94	0.58	0.48	0.827586
Lactobacillus acetotolerans	1556	1.96	0.55	0.48	0.872727
DSM 20019	1861	1.83	0.69	0.48	0.695652
Lactobacillus salivarius str. Ren	1842	1.83	0.69	0.48	0.695652
Ligilactobacillus pobuzihii	2094	1.88	0.63	0.48	0.761905
Limosilactobacillus albertensis	2190	1.95	0.58	0.48	0.827586
Limosilactobacillus mucosae	1881	1.73	0.78	0.48	0.615385
Lysinibacillus yapensis	3569	1.96	0.57	0.48	0.842105
Melissococcus plutonius	1671	1.97	0.55	0.48	0.872727
Oceanobacillus manasiensis	3653	1.81	0.72	0.48	0.666667
Ornithinibacillus halotolerans	3866	1.9	0.62	0.48	0.774194
Paucisalibacillus globulus DSM 18846	4066	1.84	0.68	0.48	0.705882
Pediococcus ethanolidurans	2110	1.89	0.62	0.48	0.774194
Pediococcus parvulus	1865	1.91	0.61	0.48	0.786885
Priestia filamentosa	4914	1.98	0.55	0.48	0.872727
Secundilactobacillus mixtipabuli	2275	1.83	0.69	0.48	0.695652
Solibacillus isronensis B3W22	3879	2	0.52	0.48	0.923077
Staphylococcus debuckii	2470	2.05	0.46	0.48	1.04348
Staphylococcus schleiferi	2232	2.03	0.49	0.48	0.979592
Streptococcus cuniculi	1988	1.7	0.82	0.48	0.585366
Streptococcus equi subsp. zooepidemicus	1804	1.72	0.81	0.48	0.592593
Streptococcus gwangjuense	1845	1.85	0.67	0.48	0.716418
Streptococcus mitis	1809	1.88	0.64	0.48	0.75
Streptococcus timonensis	1977	1.94	0.58	0.48	0.827586
Tepidimicrobium xylanilyticum	2999	1.65	0.87	0.48	0.551724
Clostridium spiroforme DSM 1552	2265	1.87	0.65	0.48	0.738462
Alkalibacillus almallahensis	2764	2.05	0.46	0.49	1.06522
Alkalibacterium gilvum	2084	2.02	0.49	0.49	1
Anaerobacillus arseniciselenatis	3691	1.88	0.63	0.49	0.777778
Anaerococcus prevotii	1818	1.71	0.8	0.49	0.6125
Anaerococcus vaginimassiliensis	1736	1.79	0.72	0.49	0.680556
Aquibacillus halophilus	4145	1.83	0.68	0.49	0.720588
Bacillus cellulosilyticus DSM 2522	4206	1.93	0.58	0.49	0.844828
Bacillus marasmi	4407	1.91	0.6	0.49	0.816667
Bacillus nealsonii	4293	2.01	0.5	0.49	0.98
Clostridium akagii DSM 12554	4269	1.82	0.7	0.49	0.7
Companilactobacillus mindensis	2155	1.86	0.65	0.49	0.753846
Enterococcus aquimarinus	2315	2.02	0.49	0.49	1
Enterococcus moraviensis ATCC BAA-383	3241	1.89	0.62	0.49	0.790323
Enterococcus rivorum	3501	1.79	0.72	0.49	0.680556
Filifactor alocis ATCC 35896	1635	1.65	0.86	0.49	0.569767
Fructobacillus tropaeoli	1488	2.21	0.3	0.49	1.63333
Furfurilactobacillus rossiae	2524	1.76	0.76	0.49	0.644737
Herbinix hemicellulosilytica	2640	2	0.51	0.49	0.960784
Jeotgalibaca arthritidis	2239	1.91	0.61	0.49	0.803279
Lactiplantibacillus plajomi	2588	1.76	0.75	0.49	0.653333
Lactobacillus acidifarinae DSM 19394	2698	1.82	0.69	0.49	0.710145
Lactobacillus kimchicus JCM 15530	2466	1.78	0.74	0.49	0.662162
JCM 1039	1880	1.84	0.66	0.49	0.742424
Lentilactobacillus sunkii	2617	1.81	0.71	0.49	0.690141
Leuconostoc fallax	1577	2.15	0.36	0.49	1.36111
Levilactobacillus cerevisiae	3046	1.62	0.89	0.49	0.550562
Limosilactobacillus frumenti	1660	1.92	0.59	0.49	0.830508
Litchfieldia salsus	4461	1.95	0.56	0.49	0.875
Loigolactobacillus bifermentans	3082	1.84	0.67	0.49	0.731343
Longibaculum muris	3125	1.87	0.63	0.49	0.777778
Lysinibacillus fusiformis	4607	1.96	0.54	0.49	0.907407
Lysinibacillus tabacifolii	4246	1.99	0.52	0.49	0.942308
Neobacillus cucumis	5307	1.98	0.54	0.49	0.907407
Paraliobacillus ryukyuensis	3053	1.95	0.56	0.49	0.875
Peptoclostridium acidaminophilum DSM 3953	2797	1.48	1.04	0.49	0.471154
Ruminiclostridium josui JCM 17888	3753	1.85	0.66	0.49	0.742424
Saliterribacillus persicus	3510	2.01	0.51	0.49	0.960784
Sharpea porci	2349	1.74	0.77	0.49	0.636364
Soehngenia longivitae	1802	1.74	0.77	0.49	0.636364
Staphylococcus saprophyticus	2432	2.05	0.46	0.49	1.06522
Streptococcus infantis ATCC 700779	1881	1.91	0.59	0.49	0.830508
Streptococcus marimammalium DSM 18627	1412	2.08	0.44	0.49	1.11364
Streptococcus parasanguinis	2030	1.91	0.6	0.49	0.816667
Streptococcus saliviloxodontae	1893	1.93	0.58	0.49	0.844828
Tenuibacillus multivorans	3041	1.96	0.55	0.49	0.890909
Vagococcus teuberi	2081	1.9	0.62	0.49	0.790323
Clostridium populeti	3661	1.72	0.79	0.49	0.620253
Amedibacterium intestinale	2363	1.84	0.67	0.5	0.746269
Anaerococcus jeddahensis	1733	1.9	0.6	0.5	0.833333
Anaerosphaera multitolerans	2108	1.86	0.64	0.5	0.78125
Anaerostipes hadrus	2839	1.85	0.65	0.5	0.769231
Bacillus mobilis	5566	2	0.5	0.5	1
Bacillus nitratireducens	5475	1.99	0.52	0.5	0.961538
Bacillus pacificus	5337	1.98	0.53	0.5	0.943396
Bacillus paranthracis	5261	2.02	0.48	0.5	1.04167
Bacillus thuringiensis Bt407	6224	1.98	0.52	0.5	0.961538
Bombilactobacillus mellifer	1655	1.95	0.55	0.5	0.909091
Carboxydothermus hydrogenoformans Z-2901	2416	1.89	0.61	0.5	0.819672
Convivina intestini	1537	2.1	0.41	0.5	1.21951
Coprococcus comes	3134	1.73	0.78	0.5	0.641026
Desulfofarcimen intricatum	2918	1.83	0.66	0.5	0.757576
Desulfotomaculum nigrificans DSM 574	2906	1.72	0.77	0.5	0.649351
Dialister pneumosintes	1153	2.1	0.4	0.5	1.25
Enterococcus quebecensis	2796	1.91	0.59	0.5	0.847458
Enterococcus ureasiticus	3209	1.91	0.58	0.5	0.862069
Enterococcus xiangfangensis	2527	1.86	0.64	0.5	0.78125
Fredinandcohnia onubensis	4563	1.94	0.56	0.5	0.892857
Geosporobacter ferrireducens	5259	1.63	0.87	0.5	0.574713
Halobacillus andaensis	3820	2.02	0.48	0.5	1.04167
Lactiplantibacillus modestisalitolerans	2412	1.8	0.7	0.5	0.714286
Lactobacillus fabifermentans T30PCM01	3324	1.86	0.65	0.5	0.769231
JCM 2765	3091	1.68	0.82	0.5	0.609756
KCTC 3549	2450	1.74	0.76	0.5	0.657895
Lactobacillus ultunensis	2099	1.83	0.67	0.5	0.746269
Lysinibacillus capsici	4416	1.95	0.55	0.5	0.909091
Metabacillus niabensis	4810	1.99	0.51	0.5	0.980392
Natranaerobius thermophilus JW/NM-WN-LF	2873	1.94	0.56	0.5	0.892857
Natranaerobius trueperi	2634	1.8	0.69	0.5	0.724638
Neobacillus thermocopriae	3118	2.01	0.49	0.5	1.02041
Paraliobacillus quinghaiensis	3131	1.89	0.6	0.5	0.833333
Paucilactobacillus wasatchensis	1816	1.75	0.75	0.5	0.666667
Pelagirhabdus alkalitolerans	2372	2.04	0.46	0.5	1.08696
Pontibacillus litoralis JSM 072002	3145	1.97	0.53	0.5	0.943396
Priestia endophytica	5165	1.96	0.53	0.5	0.943396
Ruminiclostridium herbifermentans	3714	1.78	0.72	0.5	0.694444
Secundilactobacillus malefermentans	1963	1.83	0.67	0.5	0.746269
Streptococcus oricebi	2041	1.67	0.83	0.5	0.60241
Streptococcus peroris ATCC 700780	1594	1.93	0.57	0.5	0.877193
Virgibacillus ndiopensis	3734	1.85	0.65	0.5	0.769231
Virgibacillus necropolis	3996	1.82	0.68	0.5	0.735294
Weissella diestrammenae	1534	1.89	0.61	0.5	0.819672
Lactobacillus timonensis	1558	1.84	0.66	0.5	0.757576
Aerococcus christensenii	1484	1.8	0.69	0.51	0.73913
Anaerobacillus alkalilacustris	3624	1.86	0.63	0.51	0.809524
Anaerosacchriphilus polymeriproducens	3559	1.82	0.68	0.51	0.75
Aquibacillus sediminis	4006	1.89	0.59	0.51	0.864407
Bacillus albus	5739	1.99	0.51	0.51	1
Bacillus aurantiacus DSM 18675	3838	1.92	0.57	0.51	0.894737
Bacillus massiliogorillae	5024	1.98	0.51	0.51	1
Bacillus niacini NBRC 15566	5765	1.92	0.57	0.51	0.894737
Bacillus taeanensis	4439	2.07	0.42	0.51	1.21429
Bacillus tropicus	5166	1.98	0.51	0.51	1
Bacillus wiedmannii	5509	1.96	0.53	0.51	0.962264
Caloramator quimbayensis	2949	1.88	0.61	0.51	0.836066
Carnobacterium iners	2281	1.87	0.61	0.51	0.836066
Clostridium polynesiense	3444	1.77	0.72	0.51	0.708333
Enterococcus caccae ATCC BAA-1240	3157	1.9	0.59	0.51	0.864407
Enterococcus lemanii	2512	1.98	0.51	0.51	1
Enterococcus saigonensis	2620	1.86	0.63	0.51	0.809524
Faecalimonas umbilicata	3073	1.62	0.86	0.51	0.593023
Fictibacillus phosphorivorans	4210	1.99	0.5	0.51	1.02
Fructobacillus fructosus	1373	2.04	0.45	0.51	1.13333
Gracilibacillus halotolerans	3154	1.93	0.56	0.51	0.910714
Jeotgalibaca dankookensis	1979	1.99	0.5	0.51	1.02
Lactobacillus rennini DSM 20253	2202	1.9	0.59	0.51	0.864407
Lactobacillus taiwanensis	1873	1.84	0.65	0.51	0.784615
Lentilactobacillus kefiri	2309	1.87	0.61	0.51	0.836066
Lentilactobacillus parabuchneri	2486	1.81	0.68	0.51	0.75
Lysinibacillus varians	4413	1.94	0.54	0.51	0.944444
Metabacillus crassostreae	4570	1.97	0.53	0.51	0.962264
Monoglobus pectinilyticus	2257	1.95	0.55	0.51	0.927273
Neobacillus endophyticus	5323	1.93	0.56	0.51	0.910714
Nosocomiicoccus massiliensis	1585	2	0.48	0.51	1.0625
Oceanobacillus chungangensis	3786	1.84	0.65	0.51	0.784615
Oceanobacillus piezotolerans	3803	1.88	0.61	0.51	0.836066
Paenibacillus nuruki	4600	2.14	0.35	0.51	1.45714
Paenibacillus turicensis	4307	1.88	0.62	0.51	0.822581
Paraliobacillus sediminis	3747	1.96	0.53	0.51	0.962264
Peptoniphilus catoniae	1641	1.87	0.62	0.51	0.822581
Priestia flexa	4058	2.1	0.39	0.51	1.30769
Priestia megaterium	5562	2.07	0.42	0.51	1.21429
Streptococcus didelphis DSM 15616	1760	1.93	0.56	0.51	0.910714
Streptococcus gallolyticus	2138	1.98	0.51	0.51	1
Streptococcus lactarius	1966	1.89	0.6	0.51	0.85
Weissella cibaria	2234	1.99	0.51	0.51	1
Eubacterium eligens ATCC 27750	2620	1.94	0.55	0.51	0.927273
Alkalibaculum bacchi	2818	1.79	0.69	0.52	0.753623
Alkalihalobacillus hwajinpoensis	3985	1.87	0.61	0.52	0.852459
Alkalihalobacillus urbisdiaboli	4297	1.9	0.58	0.52	0.896552
Anaerobacillus alkalidiazotrophicus	3999	1.88	0.6	0.52	0.866667
Anaerobutyricum soehngenii	2720	1.84	0.64	0.52	0.8125
Anaerococcus lactolyticus ATCC 51172	2160	1.75	0.73	0.52	0.712329
Aquibacillus albus	4038	1.9	0.58	0.52	0.896552
Bacillus aquimaris TF-12	3891	1.91	0.57	0.52	0.912281
Bacillus circulans	4849	1.97	0.51	0.52	1.01961
Bacillus korlensis NBRC 107688	4719	1.91	0.57	0.52	0.912281
Bacillus ndiopicus	3858	1.94	0.53	0.52	0.981132
Caloramator proteoclasticus DSM 10124	2541	1.82	0.66	0.52	0.787879
Carnobacterium mobile DSM 4848	2371	1.92	0.55	0.52	0.945455
Carnobacterium viridans	2598	2	0.49	0.52	1.06122
Clostridium kluyveri NBRC 12016	3772	1.77	0.71	0.52	0.732394
Clostridium thermarum	3394	1.71	0.77	0.52	0.675325
Desulfohalotomaculum tongense	2491	1.85	0.63	0.52	0.825397
Enterococcus asini ATCC 700915	2370	1.97	0.5	0.52	1.04
Enterococcus avium ATCC 14025	4383	1.78	0.7	0.52	0.742857
Enterococcus cecorum	2323	1.89	0.59	0.52	0.881356
Enterococcus haemoperoxidus ATCC BAA-382	3122	1.91	0.57	0.52	0.912281
Enterococcus pingfangensis	1877	1.81	0.66	0.52	0.787879
Enterococcus saccharolyticus subsp. saccharolyticus ATCC 43076	2530	1.95	0.54	0.52	0.962963
Enterococcus silesiacus	3571	1.87	0.61	0.52	0.852459
Eubacterium ruminantium	2475	1.9	0.58	0.52	0.896552
Fictibacillus halophilus	3908	1.97	0.51	0.52	1.01961
Gracilibacillus dipsosauri	3948	1.86	0.62	0.52	0.83871
Halothermothrix orenii H 168	2378	1.85	0.63	0.52	0.825397
Jeotgalibaca porci	2231	1.9	0.58	0.52	0.896552
Lactobacillus antri DSM 16041	2094	1.7	0.78	0.52	0.666667
Lactobacillus cacaonum DSM 21116	1795	1.81	0.67	0.52	0.776119
Lactobacillus hordei DSM 19519	2227	1.74	0.74	0.52	0.702703
Lactobacillus xujianguonis	2186	1.82	0.67	0.52	0.776119
NBRC 103108	4458	1.91	0.57	0.52	0.912281
Lysinibacillus sphaericus	4380	1.93	0.55	0.52	0.945455
Mesobacillus harenae	4400	1.88	0.6	0.52	0.866667
Metabacillus litoralis	4526	1.98	0.5	0.52	1.04
Negativibacillus massiliensis	2674	1.96	0.52	0.52	1
Neobacillus drentensis	4897	1.93	0.56	0.52	0.928571
Oceanobacillus halophilus	3738	1.9	0.58	0.52	0.896552
Paenibacillus nicotianae	4501	2.13	0.35	0.52	1.48571
Paraliobacillus zengyii	3499	1.91	0.56	0.52	0.928571
Pediococcus inopinatus	2210	1.83	0.66	0.52	0.787879
Sinobaca qinghaiensis	3348	2.04	0.44	0.52	1.18182
Streptococcus pyogenes	1672	1.81	0.67	0.52	0.776119
Thermosyntropha lipolytica DSM 11003	2140	1.74	0.75	0.52	0.693333
Clostridium fimetarium	4038	1.77	0.71	0.52	0.732394
Agathobacter ruminis	2587	1.81	0.66	0.53	0.80303
Anaerococcus marasmi	1977	1.69	0.79	0.53	0.670886
Anaerococcus porci	2085	1.72	0.76	0.53	0.697368
Anaerococcus provencensis	2062	1.72	0.75	0.53	0.706667
Bacillus fungorum	5734	1.92	0.55	0.53	0.963636
Bacillus halmapalus	4451	1.87	0.61	0.53	0.868852
Bacillus luti	5129	1.94	0.53	0.53	1
Bacillus massilioanorexius	4286	1.89	0.58	0.53	0.913793
Bacillus rubiinfantis	3897	1.88	0.6	0.53	0.883333
Bacillus toyonensis	5537	1.98	0.49	0.53	1.08163
Calidifontibacillus erzurumensis	3242	1.95	0.53	0.53	1
Carnobacterium funditum DSM 5970	2093	1.88	0.59	0.53	0.898305
Carnobacterium pleistocenium FTR1	2471	1.99	0.48	0.53	1.10417
Catonella massiliensis	2732	1.8	0.68	0.53	0.779412
Companilactobacillus furfuricola	2496	1.77	0.7	0.53	0.757143
Enterococcus pallens ATCC BAA-351	5086	1.71	0.76	0.53	0.697368
Enterococcus thailandicus	2372	1.91	0.56	0.53	0.946429
Fictibacillus macauensis ZFHKF-1	3845	2.01	0.46	0.53	1.15217
Gracilibacillus kekensis	3659	1.96	0.5	0.53	1.06
Halolactibacillus halophilus	2577	1.97	0.5	0.53	1.06
Lactiplantibacillus paraplantarum	2713	1.7	0.77	0.53	0.688312
Lactiplantibacillus plantarum	2884	1.74	0.74	0.53	0.716216
Lactobacillus ingluviei DSM 15946	2076	1.88	0.6	0.53	0.883333
KCTC 3814	2261	1.88	0.59	0.53	0.898305
Lentilactobacillus buchneri	2294	1.82	0.66	0.53	0.80303
Listeria innocua	2820	2.09	0.39	0.53	1.35897
JCM 15800	3815	1.87	0.6	0.53	0.883333
Macrococcus brunensis	2180	1.95	0.51	0.53	1.03922
Marinilactibacillus psychrotolerans	2312	1.93	0.54	0.53	0.981481
Mesobacillus persicus	4405	1.85	0.62	0.53	0.854839
Metabacillus halosaccharovorans	4959	1.92	0.55	0.53	0.963636
Metasolibacillus fluoroglycofenilyticus	3261	1.92	0.55	0.53	0.963636
Neobacillus jeddahensis	4520	1.88	0.59	0.53	0.898305
Neobacillus mesonae	5312	1.94	0.54	0.53	0.981481
Oceanobacillus zhaokaii	3804	1.83	0.64	0.53	0.828125
Oribacterium parvum ACB1	2100	1.76	0.71	0.53	0.746479
Peptoniphilus obesi ph1	1663	1.89	0.58	0.53	0.913793
Priestia koreensis	4659	2.04	0.43	0.53	1.23256
Priestia taiwanensis	3827	1.93	0.54	0.53	0.981481
Psychrobacillus psychrotolerans	3544	1.99	0.48	0.53	1.10417
Staphylococcus argensis	2302	1.93	0.54	0.53	0.981481
Streptococcus agalactiae	1911	1.88	0.59	0.53	0.898305
Streptococcus dysgalactiae	1995	1.85	0.61	0.53	0.868852
Streptococcus henryi	2295	1.86	0.6	0.53	0.883333
Streptococcus ovis DSM 16829	2315	1.81	0.66	0.53	0.80303
Virgibacillus litoralis	3742	1.79	0.68	0.53	0.779412
Alkalihalobacillus gibsonii	3973	1.93	0.53	0.54	1.01887
Alkalihalobacillus macyae	4148	1.81	0.65	0.54	0.830769
Alkalihalobacillus oshimensis	4006	1.93	0.53	0.54	1.01887
Ammoniphilus oxalaticus	3384	1.74	0.71	0.54	0.760563
CGMCC 1.3604	3998	2	0.46	0.54	1.17391
Bacillus azotoformans LMG 9581	4165	1.85	0.6	0.54	0.9
Bacillus dafuensis	4408	1.92	0.54	0.54	1
Bacillus endozanthoxylicus	5254	1.92	0.53	0.54	1.01887
Bacillus paramycoides	5308	1.94	0.51	0.54	1.05882
Bacillus proteolyticus	5921	1.89	0.57	0.54	0.947368
Bacillus pseudofirmus OF4	4110	1.91	0.55	0.54	0.981818
Caldibacillus pasinlerensis	3100	1.92	0.54	0.54	1
Cerasibacillus terrae	2945	1.95	0.51	0.54	1.05882
DSM 20559	1849	1.81	0.65	0.54	0.830769
Enterococcus malodoratus	4318	1.78	0.68	0.54	0.794118
Enterococcus plantarum	2888	1.85	0.61	0.54	0.885246
Gracilibacillus lacisalsi DSM 19029	4193	1.94	0.52	0.54	1.03846
Gracilibacillus massiliensis	3753	1.91	0.55	0.54	0.981818
Gracilibacillus thailandensis	4141	1.93	0.53	0.54	1.01887
Intestinibaculum porci	2920	1.82	0.64	0.54	0.84375
Lactococcus petauri	1905	2.07	0.39	0.54	1.38462
Leuconostoc lactis	1649	2.14	0.31	0.54	1.74194
Listeria fleischmannii 1991	2683	2.01	0.46	0.54	1.17391
Listeria marthii	2681	2.1	0.36	0.54	1.5
Listeria seeligeri serovar 1/2b str. SLCC3954	2660	2.06	0.4	0.54	1.35
Lysinibacillus contaminans	3792	1.95	0.51	0.54	1.05882
NBRC 100172	4432	1.88	0.59	0.54	0.915254
Macrococcus hajekii	2166	1.92	0.55	0.54	0.981818
Marinilactibacillus piezotolerans	2380	1.88	0.58	0.54	0.931034
Megamonas hypermegale	2064	2.23	0.23	0.54	2.34783
Oceanobacillus bengalensis	3769	1.82	0.63	0.54	0.857143
Oceanobacillus senegalensis	3861	1.82	0.64	0.54	0.84375
Staphylococcus intermedius NCTC 11048	2712	1.91	0.55	0.54	0.981818
Streptococcus symci	1936	1.79	0.68	0.54	0.794118
Veillonella magna DSM 19857	1953	1.85	0.61	0.54	0.885246
Veillonella seminalis	2070	1.96	0.5	0.54	1.08
Virgibacillus oceani	3781	1.83	0.63	0.54	0.857143
Alkalihalobacillus lehensis	3969	1.92	0.52	0.55	1.05769
Alteribacter populi	4038	1.8	0.65	0.55	0.846154
Bacillus bataviensis LMG 21833	5166	1.87	0.58	0.55	0.948276
Bacillus mycoides	5576	1.92	0.54	0.55	1.01852
Bacillus shackletonii	4927	1.91	0.54	0.55	1.01852
Bacillus tuaregi	4479	1.86	0.59	0.55	0.932203
Bacillus vini	4073	1.86	0.59	0.55	0.932203
Caloramator fervidus	1788	1.79	0.66	0.55	0.833333
Cytobacillus praedii	5015	1.9	0.55	0.55	1
Erysipelothrix tonsillarum DSM 14972	1771	1.88	0.57	0.55	0.964912
Fictibacillus barbaricus	4294	1.97	0.49	0.55	1.12245
Fonticella tunisiensis	2916	1.71	0.75	0.55	0.733333
Halobacillus massiliensis	4074	1.95	0.5	0.55	1.1
Lactiplantibacillus argentoratensis	2884	1.71	0.75	0.55	0.733333
JCM 1131	1758	1.82	0.63	0.55	0.873016
Lapidilactobacillus bayanensis	2201	1.77	0.68	0.55	0.808824
Lapidilactobacillus gannanensis	2166	1.76	0.68	0.55	0.808824
Loigolactobacillus jiayinensis	2885	1.76	0.7	0.55	0.785714
Loigolactobacillus zhaoyuanensis	2572	1.77	0.69	0.55	0.797101
Longirhabdus pacifica	3388	1.85	0.6	0.55	0.916667
Massilioclostridium coli	2475	1.91	0.54	0.55	1.01852
Neobacillus sedimentimangrovi	3124	1.96	0.49	0.55	1.12245
Peribacillus endoradicis	4739	1.96	0.5	0.55	1.1
Ruminiclostridium cellulolyticum H10	3389	1.79	0.66	0.55	0.833333
Secundilactobacillus pentosiphilus	2536	1.75	0.71	0.55	0.774648
Streptococcus phocae	1695	1.84	0.62	0.55	0.887097
Streptococcus pseudoporcinus	1967	1.8	0.65	0.55	0.846154
Streptococcus respiraculi	1894	1.62	0.83	0.55	0.662651
Thermobrachium celere DSM 8682	2422	1.75	0.7	0.55	0.785714
Veillonella denticariosi JCM 15641	1767	1.84	0.61	0.55	0.901639
Veillonella rodentium	1800	1.84	0.61	0.55	0.901639
Virgibacillus chiguensis	3764	1.82	0.63	0.55	0.873016
Virgibacillus halotolerans	4183	1.87	0.58	0.55	0.948276
Vulcanibacillus modesticaldus	2239	1.78	0.67	0.55	0.820896
Alkalibaculum sporogenes	3270	1.74	0.7	0.56	0.8
Alkalicoccus daliensis	3407	1.96	0.48	0.56	1.16667
Alkalihalobacillus miscanthi	4257	1.91	0.53	0.56	1.0566
Alkalihalobacillus plakortidis	3976	1.92	0.53	0.56	1.0566
Amphibacillus sediminis NBRC 103570	3010	1.76	0.67	0.56	0.835821
Bacillus dakarensis	4952	1.89	0.55	0.56	1.01818
Bacillus fastidiosus NBRC 101226	4396	1.97	0.47	0.56	1.19149
Bacillus manliponensis	4665	1.96	0.48	0.56	1.16667
Bacillus massiliigabonensis	4874	1.89	0.55	0.56	1.01818
Bacillus solimangrovi	3636	1.94	0.49	0.56	1.14286
Bacillus weihaiensis	4050	1.89	0.54	0.56	1.03704
Bariatricus massiliensis	3917	1.61	0.82	0.56	0.682927
Brevibacillus halotolerans	4586	1.66	0.78	0.56	0.717949
Desulfitibacter alkalitolerans DSM 16504	4092	1.69	0.75	0.56	0.746667
Enterococcus raffinosus ATCC 49464	4093	1.71	0.73	0.56	0.767123
Enterococcus rotai	3249	1.84	0.6	0.56	0.933333
Gracilibacillus orientalis	4233	1.95	0.49	0.56	1.14286
JCM 16172	2022	1.8	0.63	0.56	0.888889
NBRC 14221	2094	1.7	0.74	0.56	0.756757
Lentilactobacillus hilgardii	2915	1.76	0.68	0.56	0.823529
Listeria welshimeri	2724	2.08	0.36	0.56	1.55556
Megasphaera hutchinsoni	1430	1.87	0.58	0.56	0.965517
Neobacillus vireti	5038	1.85	0.58	0.56	0.965517
Oceanobacillus arenosus	3877	1.79	0.65	0.56	0.861538
Oceanobacillus polygoni	4220	1.84	0.6	0.56	0.933333
Peptoniphilus coxii	1728	1.79	0.65	0.56	0.861538
Peptoniphilus gorbachii	1764	1.91	0.53	0.56	1.0566
Peptoniphilus lacrimalis	1733	1.86	0.58	0.56	0.965517
Salinibacillus kushneri	3462	1.83	0.61	0.56	0.918033
Salipaludibacillus keqinensis	3883	1.87	0.57	0.56	0.982456
Sedimentibacter hydroxybenzoicus DSM 7310	3647	1.84	0.6	0.56	0.933333
Sporotomaculum syntrophicum	3019	1.74	0.7	0.56	0.8
Staphylococcus pseudintermedius HKU10-03	2424	1.93	0.51	0.56	1.09804
Vagococcus elongatus	2668	1.75	0.68	0.56	0.823529
Virgibacillus salexigens	4450	1.8	0.64	0.56	0.875
Viridibacillus arenosi	4271	1.97	0.47	0.56	1.19149
Anaerocolumna xylanovorans DSM 12503	4589	1.78	0.65	0.57	0.876923
Bacillus alkalitolerans	4271	1.91	0.51	0.57	1.11765
Bacillus dielmonensis	4199	1.85	0.58	0.57	0.982759
Bacillus farraginis	5137	1.87	0.55	0.57	1.03636
Bacillus massilionigeriensis	3944	1.83	0.6	0.57	0.95
Bacillus mesophilum	4392	1.91	0.52	0.57	1.09615
Cytobacillus depressus	5033	1.86	0.57	0.57	1
Enterococcus termitis	3842	1.79	0.64	0.57	0.890625
Faecalitalea cylindroides	1773	1.73	0.71	0.57	0.802817
Gracilibacillus ureilyticus	3925	1.89	0.54	0.57	1.05556
Halolactibacillus miurensis	2931	2.01	0.42	0.57	1.35714
Lactobacillus amylolyticus	1552	1.83	0.6	0.57	0.95
Lactobacillus amylovorus	1960	1.82	0.62	0.57	0.919355
CRBIP 24.85	1861	1.76	0.67	0.57	0.850746
DSM 20444	2523	1.64	0.78	0.57	0.730769
JCM 12392	2417	1.71	0.72	0.57	0.791667
Lactococcus lactis subsp. cremoris KW2	2243	2.08	0.35	0.57	1.62857
Ligilactobacillus salitolerans	2389	1.78	0.66	0.57	0.863636
Litchfieldia alkalitelluris	4785	1.78	0.65	0.57	0.876923
Lysinibacillus macroides	4583	1.83	0.6	0.57	0.95
Lysinibacillus xylanilyticus	4838	1.9	0.53	0.57	1.07547
Macrococcus lamae	2086	1.92	0.51	0.57	1.11765
Metalysinibacillus jejuensis	2882	2.08	0.35	0.57	1.62857
Oceanobacillus caeni	3430	1.83	0.6	0.57	0.95
Oceanobacillus profundus	4531	1.85	0.58	0.57	0.982759
Oceanobacillus sojae	4545	1.89	0.54	0.57	1.05556
Paenibacillus assamensis DSM 18201	4312	1.69	0.75	0.57	0.76
Peptoniphilus indolicus	2114	1.81	0.63	0.57	0.904762
Peptoniphilus raoultii	1566	1.92	0.51	0.57	1.11765
Roseburia porci	2734	1.76	0.68	0.57	0.838235
Streptococcus gordonii	2009	1.84	0.6	0.57	0.95
Streptococcus pharyngis	1459	1.68	0.74	0.57	0.77027
Syntrophomonas zehnderi OL-4	2693	1.64	0.79	0.57	0.721519
Tetragenococcus osmophilus	2167	1.86	0.57	0.57	1
Tetragenococcus solitarius NBRC 100494	2375	1.87	0.56	0.57	1.01786
Virgibacillus subterraneus	3723	1.75	0.68	0.57	0.838235
Alkalihalobacillus alkalinitrilicus	5140	1.83	0.59	0.58	0.983051
Alkalihalobacillus nanhaiisediminis	3442	1.91	0.51	0.58	1.13725
Amphibacillus cookii	3447	1.87	0.55	0.58	1.05455
Anaerocolumna jejuensis DSM 15929	5606	1.75	0.67	0.58	0.865672
Bacillus andreraoultii	3673	1.93	0.5	0.58	1.16
Bacillus camelliae	4862	1.86	0.56	0.58	1.03571
Bacillus ectoiniformans	3364	2.02	0.4	0.58	1.45
Bacillus horikoshii	4032	1.85	0.57	0.58	1.01754
Bacillus krulwichiae NBRC 102362	4423	1.81	0.61	0.58	0.95082
Bacillus oleivorans	4331	1.85	0.57	0.58	1.01754
Bacillus pakistanensis	4736	1.83	0.59	0.58	0.983051
Bacillus sporothermodurans	3573	1.86	0.56	0.58	1.03571
Bacillus taxi	5495	1.98	0.45	0.58	1.28889
Bacillus timonensis	4414	1.77	0.65	0.58	0.892308
Cellulosilyticum ruminicola JCM 14822	3786	1.42	1	0.58	0.58
Cytobacillus solani	5151	1.83	0.59	0.58	0.983051
Defluviitalea raffinosedens	2838	1.84	0.58	0.58	1
Dielma fastidiosa	3479	1.81	0.61	0.58	0.95082
Enterococcus gilvus ATCC BAA-350	4007	1.74	0.68	0.58	0.852941
Enterococcus hirae	2458	1.83	0.59	0.58	0.983051
Enterococcus italicus DSM 15952	2233	1.81	0.61	0.58	0.95082
Enterococcus ureilyticus	3181	1.83	0.59	0.58	0.983051
Hydrogenoanaerobacterium saccharovorans	2896	1.86	0.56	0.58	1.03571
Lachnoanaerobaculum gingivalis	2794	1.72	0.7	0.58	0.828571
Lactiplantibacillus pentosus	3185	1.65	0.76	0.58	0.763158
Lactobacillus coleohominis 101-4-CHN	1650	1.79	0.63	0.58	0.920635
Lactobacillus diolivorans DSM 14421	2943	1.72	0.7	0.58	0.828571
Lactococcus fujiensis JCM 16395	1998	2.1	0.32	0.58	1.8125
Oceanobacillus rekensis	3667	1.83	0.58	0.58	1
Paenibacillus taiwanensis DSM 18679	4556	1.75	0.67	0.58	0.865672
Peptoniphilus harei	1567	1.96	0.46	0.58	1.26087
Salinibacillus xinjiangensis	3723	1.8	0.61	0.58	0.95082
Secundilactobacillus collinoides	3284	1.59	0.82	0.58	0.707317
Secundilactobacillus folii	2352	1.73	0.69	0.58	0.84058
Streptococcus cristatus ATCC 51100	1861	1.82	0.6	0.58	0.966667
Streptococcus macacae NCTC 11558	1799	1.81	0.61	0.58	0.95082
Thermotalea metallivorans	2970	1.51	0.91	0.58	0.637363
Tyzzerella nexilis	2890	1.6	0.82	0.58	0.707317
Vagococcus entomophilus	2264	1.83	0.58	0.58	1
Virgibacillus dokdonensis	3807	1.79	0.64	0.58	0.90625
Virgibacillus massiliensis	4276	1.8	0.62	0.58	0.935484
Virgibacillus profundi	4192	1.78	0.65	0.58	0.892308
Virgibacillus proomii	3754	1.84	0.59	0.58	0.983051
Clostridium aerotolerans DSM 5434	4239	1.84	0.57	0.58	1.01754
Alkalibacterium olivapovliticus	2596	1.95	0.46	0.59	1.28261
Ammoniphilus resinae	4906	1.62	0.79	0.59	0.746835
Anaerococcus senegalensis JC48	1678	1.79	0.62	0.59	0.951613
Bacillus cecembensis	4717	1.88	0.53	0.59	1.11321
Bacillus obstructivus	5089	1.83	0.58	0.59	1.01724
Bacillus oleronius	4975	1.85	0.56	0.59	1.05357
Bacillus pseudomycoides DSM 12442	5751	1.85	0.56	0.59	1.05357
Butyrivibrio crossotus	2399	1.79	0.61	0.59	0.967213
Caloramator australicus RC3	2659	1.68	0.73	0.59	0.808219
Cytobacillus ciccensis	4992	1.83	0.58	0.59	1.01724
Desulfotomaculum putei DSM 12395	3027	1.72	0.69	0.59	0.855072
Desulfotomaculum ruminis DSM 2154	3809	1.76	0.65	0.59	0.907692
Enterococcus canis NBRC 100695	2711	1.7	0.71	0.59	0.830986
Enterococcus massiliensis	2576	1.77	0.64	0.59	0.921875
Fervidicella metallireducens AeB	2846	1.61	0.8	0.59	0.7375
Fredinandcohnia aciditolerans	6046	1.83	0.57	0.59	1.03509
Gracilibacillus saliphilus	4304	1.9	0.52	0.59	1.13462
Halobacillus hunanensis	3850	1.84	0.56	0.59	1.05357
Holdemanella biformis	2380	1.69	0.72	0.59	0.819444
Jeotgalibaca ciconiae	2636	1.84	0.58	0.59	1.01724
Lachnoanaerobaculum umeaense	2518	1.7	0.71	0.59	0.830986
Lacrimispora algidixylanolytica	4171	1.84	0.56	0.59	1.05357
Lacticigenium napthae DSM 19658	1927	1.99	0.42	0.59	1.40476
JCM 15041	2705	1.66	0.75	0.59	0.786667
Lactobacillus oris F0423	2010	1.64	0.77	0.59	0.766234
Lactobacillus porci	1999	1.68	0.73	0.59	0.808219
Lactococcus taiwanensis	1851	2.01	0.4	0.59	1.475
Lapidilactobacillus mulanensis	2081	1.77	0.64	0.59	0.921875
Loigolactobacillus backii	2501	1.68	0.73	0.59	0.808219
Lysinibacillus alkalisoli	3081	2.02	0.39	0.59	1.51282
Neobacillus novalis	5300	1.85	0.57	0.59	1.03509
Oceanobacillus jeddahense	5017	1.87	0.53	0.59	1.11321
Oceanobacillus neutriphilus	5128	1.86	0.55	0.59	1.07273
Peribacillus asahii	4088	1.92	0.49	0.59	1.20408
Pseudogracilibacillus auburnensis	4343	1.88	0.53	0.59	1.11321
Psychrobacillus vulpis	3822	1.94	0.46	0.59	1.28261
Solobacterium moorei DSM 22971	2390	1.85	0.56	0.59	1.05357
Staphylococcus auricularis	2023	1.97	0.44	0.59	1.34091
Streptococcus plurextorum DSM 22810	2060	1.7	0.7	0.59	0.842857
Streptococcus ratti	1964	1.83	0.58	0.59	1.01724
Streptococcus suis SC84	1953	1.65	0.76	0.59	0.776316
Tetragenococcus muriaticus DSM 15685	2021	1.82	0.59	0.59	1
Virgibacillus phasianinus	3809	1.72	0.69	0.59	0.855072
Viridibacillus arvi	4468	1.92	0.49	0.59	1.20408
Acetanaerobacterium elongatum	2764	1.72	0.67	0.6	0.895522
Bacillus benzoevorans	4387	1.91	0.48	0.6	1.25
Bacillus bingmayongensis	5360	1.84	0.56	0.6	1.07143
Bacillus renqingensis	4323	1.8	0.6	0.6	1
Catenibacterium mitsuokai DSM 15897	2836	1.79	0.62	0.6	0.967742
Compostibacillus humi	3304	1.82	0.58	0.6	1.03448
Cytobacillus horneckiae	5298	1.88	0.52	0.6	1.15385
Cytobacillus oceanisediminis	5327	1.87	0.53	0.6	1.13208
Halolactibacillus alkaliphilus	2553	1.93	0.47	0.6	1.2766
Lachnoanaerobaculum orale	2543	1.68	0.71	0.6	0.84507
JCM 14108	2719	1.77	0.62	0.6	0.967742
Lactobacillus ghanensis DSM 18630	2394	1.83	0.57	0.6	1.05263
Lactobacillus panis DSM 6035	1873	1.74	0.67	0.6	0.895522
DSM 24301	2418	1.7	0.7	0.6	0.857143
Lactobacillus selangorensis	2058	1.84	0.56	0.6	1.07143
Lentilactobacillus parafarraginis	2752	1.72	0.68	0.6	0.882353
Listeria booriae	3332	1.92	0.48	0.6	1.25
Lysinibacillus mangiferihumi	5374	1.83	0.57	0.6	1.05263
Massilimaliae massiliensis	2672	1.75	0.65	0.6	0.923077
Ornithinibacillus scapharcae TW25	3818	1.59	0.81	0.6	0.740741
Peptoniphilus phoceensis	1605	1.92	0.48	0.6	1.25
Peptoniphilus porci	2001	1.77	0.63	0.6	0.952381
Peptoniphilus vaginalis	1723	1.98	0.42	0.6	1.42857
Petrocella atlantisensis	3120	1.56	0.83	0.6	0.722892
Salipaludibacillus aurantiacus	4132	1.96	0.45	0.6	1.33333
Salipaludibacillus neizhouensis	4928	1.8	0.6	0.6	1
Streptococcus vestibularis	1813	1.75	0.65	0.6	0.923077
Tetragenococcus halophilus	2208	1.81	0.58	0.6	1.03448
Tindallia magadiensis	2726	1.75	0.65	0.6	0.923077
Virgibacillus indicus	3773	1.77	0.62	0.6	0.967742
JCM 14202	3259	1.82	0.56	0.61	1.08929
Alteribacillus persepolensis	3486	1.9	0.49	0.61	1.2449
Amphibacillus jilinensis Y1	3525	1.84	0.55	0.61	1.10909
Bacillus acidicola	4678	1.83	0.56	0.61	1.08929
Bacillus ginsengihumi J57	3722	1.91	0.48	0.61	1.27083
Bacillus wudalianchiensis	4238	1.96	0.43	0.61	1.4186
Blautia hansenii DSM 20583	2924	1.79	0.6	0.61	1.01667
Coprococcus catus	3138	1.75	0.64	0.61	0.953125
Cytobacillus gottheilii	4257	1.88	0.51	0.61	1.19608
DSM 18033	2600	1.8	0.59	0.61	1.0339
Dethiobacter alkaliphilus AHT 1	3083	1.71	0.68	0.61	0.897059
Ectobacillus funiculus	4899	1.78	0.61	0.61	1
Enterococcus songbeiensis	2173	1.77	0.62	0.61	0.983871
Fictibacillus arsenicus	3943	1.94	0.45	0.61	1.35556
Fredinandcohnia humi	4700	1.81	0.58	0.61	1.05172
Halobacillus seohaensis	3975	1.85	0.54	0.61	1.12963
Heliorestis acidaminivorans	2744	1.63	0.77	0.61	0.792208
Lactobacillus oeni DSM 19972	1952	1.7	0.69	0.61	0.884058
Liquorilactobacillus nagelii	2347	1.78	0.61	0.61	1
Lutispora thermophila DSM 19022	3388	1.55	0.84	0.61	0.72619
Lysinibacillus parviboronicapiens	4537	1.85	0.55	0.61	1.10909
Macrococcus carouselicus	2167	1.82	0.57	0.61	1.07018
Neobacillus soli	5204	1.83	0.56	0.61	1.08929
Oceanobacillus oncorhynchi	4288	1.84	0.55	0.61	1.10909
Oceanobacillus salinisoli	3945	1.73	0.66	0.61	0.924242
Oribacterium asaccharolyticum ACB7	2191	1.64	0.75	0.61	0.813333
Peptoniphilus asaccharolyticus	2263	1.63	0.76	0.61	0.802632
Peptoniphilus mikwangii	1387	1.73	0.65	0.61	0.938462
Peribacillus psychrosaccharolyticus	4457	1.94	0.45	0.61	1.35556
Salsuginibacillus kocurii DSM 18087	3539	1.86	0.53	0.61	1.15094
Scopulibacillus daqui	3144	1.89	0.51	0.61	1.19608
Streptococcus entericus DSM 14446	2003	1.63	0.76	0.61	0.802632
Streptococcus halotolerans	1932	1.8	0.59	0.61	1.0339
Streptococcus orisasini	2135	1.81	0.57	0.61	1.07018
Streptococcus pluranimalium	1969	1.78	0.61	0.61	1
Tetragenococcus koreensis	2425	1.82	0.57	0.61	1.07018
Vagococcus acidifermentans	2720	1.75	0.64	0.61	0.953125
Acetivibrio ethanolgignens	3637	1.64	0.74	0.62	0.837838
Alkalihalobacillus caeni	4595	1.84	0.54	0.62	1.14815
Anaerospora hongkongensis	4342	1.67	0.71	0.62	0.873239
Aneurinibacillus soli	3888	1.63	0.74	0.62	0.837838
Bacillus aquiflavi	3399	1.86	0.52	0.62	1.19231
Bacillus tepidiphilus	3253	1.88	0.5	0.62	1.24
Cerasibacillus quisquiliarum	2710	1.92	0.46	0.62	1.34783
Coprococcus phoceensis	3397	1.57	0.81	0.62	0.765432
Desulfitobacterium metallireducens DSM 15288	2958	1.75	0.63	0.62	0.984127
Enterococcus diestrammenae	2644	1.82	0.55	0.62	1.12727
Enterococcus florum	3707	1.68	0.7	0.62	0.885714
Eubacterium xylanophilum ATCC 35991	2156	1.61	0.77	0.62	0.805195
Halobacillus alkaliphilus	3932	1.87	0.51	0.62	1.21569
Halobacillus halophilus DSM 2266	3954	1.89	0.48	0.62	1.29167
Halobacillus ihumii	4219	1.81	0.57	0.62	1.08772
Jeotgalibacillus proteolyticus	4100	1.94	0.45	0.62	1.37778
Kurthia senegalensis	2906	1.77	0.6	0.62	1.03333
DSM 20001	2701	1.69	0.68	0.62	0.911765
Leuconostoc holzapfelii	1684	2.06	0.31	0.62	2
Lysinibacillus meyeri	4254	1.82	0.56	0.62	1.10714
Macrococcus equipercicus	2196	1.85	0.53	0.62	1.16981
Massilibacillus massiliensis	3666	1.81	0.57	0.62	1.08772
Massilibacterium senegalense	2775	1.91	0.47	0.62	1.31915
Massilimicrobiota timonensis	2815	1.78	0.61	0.62	1.01639
Mordavella massiliensis	2526	1.63	0.75	0.62	0.826667
Oceanobacillus timonensis	4177	1.87	0.5	0.62	1.24
Paenibacillus lupini	5872	1.7	0.67	0.62	0.925373
Paenibacillus shirakamiensis	3654	1.74	0.64	0.62	0.96875
Pectinatus brassicae	2751	2.09	0.29	0.62	2.13793
Pelosinus fermentans	4436	1.78	0.6	0.62	1.03333
Peptoanaerobacter stomatis	2268	1.76	0.62	0.62	1
Peribacillus acanthi	3936	1.86	0.52	0.62	1.19231
Phocea massiliensis	2339	1.67	0.7	0.62	0.885714
Proteiniclasticum ruminis DSM 24773	2844	1.51	0.87	0.62	0.712644
Psychrobacillus insolitus	3203	1.93	0.45	0.62	1.37778
Salsuginibacillus halophilus	2872	1.99	0.39	0.62	1.58974
Sediminibacillus albus	3417	1.83	0.55	0.62	1.12727
Sporomusa malonica	4813	1.57	0.81	0.62	0.765432
Streptococcus anginosus	1849	1.8	0.58	0.62	1.06897
Streptococcus hyovaginalis DSM 12219	2003	1.7	0.68	0.62	0.911765
Streptococcus mutans	1832	1.8	0.58	0.62	1.06897
Streptococcus sanguinis SK405	2169	1.78	0.6	0.62	1.03333
Texcoconibacillus texcoconensis	3157	1.91	0.47	0.62	1.31915
Ureibacillus thermosphaericus str. Thermo-BF	2695	1.94	0.44	0.62	1.40909
Virgibacillus natechei	3665	1.74	0.64	0.62	0.96875
Acetobacterium woodii DSM 1030	3577	1.8	0.57	0.63	1.10526
Alkalihalobacillus ligniniphilus	3790	1.83	0.54	0.63	1.16667
Alkalihalobacillus xiaoxiensis	4428	1.82	0.55	0.63	1.14545
Amedibacillus dolichus	2137	1.7	0.67	0.63	0.940299
Aminipila butyrica	2999	1.61	0.76	0.63	0.828947
Anaerococcus mediterraneensis	1973	1.71	0.66	0.63	0.954545
Bacillus altitudinis	3714	1.92	0.45	0.63	1.4
Bacillus australimaris	3639	1.95	0.42	0.63	1.5
Bacillus cihuensis	4862	1.9	0.47	0.63	1.34043
Bacillus clarus	5774	1.81	0.57	0.63	1.10526
Bacillus cytotoxicus	4061	1.79	0.59	0.63	1.0678
Bacillus kyonggiensis	4669	1.78	0.59	0.63	1.0678
Bacillus massiliosenegalensis JC6	4721	1.79	0.58	0.63	1.08621
Bacillus yapensis	4505	1.77	0.6	0.63	1.05
Brevibacillus laterosporus DSM 25	4680	1.57	0.8	0.63	0.7875
Faecalicatena orotica	5023	1.61	0.77	0.63	0.818182
Floccifex porci	2000	1.7	0.67	0.63	0.940299
Halobacillus mangrovi	3971	1.89	0.48	0.63	1.3125
Hespellia stercorisuis DSM 15480	4024	1.59	0.78	0.63	0.807692
Holdemanella porci	2064	1.64	0.73	0.63	0.863014
Jeotgalibacillus campisalis	3498	1.91	0.45	0.63	1.4
Limosilactobacillus vaginalis	1770	1.66	0.71	0.63	0.887324
Listeria ivanovii subsp. ivanovii	2768	1.9	0.46	0.63	1.36957
Marinococcus halophilus	3193	1.87	0.51	0.63	1.23529
Marinococcus halotolerans DSM 16375	3152	1.89	0.48	0.63	1.3125
Oxobacter pfennigii	4248	1.76	0.61	0.63	1.03279
Paenibacillus swuensis	4369	1.7	0.67	0.63	0.940299
Pelosinus propionicus DSM 13327	5058	1.76	0.61	0.63	1.03279
Peptoniphilus duerdenii ATCC BAA-1640	1901	1.79	0.58	0.63	1.08621
Peptoniphilus rhinitidis 1-13	1793	1.83	0.54	0.63	1.16667
Robinsoniella peoriensis	5677	1.66	0.71	0.63	0.887324
Streptococcus catagoni	1911	1.79	0.59	0.63	1.0678
Streptococcus infantarius	1882	1.83	0.54	0.63	1.16667
Streptococcus thoraltensis DSM 12221	2183	1.71	0.66	0.63	0.954545
Streptococcus urinalis FB127-CNA-2	2143	1.8	0.58	0.63	1.08621
Tepidibacillus fermentans	2415	1.75	0.62	0.63	1.01613
Thermodesulfobium narugense DSM 14796	1836	1.7	0.67	0.63	0.940299
Acetobacterium tundrae	3294	1.73	0.63	0.64	1.01587
Anaerocolumna sedimenticola	4770	1.7	0.67	0.64	0.955224
Aneurinibacillus aneurinilyticus	5008	1.7	0.66	0.64	0.969697
Bacillus anthracis str. Ames Ancestor	5466	1.75	0.61	0.64	1.04918
Bacillus niameyensis	4150	1.8	0.56	0.64	1.14286
Bacillus pumilus	3682	1.94	0.42	0.64	1.52381
Bacillus saganii	3972	1.83	0.53	0.64	1.20755
Baileyella intestinalis	1751	1.43	0.94	0.64	0.680851
Catonella morbi ATCC 51271	3064	1.77	0.59	0.64	1.08475
Chengkuizengella sediminis	4165	1.82	0.54	0.64	1.18519
Colibacter massiliensis	1581	1.78	0.58	0.64	1.10345
Desulfosporosinus hippei DSM 8344	4485	1.59	0.76	0.64	0.842105
Desulfotomaculum arcticum DSM 17038	4947	1.72	0.64	0.64	1
Fictibacillus gelatini DSM 15865	4185	1.84	0.52	0.64	1.23077
Fusibacter tunisiensis	2529	1.62	0.74	0.64	0.864865
Gracilibacillus alcaliphilus	4706	1.75	0.61	0.64	1.04918
Gracilibacillus timonensis	4220	1.77	0.59	0.64	1.08475
Lactobacillus delbrueckii subsp. delbrueckii	1763	1.67	0.68	0.64	0.941176
JCM 15042	2584	1.67	0.7	0.64	0.914286
Lactococcus plantarum NBRC 100936	1849	1.94	0.42	0.64	1.52381
Levilactobacillus suantsaii	2420	1.73	0.64	0.64	1
Ligilactobacillus acidipiscis	2167	1.73	0.63	0.64	1.01587
Longicatena caecimuris	2665	1.76	0.6	0.64	1.06667
Macrococcus bovicus	2189	1.83	0.53	0.64	1.20755
Massilistercora timonensis	2620	1.51	0.85	0.64	0.752941
Mesobacillus foraminis	5177	1.78	0.58	0.64	1.10345
Mesobacillus jeotgali	4552	1.81	0.55	0.64	1.16364
Oceanobacillus damuensis	3831	1.71	0.65	0.64	0.984615
Paenibacillus glycanilyticus NBRC 16618	6029	1.74	0.63	0.64	1.01587
Paenibacillus segetis	4973	1.72	0.64	0.64	1
Paenibacillus terrigena DSM 21567	5706	1.63	0.72	0.64	0.888889
Peptoniphilus senegalensis JC140	1697	1.84	0.52	0.64	1.23077
Priestia abyssalis	5224	1.85	0.51	0.64	1.2549
Rummeliibacillus suwonensis	3633	1.78	0.58	0.64	1.10345
Streptococcus castoreus DSM 17536	1783	1.73	0.62	0.64	1.03226
Streptococcus danieliae	1882	1.58	0.79	0.64	0.810127
Streptococcus periodonticum	1767	1.73	0.63	0.64	1.01587
Streptococcus varani	2385	1.7	0.66	0.64	0.969697
Suicoccus acidiformans	2308	1.69	0.68	0.64	0.941176
Thermincola ferriacetica	3066	1.65	0.71	0.64	0.901408
Thermodesulfobium acidiphilum	1740	1.72	0.64	0.64	1
Virgibacillus pantothenticus	4223	1.71	0.64	0.64	1
Alkalibacterium kapii	1813	1.89	0.46	0.65	1.41304
Alkalihalobacillus patagoniensis	4703	1.81	0.54	0.65	1.2037
Anaerobium acetethylicum	3865	1.47	0.88	0.65	0.738636
Anaerococcus tetradius	1867	1.66	0.69	0.65	0.942029
Aneurinibacillus migulanus	6278	1.67	0.68	0.65	0.955882
Anoxybacillus calidus	3357	1.83	0.52	0.65	1.25
Bacillus aerolatus	3695	2	0.35	0.65	1.85714
Bacillus safensis	3672	1.91	0.43	0.65	1.51163
Bacillus selenatarsenatis SF-1	4634	1.81	0.54	0.65	1.2037
Baia soyae	2775	1.49	0.86	0.65	0.755814
Desulfosporosinus meridiei DSM 13257	4356	1.58	0.77	0.65	0.844156
Ectobacillus panaciterrae DSM 19096	5174	1.83	0.52	0.65	1.25
Eubacterium coprostanoligenes	1650	2.15	0.19	0.65	3.42105
Fictibacillus aquaticus	3962	1.91	0.44	0.65	1.47727
Geomicrobium sediminis	4121	1.84	0.51	0.65	1.27451
Lacticaseibacillus porcinae	2620	1.85	0.5	0.65	1.3
Lactobacillus kefiranofaciens	2034	1.7	0.65	0.65	1
Leuconostoc litchii	1786	1.96	0.39	0.65	1.66667
Leuconostoc rapi	1865	1.97	0.38	0.65	1.71053
Ligilactobacillus animalis	1788	1.64	0.71	0.65	0.915493
Marinococcus luteus	2884	1.91	0.45	0.65	1.44444
Paenibacillus castaneae	5477	1.67	0.67	0.65	0.970149
Peptoniphilus grossensis ph5	1968	1.85	0.49	0.65	1.32653
Pisciglobus halotolerans	2195	1.84	0.51	0.65	1.27451
Planococcus donghaensis	3099	1.97	0.38	0.65	1.71053
Psychrobacillus glaciei	4024	1.85	0.5	0.65	1.3
Pullulanibacillus pueri	4172	1.81	0.54	0.65	1.2037
Pygmaiobacter massiliensis	2605	1.89	0.46	0.65	1.41304
Roseburia faecis	3460	1.71	0.63	0.65	1.03175
Ruminiclostridium papyrosolvens DSM 2782	4141	1.72	0.63	0.65	1.03175
Sporomusa sphaeroides DSM 2875	4427	1.62	0.74	0.65	0.878378
Syntrophomonas wolfei subsp. wolfei str. Goettingen G311	2573	1.52	0.83	0.65	0.783133
Tepidibacillus decaturensis	2799	1.55	0.81	0.65	0.802469
Tindallia californiensis	2797	1.68	0.67	0.65	0.970149
Urinicoccus massiliensis	1938	1.7	0.65	0.65	1
Acetobacterium paludosum	3331	1.71	0.63	0.66	1.04762
Alkalibacterium putridalgicola	2351	1.87	0.47	0.66	1.40426
Aneurinibacillus danicus	4330	1.69	0.65	0.66	1.01538
Bacillus coahuilensis p1.1.43	3413	1.78	0.55	0.66	1.2
Desulfallas thermosapovorans DSM 6562	2828	1.73	0.61	0.66	1.08197
Enterococcus wangshanyuanii	4065	1.74	0.61	0.66	1.08197
Eubacterium aggregans	2703	1.61	0.73	0.66	0.90411
Eubacterium ramulus	2943	1.76	0.59	0.66	1.11864
Evansella polygoni	4730	1.85	0.48	0.66	1.375
Fictibacillus solisalsi	4791	1.87	0.47	0.66	1.40426
Heliorestis convoluta	2922	1.52	0.82	0.66	0.804878
JCM 15457	2217	1.64	0.69	0.66	0.956522
Lactococcus lactis	2329	1.87	0.47	0.66	1.40426
Leuconostoc carnosum	1622	1.93	0.42	0.66	1.57143
Leuconostoc citreum	1833	1.92	0.42	0.66	1.57143
Leuconostoc gelidum JB7	1767	1.96	0.38	0.66	1.73684
Leuconostoc mesenteroides	1969	1.93	0.42	0.66	1.57143
Limosilactobacillus urinaemulieris	1797	1.72	0.62	0.66	1.06452
Listeria goaensis	2622	1.87	0.47	0.66	1.40426
Massilimaliae timonensis	2549	1.83	0.51	0.66	1.29412
Peribacillus faecalis	3806	1.87	0.47	0.66	1.40426
Psychrobacillus lasiicapitis	4349	1.89	0.45	0.66	1.46667
Psychrobacillus soli	4013	1.9	0.45	0.66	1.46667
Risungbinella massiliensis	3366	1.58	0.76	0.66	0.868421
Salipaludibacillus agaradhaerens	3818	1.86	0.49	0.66	1.34694
Sporomusa silvacetica DSM 10669	5576	1.6	0.74	0.66	0.891892
Streptococcus macedonicus	2122	1.79	0.55	0.66	1.2
Streptococcus merionis	2125	1.62	0.71	0.66	0.929577
Streptococcus porci DSM 23759	2267	1.65	0.69	0.66	0.956522
Streptococcus ruminantium	1850	1.57	0.77	0.66	0.857143
Terrilactibacillus laevilacticus	3017	1.87	0.46	0.66	1.43478
Virgibacillus soli	4467	1.81	0.53	0.66	1.24528
Xylanivirga thermophila	2704	1.62	0.72	0.66	0.916667
Acetobacterium bakii	3862	1.7	0.63	0.67	1.06349
Alkalibacterium pelagium	2377	1.89	0.44	0.67	1.52273
Alkalibacterium thalassium	2253	1.83	0.5	0.67	1.34
Aminicella lysinilytica	2082	1.42	0.91	0.67	0.736264
Anaerococcus obesiensis	1826	1.61	0.72	0.67	0.930556
Bacillus siralis	4801	1.77	0.57	0.67	1.17544
Carnobacterium alterfunditum	2255	1.87	0.46	0.67	1.45652
Dethiosulfatibacter aminovorans DSM 17477	3537	1.49	0.84	0.67	0.797619
Erysipelothrix larvae	2294	1.84	0.49	0.67	1.36735
Eubacterium barkeri	2727	1.6	0.73	0.67	0.917808
Faecalicoccus pleomorphus	1988	1.64	0.69	0.67	0.971014
Fictibacillus enclensis	4513	1.87	0.46	0.67	1.45652
Hungateiclostridium cellulolyticum CD2	4948	1.63	0.7	0.67	0.957143
Johnsonella ignava ATCC 51276	2324	1.7	0.64	0.67	1.04688
Lactobacillus uvarum DSM 19971	2567	1.64	0.69	0.67	0.971014
Lactococcus garvieae	1981	1.87	0.47	0.67	1.42553
Lactococcus raffinolactis	2178	1.92	0.41	0.67	1.63415
Lactococcus termiticola	1611	1.79	0.55	0.67	1.21818
Loigolactobacillus binensis	2644	1.71	0.62	0.67	1.08065
Mediterraneibacter massiliensis	2825	1.57	0.75	0.67	0.893333
Paenibacillus crassostreae	4271	1.7	0.63	0.67	1.06349
Paenibacillus nanensis	5231	1.63	0.7	0.67	0.957143
Paenibacillus odorifer	5823	1.67	0.66	0.67	1.01515
Paenibacillus paridis	6293	1.65	0.67	0.67	1
Paenibacillus pectinilyticus	6535	1.6	0.73	0.67	0.917808
Paenibacillus radicis	5644	1.59	0.74	0.67	0.905405
Peptoniphilus pacaensis	1725	1.71	0.62	0.67	1.08065
DSM 2933	5687	1.65	0.69	0.67	0.971014
Streptococcus caballi DSM 19004	2112	1.7	0.62	0.67	1.08065
Streptococcus canis	1938	1.66	0.67	0.67	1
Streptococcus devriesei DSM 19639	1994	1.75	0.58	0.67	1.15517
Streptococcus ferus	1803	1.76	0.57	0.67	1.17544
Streptococcus intermedius	1818	1.74	0.6	0.67	1.11667
Tepidanaerobacter acetatoxydans Re1	2577	1.69	0.64	0.67	1.04688
Terrilactibacillus tamarindi	2996	1.85	0.48	0.67	1.39583
Thermanaeromonas toyohensis ToBE	3238	1.54	0.79	0.67	0.848101
Urinicoccus timonensis	1835	1.72	0.61	0.67	1.09836
Acetivibrio saccincola	3149	1.73	0.59	0.68	1.15254
Acetobacterium malicum	3710	1.66	0.66	0.68	1.0303
Alkalihalobacillus okhensis	4683	1.73	0.6	0.68	1.13333
Alteribacillus bidgolensis	4438	1.8	0.51	0.68	1.33333
Aneurinibacillus terranovensis DSM 18919	4187	1.66	0.66	0.68	1.0303
Anoxybacter fermentans	3143	1.78	0.54	0.68	1.25926
Bacillus gaemokensis	5546	1.77	0.55	0.68	1.23636
Bacillus subtilis subsp. subtilis str. 168	4231	1.89	0.43	0.68	1.5814
Blautia stercoris	3102	1.84	0.48	0.68	1.41667
Desulfallas alcoholivorax DSM 16058	3400	1.69	0.63	0.68	1.07937
Desulfallas gibsoniae DSM 7213	4438	1.66	0.66	0.68	1.0303
Desulfitobacterium dichloroeliminans LMG P-21439	3309	1.62	0.7	0.68	0.971429
Desulfosporosinus acidiphilus SJ4	4485	1.64	0.67	0.68	1.01493
Enterococcus casseliflavus EC20	3048	1.81	0.5	0.68	1.36
Faecalicatena fissicatena	4271	1.52	0.8	0.68	0.85
Lacticaseibacillus suibinensis	2479	1.6	0.72	0.68	0.944444
Lederbergia lentus	4007	1.84	0.49	0.68	1.38776
Lentilactobacillus raoultii	2761	1.75	0.57	0.68	1.19298
Leuconostoc falkenbergense	1846	2.01	0.31	0.68	2.19355
Paenibacillus antarcticus	4765	1.65	0.67	0.68	1.01493
Paenibacillus curdlanolyticus YK9	4679	1.52	0.8	0.68	0.85
Paenibacillus psychroresistens	7015	1.72	0.6	0.68	1.13333
Paenibacillus turpanensis	4473	1.66	0.66	0.68	1.0303
Paenisporosarcina antarctica	3634	1.85	0.47	0.68	1.44681
Parasporobacterium paucivorans DSM 15970	2347	1.63	0.69	0.68	0.985507
Peptoniphilus lacydonensis	1721	1.79	0.53	0.68	1.28302
Peptoniphilus urinimassiliensis	1702	1.69	0.63	0.68	1.07937
Phascolarctobacterium succinatutens	1990	2.03	0.29	0.68	2.34483
Pilibacter termitis	2643	1.68	0.63	0.68	1.07937
Propionispira raffinosivorans DSM 20765	3787	1.9	0.42	0.68	1.61905
Quasibacillus thermotolerans	3722	1.89	0.42	0.68	1.61905
Streptococcus azizii	2023	1.47	0.85	0.68	0.8
Streptococcus himalayensis	2051	1.56	0.76	0.68	0.894737
Streptococcus pantholopis	2000	1.72	0.6	0.68	1.13333
Streptococcus pasteurianus	2082	1.79	0.54	0.68	1.25926
Clostridium celerecrescens 18A	4607	1.73	0.59	0.68	1.15254
Alkalicoccus halolimnae	3247	1.76	0.54	0.69	1.27778
Alteribacillus iranensis	3144	1.77	0.54	0.69	1.27778
Bacillus alveayuensis	5953	1.84	0.47	0.69	1.46809
Bacillus salarius	6181	1.74	0.57	0.69	1.21053
Clostridium luticellarii	3546	1.54	0.77	0.69	0.896104
Desulfosporosinus orientis DSM 765	5290	1.66	0.65	0.69	1.06154
Ectobacillus antri	3512	1.84	0.47	0.69	1.46809
Lactiplantibacillus herbarum	2716	1.63	0.67	0.69	1.02985
Lactovum miscens	1602	1.99	0.33	0.69	2.09091
Lapidilactobacillus concavus	1714	1.6	0.71	0.69	0.971831
Lederbergia galactosidilyticus	4325	1.77	0.53	0.69	1.30189
Listeria grandensis	2989	1.76	0.54	0.69	1.27778
Listeria weihenstephanensis	3121	1.79	0.52	0.69	1.32692
Megasphaera stantonii	2403	1.82	0.49	0.69	1.40816
Oceanobacillus indicireducens	3770	1.75	0.56	0.69	1.23214
Paenibacillus luteus	6950	1.64	0.68	0.69	1.01471
Paenibacillus qinlingensis	7216	1.58	0.74	0.69	0.932432
Paenibacillus sediminis	3437	1.8	0.5	0.69	1.38
Paenibacillus silvestris	6953	1.65	0.66	0.69	1.04545
Paenibacillus sinopodophylli	6093	1.61	0.7	0.69	0.985714
Peribacillus butanolivorans	5154	1.81	0.5	0.69	1.38
Peribacillus deserti	4473	1.79	0.53	0.69	1.30189
Petroclostridium xylanilyticum	3567	1.67	0.64	0.69	1.07812
Sporosarcina globispora	5500	1.81	0.5	0.69	1.38
Streptococcus constellatus	1782	1.74	0.57	0.69	1.21053
Streptococcus ovuberis	2281	1.55	0.76	0.69	0.907895
Tepidanaerobacter syntrophicus	2258	1.71	0.6	0.69	1.15
Clostridium hylemonae	3390	1.47	0.83	0.69	0.831325
Acetobacterium wieringae	3573	1.65	0.64	0.7	1.09375
Anaerostipes butyraticus	3128	1.57	0.73	0.7	0.958904
Aneurinibacillus thermoaerophilus	3705	1.66	0.64	0.7	1.09375
Anoxybacillus vitaminiphilus	3447	1.78	0.52	0.7	1.34615
Coprococcus eutactus ATCC 27759	2612	1.52	0.77	0.7	0.909091
Desulfofarcimen acetoxidans DSM 771	4115	1.62	0.67	0.7	1.04478
Drancourtella massiliensis	3090	1.58	0.72	0.7	0.972222
Enterococcus villorum ATCC 700913	2715	1.68	0.62	0.7	1.12903
Gudongella oleilytica	2192	1.37	0.93	0.7	0.752688
Hungatella xylanolytica	5171	1.77	0.53	0.7	1.32075
Kallipyga massiliensis ph2	1566	1.48	0.82	0.7	0.853659
Lachnoclostridium edouardi	3051	1.75	0.55	0.7	1.27273
Lactobacillus nasuensis JCM 17158	2132	1.58	0.72	0.7	0.972222
Lactococcus piscium	2315	1.79	0.51	0.7	1.37255
Leuconostoc suionicum	1956	1.89	0.41	0.7	1.70732
Listeria aquatica	2543	1.9	0.39	0.7	1.79487
Paenibacillus algorifonticola	6519	1.54	0.76	0.7	0.921053
Paenibacillus anaericanus	5442	1.63	0.66	0.7	1.06061
Paenibacillus aquistagni	4674	1.58	0.72	0.7	0.972222
Paenibacillus endophyticus	6105	1.59	0.71	0.7	0.985915
Paenibacillus macquariensis	5724	1.61	0.68	0.7	1.02941
Paenibacillus phyllosphaerae	6570	1.55	0.75	0.7	0.933333
Paenibacillus zeisoli	4016	1.62	0.69	0.7	1.01449
Planococcus halocryophilus	3227	1.88	0.42	0.7	1.66667
[truncated: 979 more rows]

## Sheet: Green sulfur bacteria
Species	#Genes	TAA (Stop)	TAG (Stop)	TGA (Stop)	TGA/TAG
[truncated: 16 more rows]

[truncated: 48 more sheets: Heliobacterium, Megasphaera, Mycoplasmatales,  Mycoplasmoidales, Planctomycetales, Proteobacteria, Spirochaetales, Sporomusa, Spiroplasmataceae, Thermotogae, Thermus, ARCHAEA, Halobacteria, Methanobacteria, Methanosarcinales, Thermococci, PLANTS, Rhodophyta, Viridiplantae, FUNGI …]
